# Supplementary material for: Trisomy 21-driven metabolite alterations are linked to cellular injuries in Down syndrome
Source: Cell Mol Life Sci. 2024 Mar 3;81(1):112. doi: 10.1007/s00018-024-05127-0 (PMC10909777; doi:10.1007/s00018-024-05127-0)
Supplement: Supplementary file 9 — Supplementary file9 (XLSX 12 KB) [file 18_2024_5127_MOESM9_ESM.xlsx]

## Sheet: Sheet1
Primers for RT-qPCR (All sequences (5’ to 3’))
human NKX2-5
CCGCCTTCAAGCCAGAGG
GAAAGGCAGACGCACACTTG
human OCT-4
GCCGCTGGCTTATAGAAGGT
ACATGGCATGCATACACACA
human NANOG
AATGGTGTGACGCAGGGATG
TGCACCAGGTCTGAGTGTTC
human SOX2
CATGAAGGAGCACCCGGATT
TAACTGTCCATGCGCTGGTT
human MESP1
CGAGTCCTGGATGCTCTCTG
CCATGAGTCTGGGGACGAGA
human EOMES
ATTGTCCCTGGAGGTCGGTA
GCTCTGTTGGGGTGAAAGGA
human TBXT
GCGGACCTTCCTTTTCCAGA
CTCCGATGCCTCAACTCTCC
human GATA4
AGACGTTCTCAGTCAGTGCG
GCTGTTCCAAGAGTCCTGCT
human NKX2-5
CAAGTGTGCGTCTGCCTTTC
CGCACAGCTCTTTCTTTTCGG
human ISL1
TGGGAGACATGGGAGATCCA
CCGCATGCCATTCCAAATCC
human TBX5
CGTCTTTCCTGAGACTGCGT
TGGGGACCACGGGATATTCT
human CTNT
GCCCAATGGAGGAGTCCAAA
ACGAGCTCCTCCTCCTCTTT
human MYH6
AAGCAGGAAGCCCACTTCTC
AGTATCGGCAGTTGCGTAGG
human MYH7
GTATGAGGAGTCGCAGTCGG
TGTTCTCCCGCTTGAAGGTC
human GAPDH
GTCAAGGCTGAGAACGGGAA
AAATGAGCCCCAGCCTTCTC
human SOX17
TTCGTGTGCAAGCCTGAGAT
TAATATACCGCGGAGCTGGC
human HAND2
CAAAATCAAGACCCTGCGCC
GTTGCTGCTCACTGTGCTTT
human MEF2C
GCACCAACAAGCTGTTCCAG
TGTCTGAGTTTGTCCGGCTC
human BACH1
CGCCTCAGCTCTGGTTGAT
TTCCGCTGGTCATTAAGGCT
human ATR
ACAATGAGGCTGATGCGTGA
ACACCTTGTAGTCGCTGCTC
human MRE11
GCGGAATTCAGGTTTACGGC
TGGGACCAGGTTCTTCTCCA
human CDKN1A
AGTCAGTTCCTTGTGGAGCC
CATTAGCGCATCACAGTCGC
human MDM2
ACCCTGGTTAGACCAAAGCC
TGGCACGCCAAACAAATCTC
human DONSON
AAGGCACGGAGTGTGAATGT
GCAGCATGGTCAGTGAATGC
human PLK2
TGCCCCCGGCGATCT
TTTGCGGCGTAGACTTTGTT
human USP28
GCCACGGCTCGAAGTTATAGA
CTGCAGAGGTTGCTTCATGC
human CYP4F2
GTCATCTCCCGCCATGTCAC
AGCTGGGTTGTGATGGGTTC
human CYP4F11
TCAGGATCCCACCCTCCATC
TGAGGAAAACACTGGAGGCG
human CYP4F12
GCTGGGAGAAGGGATACTGC
ACATGTCCAGACGACTGCTG
human CYP4F22
GACCCTTGTAAGCCCCTTCC
AGTTGCAGAGCCCCTCATTC
human FAAH2
CCAGCTACAAGGAATGCCCA
AAGAGGAATGGCACCAGCTC
human PLA2G4A
TTTGCTCATGCCCAGACCTA
ACCCCCACCTGAACCCAATA
human CYP2R1
TTTGGAGAGCTGAAGAGGGC
TAGACATGGGGAAGCTCGGA
human CYP27B1
CCTGACCCACTTCCTGTTCC
CTGAGTGGAGTGCTGTCTGG
human CYP24A1
AGCGATAATACGCCTCAGATGG
GATGGTGCTGACACAGGTGA
Primers for ChIP-qPCR (All sequences (5’ to 3’))
human MEF2C promoter primers
AGGCATGTCATCCTCTTTAAGGT
TTGCCAACAATCAGGCCAGT
shRNAs sequences (All sequences (5’ to 3’))
shRNAs for negative control
Forward Oligo: CCGGTATAGAGAAAGTACCGTAAGGCTCGAGCCTTACGGTACTTTCTCTATATTTTTG
Reverse Oligo: AATTCAAAAATATAGAGAAAGTACCGTAAGGCTCGAGCCTTACGGTACTTTCTCTATA
shRNAs for CYP4F2
Forward Oligo: CCGGAGGAGAAACCCAGTGAATATACTCGAGTATATTCACTGGGTTTCTCCTTTTTTG
Reverse Oligo: AATTCAAAAAAGGAGAAACCCAGTGAATATACTCGAGTATATTCACTGGGTTTCTCCT
shRNAs for CYP27B1
Forward Oligo: CCGGATTCATGTGGGTGACTATATTCTCGAGAATATAGTCACCCACATGAATTTTTTG
Reverse Oligo: AATTCAAAAAATTCATGTGGGTGACTATATTCTCGAGAATATAGTCACCCACATGAAT
