# Supplementary material for: Trisomy 21-driven metabolite alterations are linked to cellular injuries in Down syndrome
Source: Cell Mol Life Sci. 2024 Mar 3;81(1):112. doi: 10.1007/s00018-024-05127-0 (PMC10909777; doi:10.1007/s00018-024-05127-0)
Supplement: Supplementary file 10 — Supplementary file10 (XLSX 2557 KB) [file 18_2024_5127_MOESM10_ESM.xlsx]

## Sheet: Table S2. genes readcount_RNA-s
geneID	N1	N2	N3	P1	P2	P3
ENSG00000272438	107	52	55	15	97	56
ENSG00000230699	7	0	14	8	0	3
ENSG00000241180	0	0	0	0	0	0
ENSG00000223972	1	7	7	16	17	25
ENSG00000227232	401	401	437	582	670	459
ENSG00000278267	1	1	1	1	1	1
ENSG00000243485	2	5	2	2	7	7
ENSG00000284332	1	1	1	2	1	1
ENSG00000237613	6	9	8	11	9	11
ENSG00000268020	0	1	1	1	2	1
ENSG00000240361	0	0	0	0	0	0
ENSG00000186092	0	0	0	0	0	0
ENSG00000238009	34	9	16	58	38	81
ENSG00000239945	0	0	0	0	0	0
ENSG00000233750	3	1	0	3	1	1
ENSG00000268903	9	14	7	10	23	17
ENSG00000269981	2	1	2	2	3	0
ENSG00000239906	4	4	2	17	14	5
ENSG00000241860	91	174	148	290	231	225
ENSG00000279457	1381	796	556	1496	771	682
ENSG00000222623	1	1	1	2	1	1
ENSG00000241599	0	0	0	0	1	0
ENSG00000279928	0	0	0	0	0	0
ENSG00000273874	3	1	3	2	2	3
ENSG00000228463	150	80	130	170	132	95
ENSG00000286448	0	0	0	0	0	0
ENSG00000236679	19	15	37	12	25	11
ENSG00000236601	0	0	0	0	0	0
ENSG00000237094	967	704	721	1018	1158	1171
ENSG00000269732	0	0	0	0	0	0
ENSG00000284733	0	0	0	0	0	1
ENSG00000233653	0	0	0	0	0	0
ENSG00000250575	12	8	6	12	17	11
ENSG00000278757	1	1	1	5	1	1
XLOC_007595	49	59	143	157	169	166
ENSG00000230021	118	105	144	216	148	103
ENSG00000235146	0	0	0	0	0	0
ENSG00000225972	8	1	7	18	12	8
ENSG00000225630	1213	681	1195	1197	1028	887
ENSG00000237973	2133	1793	2435	2177	1996	1617
ENSG00000278791	0	1	0	0	1	1
ENSG00000229344	2	0	1	0	0	1
ENSG00000240409	0	0	0	0	0	0
ENSG00000248527	216	142	190	205	164	151
ENSG00000198744	0	1	0	1	3	1
ENSG00000268663	0	0	0	0	0	0
ENSG00000284662	0	0	0	0	0	1
ENSG00000229376	0	1	3	2	0	2
ENSG00000228327	535	417	537	654	640	375
ENSG00000223181	2	2	1	1	1	1
ENSG00000229905	0	0	0	0	0	0
ENSG00000237491	40	39	33	90	37	53
ENSG00000285268	1	0	1	1	1	1
ENSG00000230092	186	52	229	153	185	139
ENSG00000177757	3	0	0	0	0	0
ENSG00000225880	22	10	31	18	32	8
ENSG00000187583	87	40	26	64	97	53
ENSG00000187642	0	13	0	0	0	0
ENSG00000187961	341	475	585	547	656	505
ENSG00000272512	8	9	4	8	12	2
ENSG00000188290	102	213	207	207	312	212
ENSG00000187608	11978	18641	18837	15481	16917	13835
ENSG00000231702	0	0	0	0	0	0
ENSG00000224969	337	313	373	319	278	325
ENSG00000187634	244	31	345	409	306	301
ENSG00000188976	19161	19017	22300	16136	19729	13869
ENSG00000188157	18267	11141	12639	13080	11531	10022
ENSG00000242590	0	0	0	0	0	0
ENSG00000205090	216	161	216	98	188	128
ENSG00000228594	635	444	519	426	420	387
ENSG00000286989	125	140	124	115	92	73
ENSG00000215014	1875	1660	2131	1350	1730	1336
ENSG00000160075	17433	17708	20153	16301	15427	11742
ENSG00000272106	92	123	75	101	83	110
ENSG00000197530	631	851	961	837	1120	758
ENSG00000189409	167	200	214	213	201	161
ENSG00000248333	5392	4057	4052	4490	4000	3206
ENSG00000272004	45	66	55	31	0	0
ENSG00000189339	3659	2681	3163	2685	2606	3000
ENSG00000268575	258	157	354	319	239	123
ENSG00000269737	2	2	5	3	0	3
ENSG00000215914	196	239	229	236	244	178
ENSG00000008128	1559	1013	1055	780	1179	749
ENSG00000227775	128	101	109	63	72	104
ENSG00000215790	1726	1231	1404	1356	1262	1012
ENSG00000008130	9355	11102	11945	10079	10709	8268
ENSG00000217801	348	354	275	242	489	357
ENSG00000273443	8	0	0	0	0	0
XLOC_007637	49	131	115	139	89	96
ENSG00000237330	7	0	10	4	15	10
ENSG00000131591	113	153	173	240	150	125
ENSG00000285812	41	20	50	8	34	25
ENSG00000223823	0	0	0	0	18	30
ENSG00000207730	0	0	1	0	0	0
ENSG00000207607	0	1	0	0	0	0
ENSG00000198976	1	0	0	0	0	0
ENSG00000272141	5	8	1	3	10	16
ENSG00000205231	18	4	23	19	28	4
ENSG00000162571	149	101	163	68	146	51
ENSG00000186891	90	253	187	152	254	288
ENSG00000186827	0	7	0	4	13	10
ENSG00000078808	3229	1793	2912	2004	2244	1844
ENSG00000176022	1134	1397	1813	1177	1172	837
ENSG00000184163	169	177	175	207	139	238
ENSG00000260179	8	13	10	4	2	8
ENSG00000160087	4631	3988	5172	3862	3621	2670
ENSG00000230415	6	0	31	20	21	40
ENSG00000162572	38	63	156	91	119	60
ENSG00000131584	778	623	950	709	595	609
ENSG00000278073	0	0	0	0	0	1
ENSG00000169972	925	1032	1500	992	955	659
ENSG00000127054	4022	5191	5559	4129	5487	4529
ENSG00000283712	1	1	0	0	1	1
ENSG00000240731	19	23	29	8	6	0
ENSG00000224051	299	253	281	222	212	197
ENSG00000169962	8	0	9	5	11	10
ENSG00000107404	7470	9513	9583	6443	7023	5221
ENSG00000284372	1	1	1	1	0	1
ENSG00000162576	709	969	1176	665	791	742
ENSG00000175756	4554	5472	6019	4578	5671	3933
ENSG00000223663	2	0	0	0	0	0
ENSG00000221978	1681	1420	1389	1493	1031	1123
ENSG00000224870	757	628	611	493	541	489
ENSG00000242485	2413	2992	5341	2370	2812	3044
ENSG00000264293	2	1	1	1	2	0
ENSG00000272455	100	53	78	51	79	98
ENSG00000235098	75	94	76	70	108	73
ENSG00000225905	7	25	10	55	39	13
ENSG00000205116	58	53	27	33	39	46
ENSG00000225285	394	356	397	173	246	326
ENSG00000179403	2259	2429	2755	1551	1592	1258
ENSG00000215915	98	72	194	41	231	38
ENSG00000160072	10048	11192	14296	9529	11398	8313
ENSG00000284740	16	25	30	6	0	3
ENSG00000197785	10788	11146	12273	7965	8691	6219
ENSG00000178821	108	167	137	116	82	87
ENSG00000142609	47	89	34	109	15	74
ENSG00000233542	13	6	5	14	13	9
ENSG00000226969	9	6	14	9	13	5
XLOC_007712	84	222	36	73	220	146
ENSG00000187730	117	136	134	106	126	122
ENSG00000078369	118201	88415	99194	105711	96728	82389
ENSG00000231050	8348	6244	7366	5746	6889	6284
ENSG00000271806	981	992	1487	1271	1015	1042
ENSG00000067606	1455	1288	1471	1259	1296	820
ENSG00000182873	0	7	43	0	0	58
ENSG00000162585	1764	2251	2057	1457	1674	1287
ENSG00000234396	0	0	0	0	0	0
ENSG00000157933	2823	1514	1837	1951	1642	1308
ENSG00000287356	78	75	104	94	111	79
ENSG00000116151	542	502	557	515	508	347
ENSG00000272161	4	0	2	0	2	0
ENSG00000269896	8	5	3	10	6	7
ENSG00000272420	2	0	7	0	2	0
ENSG00000157916	5092	6719	8542	5434	6912	5056
XLOC_007729	71	34	251	105	46	89
ENSG00000157911	2546	3284	3690	2302	2482	2128
ENSG00000197921	0	3	0	0	3	8
ENSG00000272449	448	852	640	953	836	587
ENSG00000238164	3	0	3	0	3	0
ENSG00000157873	9	14	7	16	13	3
ENSG00000228037	10	8	0	10	0	0
ENSG00000149527	60	0	42	34	52	16
ENSG00000224387	0	0	0	0	0	0
ENSG00000229393	0	0	0	0	0	0
ENSG00000157881	2652	2378	2747	2018	2436	1925
ENSG00000169717	2	0	4	0	0	0
ENSG00000177133	5	0	0	0	4	0
ENSG00000130762	2811	3081	3326	2046	2338	1721
ENSG00000142611	418	186	367	101	277	276
ENSG00000283572	0	0	0	0	0	0
ENSG00000226286	0	0	0	0	0	0
ENSG00000279839	0	0	4	0	0	0
ENSG00000272235	0	0	4	0	0	0
ENSG00000287828	15	0	54	0	15	0
ENSG00000286518	0	0	0	0	0	0
ENSG00000157870	1008	1175	1498	1256	2110	1699
ENSG00000142606	1235	1130	1719	1019	1267	1112
ENSG00000237058	61	131	38	137	33	66
ENSG00000215912	867	566	539	677	301	376
ENSG00000285945	0	0	0	0	0	0
ENSG00000283259	0	0	0	0	0	0
ENSG00000162591	1038	727	952	672	766	639
ENSG00000207776	1	0	0	0	0	0
ENSG00000158109	3041	2633	3714	2530	2920	2084
ENSG00000235169	573	771	723	650	941	812
ENSG00000116213	1299	1543	1686	1223	1442	1044
ENSG00000078900	597	454	171	571	496	398
ENSG00000227589	0	27	0	0	0	0
ENSG00000235131	0	0	0	0	0	0
ENSG00000227372	809	423	435	618	493	425
ENSG00000276189	0	0	0	1	1	1
ENSG00000162592	30	18	36	62	55	25
ENSG00000130764	19726	22263	24046	18938	21325	15408
ENSG00000266075	4	0	0	2	0	4
ENSG00000272153	0	1	0	1	1	2
ENSG00000284703	0	0	0	0	0	6
ENSG00000284668	0	0	0	0	78	0
ENSG00000236423	78	111	53	145	111	30
ENSG00000198912	978	956	1239	973	1011	782
ENSG00000231510	21	0	39	20	0	0
XLOC_000240	179	0	171	46	36	365
ENSG00000196581	1221	649	948	1338	1126	715
ENSG00000287586	6	0	0	6	0	0
ENSG00000116198	2305	1807	1768	2004	2150	1688
ENSG00000169598	2242	2950	3508	2806	3305	2727
ENSG00000264101	2	1	0	0	0	1
ENSG00000131697	5441	4500	4108	3507	3867	2831
ENSG00000069424	346	412	237	237	133	205
ENSG00000173673	108	85	131	64	68	41
ENSG00000158292	1612	908	1369	1301	1176	871
ENSG00000069812	93	30	92	156	131	104
ENSG00000097021	16704	11589	12781	11646	10980	9290
ENSG00000271746	38	53	49	59	46	33
ENSG00000116254	406	105	154	240	461	171
ENSG00000285629	264	120	0	0	381	173
ENSG00000116251	17363	19502	24042	22106	22594	21251
ENSG00000226944	18	13	9	1	6	9
ENSG00000158286	662	878	981	641	1620	687
ENSG00000116237	27070	27396	36239	24064	26658	21390
ENSG00000225077	331	349	443	292	465	276
ENSG00000187017	1596	1402	1151	1586	1688	1366
ENSG00000265392	0	0	0	0	0	0
ENSG00000231868	475	363	394	301	491	376
ENSG00000215788	175	169	237	198	171	147
ENSG00000171680	687	623	588	534	465	459
ENSG00000173662	60	57	139	36	57	54
ENSG00000162408	7679	5224	7582	5920	5739	4575
ENSG00000253022	0	0	0	0	0	0
ENSG00000229519	100	62	50	64	76	75
ENSG00000204859	1212	1458	1551	1107	1170	1003
ENSG00000162413	1757	1394	1557	1175	1117	854
ENSG00000116273	5523	3649	5249	3831	3864	3609
ENSG00000237436	84	130	93	145	131	171
ENSG00000041988	932	844	1137	766	1057	922
ENSG00000007923	5697	4309	5459	3571	4584	3191
ENSG00000049249	51	66	58	4	4	10
ENSG00000270330	0	0	2	0	0	0
ENSG00000227950	160	170	253	169	147	173
ENSG00000171735	30551	31985	42618	29692	34999	24362
ENSG00000237365	0	0	0	0	0	0
ENSG00000207056	0	0	0	0	0	0
ENSG00000237402	0	4	0	0	5	0
ENSG00000237728	0	0	0	0	0	0
ENSG00000225126	0	0	0	0	0	0
ENSG00000270171	6	0	0	4	0	8
ENSG00000270035	2	2	0	0	4	2
ENSG00000269978	0	0	0	1	0	1
ENSG00000049245	5476	5632	7220	6662	7504	6002
ENSG00000269925	1	0	7	6	6	9
ENSG00000049246	940	509	805	971	750	428
ENSG00000236266	0	0	0	0	0	0
ENSG00000049247	29	62	8	67	105	35
ENSG00000227634	61	122	135	73	21	109
ENSG00000200975	0	0	0	0	0	0
ENSG00000238290	93	186	163	0	93	273
ENSG00000232848	0	0	0	3	0	0
ENSG00000116288	19137	22005	25062	21762	22917	20881
ENSG00000200344	1972	2269	2780	2086	2640	2732
ENSG00000162426	866	497	634	714	495	699
ENSG00000252254	0	0	0	0	0	0
ENSG00000284747	13	6	18	13	15	7
ENSG00000284716	0	0	0	2	0	0
ENSG00000116285	7706	7326	10711	9841	9657	7346
ENSG00000142599	27338	18121	25488	21999	22954	19111
ENSG00000232912	624	383	545	481	504	633
XLOC_000344	0	0	0	0	0	0
ENSG00000226545	417	189	235	51	0	101
ENSG00000221083	0	0	0	2	0	0
ENSG00000270282	0	0	0	0	0	0
ENSG00000234619	0	0	0	0	2	0
ENSG00000224315	7	5	4	10	10	16
ENSG00000222511	0	0	0	1	1	0
ENSG00000228423	8	16	9	4	17	10
ENSG00000229716	0	0	0	0	0	0
ENSG00000238249	2	0	0	0	0	1
ENSG00000131686	0	0	0	15	0	0
ENSG00000265141	0	0	0	0	0	0
ENSG00000197241	68	65	47	0	74	0
ENSG00000142583	16	16	103	64	64	16
ENSG00000252404	0	0	0	0	0	0
ENSG00000180758	2126	2157	2003	2197	2284	1897
XLOC_000367	286	191	167	96	169	96
ENSG00000228526	1439	1279	1631	2524	2660	2543
ENSG00000284357	1	1	1	1	1	1
ENSG00000234546	970	1405	1969	2105	2625	2255
ENSG00000284693	48	46	12	14	0	57
ENSG00000252956	0	0	0	0	0	0
XLOC_007927	265	175	233	230	195	66
ENSG00000049239	1941	1401	1378	1869	1555	1377
ENSG00000171621	144	125	171	90	113	102
ENSG00000171612	23746	29965	36057	24845	25315	23060
ENSG00000231181	11	2	0	2	5	8
ENSG00000188807	2861	1794	2347	1723	1451	1350
ENSG00000162444	264	343	338	345	531	281
ENSG00000162441	1939	2012	2778	2278	2568	2132
XLOC_000399	83	0	17	0	0	0
ENSG00000228150	33	23	23	52	25	43
ENSG00000173614	2747	2868	2540	3034	3396	3256
ENSG00000202415	2	1	1	2	2	6
ENSG00000283611	0	0	0	0	23	0
ENSG00000265521	0	1	0	0	0	0
ENSG00000241326	0	0	0	0	0	0
ENSG00000171608	6840	4376	5432	5238	4237	4069
ENSG00000179840	0	0	0	0	0	0
ENSG00000233268	0	7	0	0	0	0
ENSG00000231789	4412	6248	6650	5634	6036	4942
XLOC_000391	364	885	920	1258	752	848
ENSG00000171603	72687	43592	56645	49451	45602	38594
ENSG00000271264	0	0	0	0	0	0
ENSG00000280113	0	6	0	0	0	0
ENSG00000178585	6676	7455	8310	7376	7955	6103
ENSG00000223989	531	141	404	49	63	256
ENSG00000285701	953	1156	1025	847	1133	1084
ENSG00000074800	372632	403372	385842	322319	385123	294364
ENSG00000230679	58916	44786	43060	36568	43302	41182
ENSG00000274258	12	10	8	9	5	11
ENSG00000175262	202	256	118	80	329	102
ENSG00000130940	6079	3646	4826	4932	3152	3215
ENSG00000272078	23	21	42	27	51	11
ENSG00000130939	24235	18034	24555	22926	21836	18058
ENSG00000224340	1385	1143	1177	1169	903	1268
ENSG00000233623	14	0	0	11	0	8
ENSG00000201746	2	3	1	1	2	0
XLOC_007965	20	0	21	11	22	15
ENSG00000054523	18400	12248	16034	18246	16899	15436
ENSG00000264881	0	0	0	0	0	0
ENSG00000199562	2	1	0	0	2	2
ENSG00000264501	2	2	3	2	3	2
ENSG00000284735	6	0	6	0	0	0
ENSG00000284642	6	0	3	2	0	9
ENSG00000142657	27297	22866	19470	23397	17139	19892
ENSG00000271989	192	204	247	220	193	135
ENSG00000251503	612	823	1010	782	618	467
ENSG00000175279	681	1065	1000	816	1833	980
ENSG00000241563	3	16	4	1	11	13
ENSG00000142655	3938	3083	3618	3260	3515	3207
ENSG00000160049	10909	10976	12071	10704	11910	8811
ENSG00000203469	10	3	7	12	19	6
ENSG00000287727	1016	381	502	573	636	697
ENSG00000243267	0	2	0	0	1	1
ENSG00000120948	2177	1409	1259	2097	1968	1470
ENSG00000277726	0	0	0	0	18	0
ENSG00000009724	14	10	17	13	24	22
ENSG00000271895	22	6	18	12	32	21
ENSG00000116649	4991	3321	4665	4561	3843	3265
ENSG00000230337	1868	1390	2016	1739	1657	1263
ENSG00000171824	9517	9328	12118	10312	11370	8660
ENSG00000226849	4	1	7	4	6	3
XLOC_000455	0	0	0	0	0	0
ENSG00000284646	14	27	0	0	0	20
XLOC_000469	0	747	0	0	87	0
ENSG00000238199	37	37	31	13	20	25
ENSG00000120942	2670	2211	2705	2099	1816	1610
ENSG00000235643	6	0	0	0	12	0
ENSG00000285833	114	155	152	105	32	94
ENSG00000204624	936	1051	1290	1296	812	652
ENSG00000198793	64434	39647	49425	52490	47737	41863
ENSG00000171819	1290	630	865	908	810	998
ENSG00000225602	0	10	0	0	0	0
ENSG00000253086	0	0	0	0	0	0
ENSG00000207451	0	0	0	0	0	0
ENSG00000238173	1370	343	908	463	606	979
ENSG00000284708	0	0	0	0	19	0
ENSG00000116661	10329	13927	16873	12738	14995	10229
ENSG00000132879	1661	1945	2245	1363	1419	1470
ENSG00000177674	4145	5059	4973	3699	3644	2436
ENSG00000116663	66	112	81	87	120	73
ENSG00000116670	34446	45453	49490	34188	43666	29331
ENSG00000162490	4452	2653	3587	2439	2062	2044
ENSG00000120937	351	547	547	577	488	358
ENSG00000215910	130	151	134	168	163	124
ENSG00000177553	0	0	0	4	0	0
ENSG00000177000	1515	1037	984	831	839	741
ENSG00000011021	2136	1297	1352	1376	1473	1396
ENSG00000276470	0	0	2	0	0	0
ENSG00000278852	1	2	1	0	1	0
ENSG00000175206	0	0	0	0	0	0
ENSG00000275915	3	1	0	0	0	0
ENSG00000285646	5	13	13	292	216	165
ENSG00000199347	172	201	295	96	149	135
ENSG00000201801	78	44	98	49	29	38
ENSG00000116685	4087	4560	4703	3644	4430	3114
ENSG00000083444	3918	3149	3711	3454	3631	2630
ENSG00000270914	2	0	0	0	0	0
ENSG00000116688	18823	15677	20067	15405	14817	10995
ENSG00000202461	229	175	175	143	194	68
ENSG00000116691	3556	4057	4770	3300	3476	2638
ENSG00000276869	0	1	0	0	1	0
ENSG00000283789	1	1	1	1	1	1
ENSG00000028137	1965	1330	1872	1292	1574	1348
ENSG00000263676	0	0	0	0	1	0
ENSG00000285604	755	531	738	465	454	395
ENSG00000120949	4311	3007	5350	3632	2551	3239
ENSG00000201135	0	0	0	0	0	0
ENSG00000227875	0	1	0	0	0	1
XLOC_008091	291	290	358	506	747	431
ENSG00000162496	9652	10210	12606	10480	12796	8682
ENSG00000221340	1	0	0	1	0	0
ENSG00000276830	1	1	0	1	0	0
ENSG00000272482	9	8	5	7	8	6
ENSG00000188984	216	205	269	298	203	138
XLOC_000569	183	52	107	185	82	55
ENSG00000162494	127	225	145	108	422	181
ENSG00000259961	13	12	0	0	0	0
ENSG00000048707	7038	5528	6252	8370	8473	7374
ENSG00000239149	21	37	23	23	34	19
ENSG00000116731	2345	2054	2585	2832	2867	2562
ENSG00000162493	7922	22038	28643	25878	25572	19124
ENSG00000222952	0	0	0	0	0	0
ENSG00000228140	16	3	5	3	17	4
ENSG00000142621	352	377	452	434	246	302
ENSG00000233485	0	0	0	0	0	0
ENSG00000236045	0	0	0	0	0	0
ENSG00000189337	5204	2981	4551	3807	4964	3947
ENSG00000252151	0	0	0	0	0	0
ENSG00000231606	0	0	54	0	0	0
ENSG00000234593	0	38	0	0	0	38
ENSG00000235829	0	0	0	0	0	0
XLOC_000595	2604	408	397	793	0	731
ENSG00000287756	0	0	0	0	0	0
ENSG00000175147	713	587	637	603	448	426
ENSG00000171729	246	340	353	261	265	393
ENSG00000215720	23	38	32	11	10	14
ENSG00000204464	0	0	0	4	0	0
ENSG00000142634	10714	11470	13326	8804	9179	6899
ENSG00000235084	6	8	6	4	9	6
ENSG00000142615	0	0	0	0	0	0
XLOC_008156	0	50	10	0	20	0
ENSG00000215704	0	0	0	0	0	0
XLOC_008157	0	36	0	7	0	0
ENSG00000132906	6533	7600	7477	6674	6855	6189
ENSG00000116138	6126	6036	5992	7133	6472	6112
ENSG00000251866	7	2	2	2	2	6
ENSG00000272510	0	0	0	0	0	1
ENSG00000116771	2321	2543	3278	2369	2614	2119
ENSG00000237301	35	45	37	25	0	0
ENSG00000197312	4459	3780	4547	4418	5060	4607
ENSG00000215695	9	13	11	14	20	14
ENSG00000237938	1259	945	745	850	1083	868
ENSG00000116786	24613	15339	13528	15286	11482	11176
ENSG00000162461	4	33	18	21	31	22
ENSG00000224459	31	31	62	77	29	0
ENSG00000162460	82	106	113	88	118	97
ENSG00000173641	13	3	5	6	7	0
ENSG00000186510	87	101	89	116	121	103
ENSG00000232456	29	31	0	11	33	30
ENSG00000184908	103	142	157	125	185	128
ENSG00000185519	443	344	246	520	497	376
ENSG00000224621	10	0	0	0	5	10
ENSG00000142627	9861	7588	9919	10929	10708	8465
ENSG00000227959	877	720	979	813	891	851
ENSG00000162458	1833	1877	2030	1760	1163	1321
ENSG00000224321	0	1	0	2	3	0
ENSG00000233954	386	505	649	408	513	446
ENSG00000179743	2943	2240	2988	2779	3263	1842
ENSG00000178715	0	0	0	0	0	0
ENSG00000065526	7591	5207	6523	8021	7738	6186
ENSG00000270620	0	0	0	0	0	0
ENSG00000116809	2336	2913	2288	2192	2094	1955
ENSG00000234607	407	439	412	402	301	273
ENSG00000237276	39	58	58	56	59	25
ENSG00000233929	6	12	3	8	8	6
ENSG00000132881	210	402	310	224	332	217
ENSG00000234166	1042	711	845	722	811	626
ENSG00000142632	7196	5995	6592	5742	4371	4953
ENSG00000037637	2799	2634	2991	2384	2559	2134
XLOC_000672	1415	434	542	0	1850	647
ENSG00000055070	1811	1548	1577	1425	1586	1276
ENSG00000187144	983	851	1157	797	860	842
ENSG00000226457	1	0	0	0	0	0
ENSG00000280114	220	97	109	102	19	160
ENSG00000236698	71	79	98	92	145	167
ENSG00000268869	498	391	429	387	338	310
XLOC_000696	20	0	21	0	0	0
ENSG00000279151	73	36	43	8	52	101
ENSG00000080947	445	620	796	632	663	500
ENSG00000157191	892	1123	1208	802	996	789
ENSG00000226029	42	41	37	17	28	61
ENSG00000219481	1216	1003	1330	811	955	882
ENSG00000186301	56	86	97	122	135	101
ENSG00000206652	151	154	215	115	132	112
ENSG00000261135	45	40	53	82	84	59
ENSG00000285853	20	62	19	8	5	6
ENSG00000224174	0	0	0	0	0	0
ENSG00000233421	74	123	199	85	60	92
ENSG00000277344	0	1	0	0	0	1
ENSG00000225710	3	3	8	6	0	0
ENSG00000271732	0	0	0	0	0	0
ENSG00000215908	1620	718	1435	1162	993	965
ENSG00000283773	0	18	3	4	3	0
ENSG00000282143	204	31	134	37	149	139
ENSG00000207513	1	1	1	1	1	1
ENSG00000282740	56	125	87	72	55	0
ENSG00000186715	137	166	127	173	209	160
ENSG00000058453	5631	3407	4858	3733	3571	2957
ENSG00000227684	2809	2360	2747	1722	2089	1743
ENSG00000207389	211	245	345	200	209	178
ENSG00000223643	2	0	0	0	0	0
ENSG00000230239	0	0	0	4	0	9
ENSG00000263811	1	1	1	0	1	1
ENSG00000228549	47	48	340	69	51	70
ENSG00000277234	0	0	1	0	0	0
ENSG00000238142	544	722	642	617	687	687
ENSG00000235241	55	48	69	56	46	46
ENSG00000207005	176	201	301	170	186	149
ENSG00000272426	24	48	44	28	23	21
ENSG00000204362	20	0	0	0	0	0
ENSG00000282843	0	0	0	0	0	0
ENSG00000117115	3082	2379	1800	2970	3217	2736
ENSG00000142623	284	491	731	643	389	350
ENSG00000142619	1038	1456	886	1863	2026	1379
ENSG00000266634	1	1	0	1	1	0
ENSG00000226526	855	646	747	567	608	592
ENSG00000117122	4952	6068	6389	5268	5669	4393
ENSG00000286898	4	1	9	1	15	0
ENSG00000159363	9615	6727	8847	8787	7002	7144
ENSG00000117118	30171	37903	41221	32089	37117	28484
XLOC_000746	16	4	7	11	7	0
XLOC_008302	14	0	0	0	0	55
XLOC_008303	0	0	0	0	353	0
ENSG00000261781	3	0	0	0	0	0
ENSG00000117148	1551	2407	1749	1784	1435	621
ENSG00000074964	9005	7208	8032	7092	6756	5592
XLOC_008296	0	62	0	34	22	25
ENSG00000159339	52	89	121	109	52	38
ENSG00000276747	41	0	0	0	25	0
ENSG00000227751	8875	6962	7666	6373	6838	5431
ENSG00000179051	143961	97392	129805	106135	95963	83081
ENSG00000225387	174	148	160	119	135	100
ENSG00000117154	1929	1343	1657	1945	1579	1020
XLOC_008304	0	0	4103	2286	1761	1347
ENSG00000230035	147	97	5	8	91	36
ENSG00000280222	64	15	26	62	50	36
XLOC_008308	696	1071	1010	893	1023	803
XLOC_008312	1026	1263	1695	1225	1142	1146
XLOC_000779	153	86	223	242	150	168
ENSG00000009709	146	0	37	110	62	110
ENSG00000179023	2140	1441	1851	1658	1401	1165
ENSG00000159423	13537	8821	10027	7957	8880	8828
ENSG00000265606	1	0	0	0	0	0
ENSG00000221662	0	0	0	0	0	0
XLOC_000800	29	13	48	10	13	7
ENSG00000169991	6072	4499	4445	1975	4510	4601
ENSG00000211454	19	8	13	6	22	18
ENSG00000162482	67	86	14	132	104	95
ENSG00000270728	2	0	0	0	0	0
ENSG00000053371	7907	9180	10785	10101	9859	9258
ENSG00000200403	1	0	0	0	1	2
ENSG00000040487	2213	2571	2522	1961	2445	1608
ENSG00000272084	31	55	39	30	62	35
ENSG00000127481	67348	37000	50311	54527	49861	43139
ENSG00000230424	7478	3579	4839	5023	5860	5434
ENSG00000127463	7216	5584	7811	5509	6236	5006
ENSG00000053372	7614	7175	9878	5215	5318	4527
ENSG00000286064	0	18	0	0	0	0
ENSG00000158748	443	290	279	305	285	253
ENSG00000162542	1519	1819	1583	1148	1452	1126
ENSG00000188784	5	0	0	0	0	0
ENSG00000187980	23	18	26	0	38	43
ENSG00000225986	27	9	22	0	0	0
ENSG00000162543	138	227	343	186	144	108
ENSG00000169914	2500	1789	2675	2570	2807	2253
ENSG00000158816	168	73	182	94	78	98
ENSG00000226664	0	0	0	0	0	0
ENSG00000284641	0	0	0	0	0	0
ENSG00000284743	0	0	0	0	0	0
ENSG00000173436	11179	8686	10982	10138	10905	9462
ENSG00000077549	24004	20087	21450	19813	17144	16270
ENSG00000270136	197	1617	958	161	611	23
ENSG00000240490	0	0	0	0	0	0
ENSG00000201609	0	0	0	0	0	0
ENSG00000235185	5	20	43	45	18	0
ENSG00000158747	1933	2630	3203	2919	3184	2126
ENSG00000226396	20	18	29	21	46	13
ENSG00000162545	290	297	354	291	356	173
ENSG00000158825	1948	2460	2647	4118	3708	3108
ENSG00000090432	2218	1786	1889	1556	1557	1471
ENSG00000215520	0	0	0	0	0	0
ENSG00000183114	133	111	89	53	83	68
ENSG00000158828	3984	4761	4715	4473	5123	4020
ENSG00000284005	1	1	1	1	1	1
ENSG00000117242	339	326	376	216	269	214
ENSG00000244038	32068	31732	35845	31379	33399	28101
ENSG00000117245	4489	4447	4149	4522	4850	3335
ENSG00000235432	0	0	0	0	0	0
ENSG00000189410	1573	2246	2525	1728	1599	1371
ENSG00000233069	0	0	0	0	0	0
ENSG00000127483	9268	9200	11107	9859	11261	9065
ENSG00000287192	4	6	5	8	4	1
ENSG00000075151	3495	2380	4030	4147	4862	3595
ENSG00000251914	0	0	0	0	0	0
ENSG00000221808	1	1	4	0	1	2
ENSG00000233072	6	0	0	2	7	6
ENSG00000235112	20	1	93	44	38	38
ENSG00000236073	1	2	2	0	3	0
ENSG00000227001	417	372	467	444	577	449
ENSG00000187952	101	47	54	40	39	27
ENSG00000186543	0	31	0	10	0	14
ENSG00000117298	3303	1595	1895	1995	1791	1461
ENSG00000231105	226	159	206	222	147	115
ENSG00000236936	0	0	0	3	0	0
XLOC_000894	0	0	0	0	89	644
ENSG00000176378	60	136	118	161	146	181
ENSG00000142794	2217	1734	2464	2215	2398	1828
ENSG00000233431	7	0	35	22	0	23
ENSG00000076864	1418	1014	1136	1063	1071	859
ENSG00000162551	65286	43999	51540	48841	46801	36872
ENSG00000090686	6743	6119	7798	9170	10561	7793
ENSG00000231978	0	0	0	0	0	0
ENSG00000187942	162	52	113	93	178	165
ENSG00000142798	17519	8950	11697	16161	15069	12945
ENSG00000232037	19	8	11	0	10	10
ENSG00000279625	3	0	0	0	0	0
ENSG00000162552	815	870	918	788	780	748
ENSG00000285873	220	210	376	257	216	162
ENSG00000184677	1277	807	1184	988	874	771
ENSG00000237200	8	0	11	11	7	0
ENSG00000276835	1	0	0	0	0	0
ENSG00000070886	3748	4377	4617	3926	4288	2979
ENSG00000227868	0	24	0	0	16	0
ENSG00000219073	0	0	79	11	0	0
ENSG00000285959	120	291	276	275	213	217
ENSG00000273610	0	0	0	0	0	0
ENSG00000201919	0	0	0	0	0	0
ENSG00000142789	0	0	0	0	0	0
ENSG00000278124	0	0	0	0	0	0
ENSG00000201273	0	0	0	0	0	0
ENSG00000228397	7	10	6	11	26	15
ENSG00000285752	2348	2198	3408	2890	3123	4088
ENSG00000218510	161	52	171	180	203	126
ENSG00000070831	27363	30629	35907	30248	37595	31715
ENSG00000285794	1	2	1	1	2	1
ENSG00000230068	18	7	0	25	43	0
ENSG00000271428	0	0	0	0	0	0
ENSG00000225952	734	539	660	509	351	447
ENSG00000133216	3323	2199	2639	1760	1628	1918
ENSG00000265422	0	1	0	1	0	0
ENSG00000264014	1	0	1	1	1	1
ENSG00000179546	27	21	44	35	32	25
ENSG00000261326	267	131	231	120	288	231
ENSG00000240553	3463	3019	3466	2982	3416	2604
ENSG00000004487	170489	165851	169195	159976	176739	137297
ENSG00000266802	6	0	0	0	3	0
ENSG00000263793	1	1	0	1	0	1
ENSG00000169641	24324	17253	25016	23357	21510	19217
ENSG00000229010	0	0	0	0	0	0
ENSG00000206935	0	0	0	0	0	0
ENSG00000252578	0	0	0	0	0	0
ENSG00000204219	11	0	0	0	37	26
ENSG00000232482	0	0	0	0	0	0
ENSG00000125945	505	614	651	701	743	629
ENSG00000249087	14	30	13	38	27	20
ENSG00000201405	0	1	0	0	1	1
ENSG00000125944	12545	9160	13727	9164	12928	10342
ENSG00000235052	14	25	27	0	19	0
ENSG00000007968	1476	1174	1118	804	753	506
ENSG00000088280	36847	31620	34781	27504	32044	25194
ENSG00000285802	0	0	65	0	65	65
ENSG00000197880	165	80	265	166	218	282
ENSG00000117318	1867	1929	2511	1275	1348	1175
ENSG00000057757	9937	11912	13799	9054	10828	8543
ENSG00000117308	813	1182	1119	736	816	711
ENSG00000011009	7402	7921	9510	6992	7559	4889
ENSG00000117305	5352	7075	6151	6693	7749	5490
ENSG00000188822	0	0	0	0	0	0
ENSG00000229106	2	0	6	0	0	4
ENSG00000232557	0	0	0	0	0	0
ENSG00000179163	4842	5088	5235	3837	5335	4783
ENSG00000142676	36217	53268	61872	58291	60811	43930
ENSG00000236810	364	588	283	215	280	402
ENSG00000011007	1787	1299	1820	1642	1527	1173
ENSG00000142677	67	107	125	185	108	98
ENSG00000215905	0	0	4	0	0	0
ENSG00000225315	0	0	0	0	115	0
ENSG00000142661	97	116	108	43	61	57
ENSG00000230703	0	0	0	0	0	0
XLOC_001069	123	322	206	131	254	61
XLOC_001074	825	687	704	545	573	522
ENSG00000185436	2941	2714	3824	2182	2662	2523
ENSG00000189266	666	977	1328	926	1133	940
ENSG00000188529	1656	2066	3976	2854	3179	2097
ENSG00000232298	0	39	92	73	35	134
ENSG00000158055	9	37	77	64	52	77
ENSG00000001460	864	840	903	951	1030	565
ENSG00000001461	1627	1450	1835	1481	1311	1568
ENSG00000286061	279	261	383	487	511	601
ENSG00000117602	1330	1276	1670	1433	1557	1333
ENSG00000264443	64	24	84	31	179	188
ENSG00000184454	254	345	340	268	293	343
ENSG00000227312	0	0	0	0	0	0
ENSG00000133226	9335	6622	9356	7795	7667	7473
ENSG00000020633	522	158	235	561	622	406
ENSG00000278034	0	1	0	0	1	1
ENSG00000229162	0	0	0	6	0	0
ENSG00000284657	5	5	1	9	1	0
ENSG00000284602	96	89	126	72	102	82
ENSG00000117614	916	873	955	1021	925	825
ENSG00000238482	769	1109	1132	850	1382	1247
ENSG00000169504	205845	178296	229542	218762	239481	225662
ENSG00000204178	12731	11109	16134	12522	13090	10960
ENSG00000157978	521	342	507	614	788	372
ENSG00000225643	37	19	72	58	53	21
ENSG00000117616	730	616	498	657	659	564
ENSG00000272432	7	38	29	34	51	32
ENSG00000261349	36	29	15	35	45	20
ENSG00000187010	51	56	42	58	7	0
ENSG00000224183	94	102	138	112	98	99
ENSG00000188672	597	647	571	754	909	812
ENSG00000259984	0	0	0	0	0	0
ENSG00000183726	10320	9039	11252	9355	10815	9633
ENSG00000238084	19	14	24	15	17	23
ENSG00000117643	1178	766	699	1181	1135	645
ENSG00000233478	12	10	12	4	20	5
ENSG00000236528	15	11	19	86	52	35
ENSG00000182749	575	495	702	751	901	638
ENSG00000162430	16404	10222	4012	4623	10952	9199
ENSG00000228172	754	398	515	425	307	514
ENSG00000255054	0	0	0	0	0	2
ENSG00000117640	1045	740	650	657	876	723
ENSG00000272478	15	9	30	25	19	16
ENSG00000127423	12917	13757	16498	13302	14614	10803
ENSG00000158014	18	0	49	34	31	30
ENSG00000158006	2924	4610	4458	4144	4655	3236
ENSG00000207237	0	0	0	0	0	0
ENSG00000158008	125	159	150	117	126	67
ENSG00000175087	286	166	345	243	431	361
ENSG00000197245	147	95	148	115	102	95
ENSG00000282872	0	0	26	0	10	6
ENSG00000117632	18059	15505	15022	15366	14091	12287
ENSG00000229786	0	0	0	0	1	0
ENSG00000223624	2	0	0	0	0	0
ENSG00000283938	1	1	1	1	1	1
ENSG00000236782	44	57	45	37	42	40
ENSG00000142684	323	303	402	286	200	240
ENSG00000188782	39	114	179	59	118	53
ENSG00000236155	215	66	146	209	219	125
ENSG00000278572	0	0	0	0	0	0
XLOC_008686	4	51	18	20	34	54
ENSG00000142675	713	373	572	490	572	469
ENSG00000130695	12194	17053	15144	16617	17806	10986
ENSG00000270733	626	650	605	548	546	337
ENSG00000142669	2882	2885	3079	2823	2965	2327
ENSG00000158062	860	561	685	478	539	352
ENSG00000169442	71	104	129	202	144	135
ENSG00000176092	2247	1253	1608	1436	1299	1158
ENSG00000225854	167	74	58	12	74	86
ENSG00000131914	372653	306544	358745	321907	329971	277486
ENSG00000117682	5261	5694	7591	6232	7464	6579
ENSG00000225891	501	272	411	396	243	315
ENSG00000223583	0	1	0	6	0	0
ENSG00000198830	8830	8945	10108	8008	8398	7121
ENSG00000117676	8588	6381	9381	8459	5759	4508
ENSG00000238705	1	1	0	0	1	1
ENSG00000060642	1161	1650	1168	1751	1311	1139
ENSG00000260063	17	25	22	13	19	24
ENSG00000117713	3897	2453	3536	2954	2778	2354
ENSG00000175793	167	189	230	197	244	203
ENSG00000204160	7189	5594	7317	5124	5047	4270
ENSG00000142751	2937	3043	3489	2779	2922	2470
ENSG00000226698	0	0	0	0	0	0
ENSG00000198746	1275	1111	1295	1068	914	816
ENSG00000090273	13059	15973	21157	10801	10201	12782
ENSG00000131910	0	0	0	0	0	0
XLOC_001248	23	30	35	26	35	37
XLOC_008753	150	80	180	63	225	95
XLOC_001259	469	461	380	690	793	546
XLOC_008760	0	0	0	0	4	0
ENSG00000214973	18	13	22	12	29	10
ENSG00000225159	12	4	16	17	10	8
ENSG00000175707	3949	4138	4932	4327	4906	3247
ENSG00000172746	0	0	0	0	0	0
ENSG00000224064	0	0	0	0	0	0
ENSG00000225294	0	0	2	0	0	0
XLOC_008743	1023	1145	1093	713	946	795
ENSG00000253368	7259	8074	8966	6517	6612	5515
ENSG00000158246	12213	10620	14762	10853	10154	8419
ENSG00000090020	4224	2503	2856	2895	2950	1679
ENSG00000142784	13717	5608	7875	7559	7824	6154
ENSG00000252098	347	205	280	268	108	146
ENSG00000174950	129	208	173	199	253	196
ENSG00000142733	651	692	543	579	740	525
ENSG00000186501	1422	1163	1168	915	1032	702
ENSG00000206888	5	1	1	1	1	1
ENSG00000241547	8	4	5	4	3	10
XLOC_008779	727	555	789	708	1224	792
ENSG00000142765	384	666	530	780	807	692
ENSG00000181773	1060	952	1092	938	1018	697
ENSG00000237429	63	138	104	420	149	94
ENSG00000000938	64	101	89	143	180	73
ENSG00000241169	534	236	333	363	383	428
ENSG00000158195	92753	61944	69089	76518	65445	59643
ENSG00000235912	51	84	95	69	72	71
ENSG00000126705	6028	2776	3760	4491	3086	2667
ENSG00000126709	3991	5144	5077	3251	3582	3294
ENSG00000225886	352	367	571	126	206	247
ENSG00000206767	0	0	0	0	0	0
ENSG00000226662	0	0	0	0	0	0
ENSG00000207095	0	0	0	0	0	0
ENSG00000287244	10	18	2	12	13	13
ENSG00000009780	6733	7534	8595	6796	8607	6630
ENSG00000231344	10	1	3	0	2	3
ENSG00000230833	1	4	2	0	0	0
ENSG00000117758	7265	7964	8753	10002	9829	7801
ENSG00000269971	3	0	4	0	3	1
ENSG00000270031	0	0	0	0	0	0
ENSG00000286433	515	591	777	353	386	555
ENSG00000117751	8287	12377	8154	11520	8080	10619
ENSG00000252947	8	6	2	4	10	9
XLOC_008824	21	0	13	0	33	104
ENSG00000130775	1567	1562	1614	1573	1777	1343
ENSG00000117748	29918	31438	43562	29338	33160	23244
ENSG00000227050	738	557	837	627	637	605
ENSG00000130768	18112	18015	19367	16363	18419	14152
ENSG00000158156	2634	3115	3835	2831	3476	2656
ENSG00000228589	50	348	408	342	49	290
ENSG00000169403	1560	588	977	1529	1187	1244
ENSG00000158161	27992	22021	29434	28185	28215	21704
ENSG00000238231	4	5	1	2	1	3
ENSG00000240750	0	0	0	0	0	0
ENSG00000126698	18552	23674	29153	20700	26531	18062
ENSG00000130770	3730	2977	4263	3505	3294	3325
ENSG00000270605	98	116	154	139	244	70
XLOC_008846	93	4	1	10	16	49
ENSG00000271398	1	1	0	5	1	3
ENSG00000130766	6288	3746	5230	5059	4541	3486
ENSG00000130772	1068	2457	1663	2346	950	1995
ENSG00000279443	6	8	5	4	2	6
ENSG00000204138	3937	2608	3783	3249	3129	1325
ENSG00000206779	44	6	5	9	16	38
ENSG00000229820	1	0	0	0	0	0
ENSG00000221216	1	0	1	1	2	2
XLOC_008866	162	393	230	62	186	137
ENSG00000180198	5956	4702	3597	3969	4589	1889
ENSG00000242125	3589	3618	4656	3144	3648	2816
ENSG00000231468	1299	1157	1434	1062	1019	998
ENSG00000274266	2	3	3	3	3	3
ENSG00000200087	1174	1166	1550	1137	970	1106
ENSG00000197989	3908	4752	5862	4075	3957	3935
ENSG00000180098	5703	6334	8203	4371	5307	4507
ENSG00000221539	21	32	38	24	23	22
ENSG00000278274	1	1	1	1	1	1
ENSG00000273544	72	107	1	63	84	56
ENSG00000280498	1	1	1	1	1	1
ENSG00000274582	1	1	1	1	1	1
ENSG00000120656	14271	16998	17994	15849	21328	15538
ENSG00000188060	600	733	909	565	556	416
XLOC_008873	87	192	155	46	114	112
ENSG00000229388	41	42	58	47	62	29
ENSG00000270103	333	0	0	0	0	0
ENSG00000274978	13	302	476	207	248	226
XLOC_008876	131	88	154	61	56	91
ENSG00000162419	8605	6578	9054	8518	7947	6913
ENSG00000252777	3	0	0	1	4	0
ENSG00000116329	1752	1457	1270	1242	1501	1079
ENSG00000233427	83	37	0	51	33	0
ENSG00000199756	0	0	0	0	0	0
ENSG00000198492	21988	20182	26838	22948	5024	18779
ENSG00000225750	20	0	17	4	10	0
ENSG00000225616	284	194	192	208	262	155
ENSG00000159023	2850	2070	2646	2645	3198	2138
ENSG00000206704	0	0	0	0	0	0
ENSG00000277958	1	0	0	1	0	0
ENSG00000253304	826	871	1028	895	878	629
ENSG00000116350	5406	3212	4570	4636	3814	3726
ENSG00000277916	2	1	1	1	1	1
XLOC_001391	318	0	0	0	0	0
ENSG00000116353	1116	1548	1050	1145	905	778
ENSG00000237934	9	0	15	6	8	0
XLOC_001397	0	0	0	0	80	0
ENSG00000230523	0	0	0	0	0	0
XLOC_008918	48	0	176	0	96	312
XLOC_001416	52	85	59	60	41	40
ENSG00000233399	0	0	0	0	0	23
XLOC_008943	0	0	0	0	0	0
ENSG00000162510	30	6	0	38	11	30
ENSG00000186056	91	131	74	75	110	41
ENSG00000287510	4	0	4	0	0	0
ENSG00000162511	204	195	141	401	146	147
ENSG00000264773	0	0	0	0	0	0
XLOC_001453	0	0	41	0	0	13
ENSG00000060656	34410	31415	26334	33780	30353	22924
ENSG00000162512	12239	6948	9004	8288	7133	6240
ENSG00000134644	62728	53359	58107	66242	72580	53821
ENSG00000237329	0	0	0	0	0	0
ENSG00000232768	0	0	0	0	0	0
ENSG00000084628	36501	25813	30094	24145	23155	19726
ENSG00000060688	43002	52870	77395	39779	50316	37336
ENSG00000229447	6	4	21	12	7	5
ENSG00000168528	803	425	488	478	479	359
ENSG00000121766	82780	93063	119751	84533	101892	75034
ENSG00000229044	1339	1084	1067	588	1169	537
ENSG00000121769	13200	11297	16377	11067	14534	10661
ENSG00000260386	16	0	11	0	0	7
ENSG00000265961	0	0	0	0	0	0
ENSG00000284543	17	12	18	24	9	27
ENSG00000229167	317	285	378	453	533	459
ENSG00000142910	1025	983	1028	1270	1395	924
ENSG00000121764	6	87	12	17	9	12
ENSG00000162517	8801	9496	9331	7827	7405	6867
ENSG00000235790	230	180	197	175	166	207
ENSG00000264078	0	0	0	0	0	0
ENSG00000084636	1392	1712	1662	2045	1503	1266
ENSG00000254545	0	0	0	0	5	7
ENSG00000134668	320	285	234	331	295	184
ENSG00000121753	3657	2628	2800	3229	2850	3061
XLOC_001500	0	0	42	30	24	125
ENSG00000266580	0	0	2	0	0	0
ENSG00000203620	0	0	0	0	13	0
ENSG00000269967	1210	476	230	0	0	781
ENSG00000184007	7840	8376	9502	10220	7937	9666
ENSG00000228634	699	1066	1368	955	1309	1086
ENSG00000121774	75509	50663	72191	129779	57037	52061
ENSG00000203325	137	290	323	224	332	442
ENSG00000121775	1582	1741	2033	1769	1921	1195
ENSG00000266203	0	0	0	1	0	0
ENSG00000276493	0	0	0	0	0	0
ENSG00000025800	17148	21888	16853	25244	27908	23310
ENSG00000250135	166	0	138	0	1	1
ENSG00000183615	53	90	32	41	23	37
ENSG00000084652	10577	6975	8548	6743	6607	5304
ENSG00000224066	160	115	133	124	144	197
ENSG00000160050	619	974	825	688	921	804
ENSG00000160051	204	189	210	173	236	159
ENSG00000222046	7	14	46	30	33	11
ENSG00000160055	2014	2135	2076	1384	1625	1208
ENSG00000084623	32934	38571	40889	37284	37770	32659
ENSG00000220785	357	487	431	512	453	459
ENSG00000182866	68092	85382	97554	74802	95145	67909
ENSG00000277617	0	0	0	0	0	0
ENSG00000116478	12578	15320	12497	13390	11808	8007
ENSG00000175130	13922	10949	13137	10090	9972	7820
XLOC_001534	670	244	297	201	373	407
ENSG00000270850	1	1	0	0	0	1
ENSG00000229259	53	27	38	36	0	61
ENSG00000162526	109	68	157	140	178	9
ENSG00000225828	41	91	74	57	48	53
ENSG00000160058	6082	6201	7042	6168	5703	4817
ENSG00000254553	108	23	244	147	141	33
ENSG00000273274	1015	1074	1114	1151	1060	905
ENSG00000160062	3181	3032	3760	3811	4253	3346
ENSG00000176261	950	1127	1478	949	1148	1109
ENSG00000200591	52	16	37	28	35	34
ENSG00000162521	15799	17526	17240	17958	19794	22347
ENSG00000162520	80	47	51	144	199	61
ENSG00000224409	11	21	17	0	22	8
ENSG00000160097	279	127	76	229	204	162
ENSG00000121905	120	115	118	87	68	125
ENSG00000121900	581	663	369	638	433	395
ENSG00000278966	5	0	2	1	1	2
ENSG00000287691	149	124	161	104	169	73
ENSG00000116514	7273	7132	6606	6374	7835	6052
ENSG00000162522	4556	3003	3403	3665	3333	2782
ENSG00000134684	25134	16291	20833	16693	16195	10142
ENSG00000116497	1172	2135	2624	2146	2564	2464
ENSG00000239670	0	3	0	0	0	0
ENSG00000236065	648	645	637	489	637	596
ENSG00000004455	33026	45735	46711	40287	44278	36142
ENSG00000276645	0	1	0	1	0	2
ENSG00000121903	894	782	956	854	1208	1016
ENSG00000184389	0	0	0	0	11	0
ENSG00000225313	122	124	84	60	80	67
ENSG00000134686	10694	8931	9751	7227	6690	5379
ENSG00000284154	1	1	1	1	1	1
ENSG00000222112	3	1	2	4	1	2
ENSG00000233246	128	117	149	126	105	100
ENSG00000142920	133	131	132	127	135	87
XLOC_009108	57	0	16	50	55	63
ENSG00000278997	10	6	13	6	6	12
ENSG00000116525	4660	2530	4104	3593	2974	2416
ENSG00000279179	110	37	95	57	96	75
ENSG00000284721	0	0	0	0	12	0
ENSG00000160094	7653	5491	6941	5946	5404	5779
ENSG00000270115	10	3	8	5	4	6
ENSG00000142698	705	518	744	444	382	437
ENSG00000121904	18399	11932	16664	13754	14087	9185
ENSG00000227000	0	0	0	0	0	0
ENSG00000176256	7	0	0	0	0	0
ENSG00000231163	25	0	0	0	0	0
ENSG00000201148	84	71	36	39	88	47
ENSG00000163866	8122	8821	9406	12943	6587	5040
ENSG00000189280	49	41	65	70	108	62
ENSG00000189433	36	81	66	40	66	84
ENSG00000255811	0	112	0	0	0	0
ENSG00000188910	55	66	74	57	80	52
ENSG00000187513	45	42	43	31	51	17
ENSG00000230163	0	0	0	0	3	0
ENSG00000116544	3281	1951	3727	2490	2594	1668
ENSG00000241014	17	3	22	9	10	5
ENSG00000284773	0	0	2	0	0	0
ENSG00000271741	135	289	1295	791	120	432
ENSG00000243749	2022	2578	2750	2570	2282	2378
ENSG00000163867	1118	1190	1369	1225	1888	1428
ENSG00000197056	1966	1956	2290	2395	3002	2344
ENSG00000233940	0	0	0	0	0	0
ENSG00000228348	0	0	0	0	0	0
ENSG00000284640	8	0	0	20	8	0
ENSG00000116560	13230	10065	14693	9496	9648	8205
ENSG00000201868	0	0	0	0	0	0
XLOC_009162	0	0	0	0	0	400
ENSG00000240374	0	0	0	6	0	0
ENSG00000227409	106	131	181	163	299	3
ENSG00000146463	28207	24199	32699	36772	42287	33118
ENSG00000201542	1	1	0	3	0	0
ENSG00000229994	241	314	325	280	355	269
ENSG00000278702	0	0	0	0	0	0
ENSG00000239636	0	69	93	15	122	70
ENSG00000116819	14	7	21	14	30	4
ENSG00000142687	6693	5658	5915	6469	6513	5809
ENSG00000236274	298	156	174	151	335	173
ENSG00000020129	2593	1459	1926	1186	1007	1030
ENSG00000142686	593	431	536	478	402	352
ENSG00000092853	2456	1735	2606	2415	2903	2163
ENSG00000232335	0	0	0	0	0	0
ENSG00000134698	3256	2789	3145	3509	3885	2699
ENSG00000126067	57317	68698	75701	58923	71336	53183
ENSG00000092850	73	71	53	69	56	31
ENSG00000116863	3100	4168	3920	3063	3838	2507
ENSG00000171812	1708	2098	2854	2366	2954	2641
ENSG00000092847	17370	11766	6631	19216	18927	15725
ENSG00000271164	0	0	0	0	0	0
ENSG00000286899	1203	844	868	1108	834	1123
ENSG00000271914	2	0	1	4	3	2
ENSG00000126070	5950	4993	6014	6607	8884	6366
ENSG00000271554	0	0	121	16	0	61
ENSG00000054116	6462	6522	7031	6214	6971	5044
ENSG00000116871	708	394	605	492	607	484
ENSG00000231849	748	349	634	449	680	593
ENSG00000054118	10333	7376	10017	9703	9124	7711
XLOC_001703	237	203	59	263	203	330
ENSG00000222821	0	0	0	0	0	0
ENSG00000116885	357	686	661	556	796	776
ENSG00000201448	0	1	1	0	0	2
ENSG00000214193	1324	1840	1693	1343	2077	1759
ENSG00000142694	1863	2865	2666	3083	3547	2672
ENSG00000116883	289	173	216	403	256	288
ENSG00000286379	13	5	13	5	17	10
ENSG00000196182	5080	3306	4221	3714	2792	2872
XLOC_001701	88	56	86	62	56	50
ENSG00000181817	2168	2200	3125	1856	1882	1602
ENSG00000119535	3	0	5	0	4	0
ENSG00000284705	25	0	0	5	15	5
ENSG00000284720	36	39	51	39	27	18
ENSG00000234481	13	49	14	0	0	33
ENSG00000116898	8026	9321	11140	8452	8835	7269
ENSG00000163873	3280	1904	2597	4127	4083	2636
ENSG00000233621	711	830	905	503	787	624
ENSG00000163874	3183	2784	3573	2493	2223	1544
ENSG00000283724	1	1	1	1	1	1
ENSG00000163875	3035	3484	3689	3101	3556	3234
ENSG00000263675	1	0	1	0	0	1
ENSG00000237749	2	2	9	8	5	3
ENSG00000232273	168	91	82	86	114	45
ENSG00000163877	1740	1533	1886	1796	1873	1564
ENSG00000284748	19	0	0	0	0	0
ENSG00000169218	77	16	108	31	16	62
ENSG00000163879	285	392	615	340	494	326
ENSG00000134697	8650	10636	12905	12837	15540	12225
ENSG00000116922	2411	2497	2779	2157	2634	1911
ENSG00000183317	301	405	212	304	487	395
ENSG00000200421	0	0	0	0	0	0
ENSG00000185090	245	329	366	305	454	237
ENSG00000233728	19	5	15	2	10	8
ENSG00000134690	11261	9624	10889	10270	12441	8476
ENSG00000197982	2372	3111	3890	2832	3612	2322
ENSG00000196449	5415	5912	6752	4917	5512	4792
ENSG00000188786	2390	1788	2326	2557	2194	1972
ENSG00000235673	0	0	0	0	0	0
ENSG00000230955	7	7	6	14	24	24
ENSG00000204084	9878	8220	9984	11279	13258	9248
ENSG00000252448	0	0	0	0	0	0
ENSG00000222282	0	0	0	0	0	0
ENSG00000183386	3145	2397	2517	2379	2385	1670
ENSG00000183431	53425	58759	69152	54189	63572	47836
ENSG00000183520	7408	9890	12449	9348	11095	9503
ENSG00000185668	1062	809	796	945	912	615
ENSG00000223589	0	0	41	0	0	0
ENSG00000284623	24	35	9	52	32	11
ENSG00000224592	2325	1956	2448	3182	4724	1127
ENSG00000265596	0	0	0	0	1	0
ENSG00000286552	26	49	15	31	51	0
ENSG00000287987	82	95	82	143	325	59
ENSG00000237290	0	0	0	0	0	0
XLOC_009308	17	31	28	5	55	13
XLOC_001829	0	0	0	0	0	0
ENSG00000238063	58	0	35	14	32	0
XLOC_001830	8	15	25	38	33	5
ENSG00000275350	271	369	401	588	489	530
ENSG00000200796	111	34	11	69	124	94
XLOC_001807	59	192	128	55	296	219
ENSG00000116954	2694	1949	2801	2737	2151	2483
ENSG00000273637	0	0	0	0	0	0
ENSG00000228436	558	853	860	610	960	835
ENSG00000214114	5478	5517	5987	6715	6154	5257
ENSG00000274944	0	0	11	0	4	6
ENSG00000131233	21	0	0	0	0	7
ENSG00000158315	528	550	888	421	485	175
ENSG00000199963	0	0	0	0	0	0
ENSG00000207466	0	0	0	0	0	0
ENSG00000235549	0	0	0	0	0	0
ENSG00000174574	30021	48600	43078	33989	52035	42889
ENSG00000168653	105205	153219	191547	151519	183262	139965
ENSG00000183682	980	801	624	1247	762	810
ENSG00000237624	65	113	88	109	135	85
ENSG00000243970	158	65	55	54	154	70
ENSG00000127603	18740	13985	18113	23013	23710	19314
ENSG00000226438	140	95	178	177	218	206
XLOC_001873	12	13	31	9	15	34
ENSG00000206654	0	0	0	0	0	0
ENSG00000222378	0	0	0	0	0	0
ENSG00000270040	0	0	0	0	0	1
ENSG00000287422	0	0	1	0	0	0
ENSG00000217897	151	73	204	25	212	269
ENSG00000116981	68	0	0	0	0	0
ENSG00000163909	783	623	682	468	554	351
ENSG00000225903	3	12	12	9	10	3
ENSG00000116983	1627	1962	1904	1695	1698	1277
ENSG00000284719	0	0	0	0	24	0
ENSG00000284678	0	0	0	0	17	0
ENSG00000084072	11067	14645	13433	12793	15188	9260
ENSG00000225333	0	0	0	0	0	0
ENSG00000252413	0	0	0	0	0	0
ENSG00000116985	186	242	338	435	300	247
ENSG00000198754	151	161	138	229	172	130
ENSG00000285905	0	0	7	10	8	16
ENSG00000261798	11	8	16	14	20	12
ENSG00000090621	10524	8206	10363	10399	10823	9386
ENSG00000228060	1225	820	910	906	1043	963
ENSG00000201457	11	17	14	12	15	6
ENSG00000043514	2438	3210	3290	2863	5884	4993
ENSG00000202222	3	3	4	2	9	4
ENSG00000116990	1909	1824	1870	1723	1977	1438
ENSG00000236546	130	185	125	110	155	198
ENSG00000168389	2947	3810	4078	2853	2767	2358
ENSG00000228477	5	14	7	5	10	3
ENSG00000259943	122	173	164	219	211	213
ENSG00000117000	9596	9572	10341	12601	17414	14443
ENSG00000207508	2	1	1	1	0	1
ENSG00000231296	266	138	230	100	153	86
ENSG00000084073	17173	17919	26522	18843	20991	18465
ENSG00000049089	694	939	836	719	906	649
ENSG00000084070	599	411	426	411	528	380
ENSG00000213172	0	0	0	0	0	0
ENSG00000260920	64	53	85	55	81	56
ENSG00000284677	123	115	94	116	125	102
ENSG00000187801	558	601	717	571	706	686
ENSG00000131236	53121	63857	74961	58833	72686	52817
ENSG00000131238	11940	14871	20910	16089	16752	13643
ENSG00000187815	525	466	1053	503	947	713
ENSG00000238287	74	0	0	0	132	28
ENSG00000164002	173	294	119	320	258	105
ENSG00000227278	0	0	0	0	2	0
ENSG00000238186	4	0	0	0	0	0
ENSG00000117010	560	494	513	454	512	225
ENSG00000117016	8050	5185	5681	5664	4522	3913
ENSG00000287743	248	154	256	96	248	105
ENSG00000117013	808	643	578	623	604	577
ENSG00000264582	0	0	0	0	0	0
ENSG00000179862	398	578	425	416	528	326
ENSG00000237899	538	337	2576	762	532	618
ENSG00000272145	3842	4698	3508	3790	5582	3610
ENSG00000066136	1889	1841	1677	1758	1631	1333
ENSG00000198974	2	0	0	0	0	0
ENSG00000207962	0	1	1	2	1	0
ENSG00000127129	21	32	22	35	77	76
ENSG00000229901	113	117	130	154	74	143
ENSG00000204060	1075	522	699	992	1023	623
ENSG00000287587	126	195	56	27	187	79
ENSG00000227538	0	0	0	0	0	0
ENSG00000281207	167	49	89	175	133	60
ENSG00000171790	8	4	0	0	0	11
ENSG00000010803	22720	16586	20932	17751	16204	14223
ENSG00000215893	0	0	0	0	0	0
ENSG00000287400	242	481	205	723	217	100
ENSG00000235358	4	173	126	68	76	68
ENSG00000213987	0	0	0	0	0	0
ENSG00000286640	48	10	20	26	31	29
ENSG00000127124	95	37	47	94	105	63
ENSG00000230881	0	0	0	0	0	0
ENSG00000230638	0	0	0	0	0	0
ENSG00000284895	0	0	47	0	0	0
ENSG00000171793	10147	10089	12877	8621	9189	7134
ENSG00000198815	7227	8811	9876	6370	8561	6566
ENSG00000227527	0	15	0	26	0	0
ENSG00000235002	991	1154	835	967	967	1064
ENSG00000177181	5712	6692	5210	6263	7663	5720
ENSG00000066185	266	450	139	185	550	397
ENSG00000127125	3605	5135	4031	4117	2563	4236
ENSG00000186409	91	77	112	106	58	36
ENSG00000230116	0	0	0	0	0	0
ENSG00000236876	0	0	1	0	0	0
ENSG00000200254	0	0	0	0	0	0
ENSG00000236180	0	0	0	0	0	0
ENSG00000285728	226	312	432	186	300	265
ENSG00000171960	23626	30489	36855	25384	30578	22357
ENSG00000234917	5	29	0	10	10	2
ENSG00000164007	805	398	537	558	543	544
ENSG00000065978	106821	77663	95244	92566	85073	85017
ENSG00000117385	7207	8104	8749	7845	9271	6666
ENSG00000164008	517	593	458	479	508	441
ENSG00000228452	56	35	39	42	37	42
ENSG00000283580	87	95	61	36	34	54
ENSG00000274386	92	20	49	89	42	42
ENSG00000177868	1768	3091	3185	2482	2954	2624
ENSG00000164010	517	613	787	643	711	610
ENSG00000228192	336	327	343	355	440	275
ENSG00000225099	5	1	12	11	1	0
ENSG00000164011	830	776	1118	948	1104	710
XLOC_009515	9	5	9	15	0	0
ENSG00000186973	0	22	19	17	30	27
XLOC_002066	78	43	75	150	91	70
ENSG00000277513	0	0	0	0	0	0
XLOC_002071	224	412	426	611	600	532
ENSG00000253313	1013	945	1108	1098	1193	799
ENSG00000117400	32	15	15	7	49	7
ENSG00000287113	14	15	19	14	43	7
ENSG00000066056	406	331	272	405	379	309
ENSG00000234694	118	142	88	99	134	95
ENSG00000117395	5248	6371	8897	6271	8995	5877
ENSG00000243710	1125	1418	1553	1093	1248	1373
ENSG00000284410	0	0	0	1	0	0
ENSG00000199240	0	0	0	0	0	0
ENSG00000179178	457	460	1568	665	1484	968
ENSG00000117394	110581	92542	75810	102196	116204	93505
ENSG00000227533	20750	15496	12450	15012	20100	19438
ENSG00000284138	38	21	8	11	13	14
ENSG00000283973	11	3	20	12	43	7
ENSG00000207256	1	0	0	0	0	0
ENSG00000117399	9881	8629	10363	8301	9353	7145
ENSG00000066322	434	464	635	415	479	435
ENSG00000283836	0	0	1	1	0	0
ENSG00000159479	1578	1716	1968	1648	1779	1661
ENSG00000229431	33	62	74	45	70	45
ENSG00000198198	1171	814	945	801	809	668
ENSG00000229372	3	5	0	0	0	0
ENSG00000274975	0	0	0	0	0	0
ENSG00000178922	266	418	327	242	301	225
ENSG00000229348	0	0	0	0	0	0
ENSG00000142949	29331	15271	18203	19213	16696	15359
ENSG00000117407	116	279	192	183	225	136
ENSG00000117408	2990	2850	3036	3006	3094	2334
ENSG00000236200	931	585	729	714	559	631
ENSG00000066135	25206	17212	21693	18569	17983	15804
ENSG00000284989	3733	0	0	2175	0	0
ENSG00000126091	266	235	225	198	291	233
ENSG00000229444	0	0	0	73	0	0
ENSG00000283414	1	0	0	0	1	0
ENSG00000233674	0	2	0	0	1	0
ENSG00000283477	0	0	0	1	1	0
ENSG00000224751	0	0	0	0	1	2
ENSG00000285649	624	528	689	396	558	536
ENSG00000132768	2110	1899	3092	2304	905	1644
ENSG00000117410	4568	4100	5311	3301	4830	3378
ENSG00000283039	0	13	9	19	5	11
ENSG00000226804	6	0	0	0	0	0
ENSG00000117411	4365	4372	4942	4290	4695	3247
ENSG00000159214	264	402	390	418	599	424
ENSG00000196517	524	210	322	228	177	168
ENSG00000230615	94	151	100	108	199	203
ENSG00000227163	0	0	0	0	0	0
ENSG00000271647	0	0	0	0	0	0
ENSG00000178028	436	429	497	368	299	289
ENSG00000117419	45908	47375	61669	37248	51889	37658
ENSG00000233602	12	18	8	10	15	8
ENSG00000198520	30	47	53	14	16	37
ENSG00000199377	381	472	672	295	307	271
ENSG00000200169	45	42	78	22	37	36
ENSG00000199385	0	0	0	0	0	0
ENSG00000187147	8276	6583	13033	7210	5734	4449
ENSG00000263381	0	1	0	1	0	0
ENSG00000126106	2370	2298	3191	1579	2404	2732
ENSG00000142959	56	77	126	88	194	68
ENSG00000222009	14	15	9	16	22	24
ENSG00000173846	193	209	176	255	284	179
ENSG00000188396	4	1	10	9	7	7
ENSG00000117425	44	191	46	67	119	12
ENSG00000202444	124	1	142	67	1	88
XLOC_002159	13	23	6	26	18	22
ENSG00000232369	0	0	0	0	0	0
ENSG00000268949	2	0	8	0	0	0
XLOC_002164	0	10	22	34	13	28
ENSG00000070785	7431	9061	9689	8853	8844	7580
ENSG00000229815	503	345	266	201	318	253
ENSG00000253039	0	0	0	0	0	0
ENSG00000162415	10133	9569	8876	8578	10518	8201
ENSG00000234315	0	0	0	0	5	6
ENSG00000281912	20	30	37	32	34	32
ENSG00000126107	1440	918	1177	1050	1009	907
ENSG00000126088	3872	5275	5677	4576	5810	4044
ENSG00000225721	49548	60996	62684	47201	63930	59587
ENSG00000142945	22443	25401	27244	25966	30253	22926
ENSG00000142937	73125	97580	105571	90737	109065	79996
ENSG00000264294	1	1	1	1	1	1
ENSG00000200913	91	51	107	33	38	63
ENSG00000202031	11	5	6	9	8	1
ENSG00000207421	1	1	1	1	1	1
ENSG00000281859	1	1	1	1	1	1
ENSG00000186603	1354	1714	2263	451	629	337
ENSG00000132781	3007	4877	4670	3753	4567	2906
ENSG00000132773	493	472	746	425	502	293
ENSG00000070759	3295	2912	2671	3758	3962	3720
ENSG00000236872	43	2	13	0	9	106
ENSG00000280670	112	110	66	91	86	100
ENSG00000132763	1219	418	653	430	612	428
ENSG00000117450	350978	414257	478139	383187	429419	383889
ENSG00000159588	34	40	39	17	40	27
ENSG00000117448	35028	44634	45782	38972	48036	35150
ENSG00000281133	2	0	3	1	0	1
ENSG00000280836	2	1	1	1	1	2
ENSG00000281112	446	377	594	469	614	482
ENSG00000132780	13040	8499	10930	11688	16009	10948
ENSG00000281825	0	0	0	0	0	0
ENSG00000159592	26767	22833	27699	25196	28690	24729
ENSG00000225447	3	4	1	10	3	5
ENSG00000234329	28	14	16	10	27	14
ENSG00000159596	2914	2281	4015	3786	4384	3260
ENSG00000197429	1238	1325	1017	963	1529	1018
ENSG00000230896	34	44	33	20	31	8
ENSG00000086015	7474	4312	5977	4959	4709	4001
ENSG00000232467	0	0	0	0	0	0
ENSG00000117461	6617	5272	5851	4883	5436	3924
ENSG00000278139	0	0	0	0	0	0
ENSG00000226957	0	0	0	0	0	0
ENSG00000233114	0	0	0	0	0	0
ENSG00000227857	5	14	2	25	54	0
ENSG00000117472	0	8	0	4	0	0
ENSG00000250719	0	0	0	0	0	0
ENSG00000085998	3849	4573	3447	3341	2950	2202
ENSG00000171357	1034	1559	1674	921	1043	714
ENSG00000225779	6	0	0	2	0	0
ENSG00000117481	677	436	645	474	662	754
ENSG00000117480	2093	2859	2605	1898	2336	1735
ENSG00000197587	13	0	5	20	0	5
ENSG00000232022	166	162	205	169	249	184
ENSG00000224863	0	17	0	0	0	0
ENSG00000282881	6	13	20	7	16	11
ENSG00000269956	19	76	22	36	5	63
ENSG00000162456	16	0	4	0	8	0
ENSG00000079277	1950	1864	1723	1093	1654	1827
ENSG00000142961	499	340	512	336	251	231
ENSG00000085999	9711	6426	8280	7310	5844	5644
ENSG00000132128	13727	13783	15254	12423	14689	13884
ENSG00000173660	137299	185363	214155	160670	178962	171193
ENSG00000123472	7563	6391	7892	6467	7940	7397
ENSG00000233647	2	0	4	1	3	0
ENSG00000186118	2	13	7	3	6	11
ENSG00000154198	0	0	0	0	0	0
ENSG00000238145	0	0	0	0	0	0
ENSG00000142973	27	31	0	0	0	0
ENSG00000236476	0	0	0	0	0	0
ENSG00000187048	7	24	5	0	13	4
ENSG00000259832	0	0	0	0	0	0
ENSG00000261196	0	0	0	0	0	0
ENSG00000261593	0	0	0	0	0	0
ENSG00000261290	0	0	0	0	0	0
ENSG00000228237	192	187	134	155	307	206
ENSG00000159658	11594	9957	13345	14433	14632	12193
ENSG00000186377	1457	1801	1519	1675	1386	1450
ENSG00000186160	0	0	0	0	0	0
ENSG00000225154	1	0	0	0	0	0
ENSG00000225506	462	168	349	0	146	142
ENSG00000162365	5	0	0	6	0	0
ENSG00000225514	4	6	0	13	0	4
ENSG00000224805	5	17	0	0	9	0
ENSG00000123473	6766	7462	10791	9902	10128	8754
ENSG00000186790	4	5	0	6	0	1
ENSG00000237424	0	2	2	4	2	4
ENSG00000186564	0	6	2	2	10	2
XLOC_009732	47	0	0	0	0	0
ENSG00000162368	6951	10212	12282	9467	19379	15847
ENSG00000226133	1	0	0	0	0	4
XLOC_009742	0	0	0	0	232	0
ENSG00000231413	0	0	0	0	0	0
ENSG00000237180	0	0	0	0	0	0
ENSG00000269113	5502	1614	2411	2347	3100	2217
ENSG00000223814	29	0	0	0	0	15
ENSG00000225028	0	0	0	0	0	0
ENSG00000242267	6	0	0	22	0	0
ENSG00000279096	0	0	0	0	0	0
ENSG00000223720	0	0	0	0	0	0
ENSG00000279214	5	0	6	8	0	3
ENSG00000117834	22	0	0	0	0	21
ENSG00000272491	1	0	0	0	3	0
ENSG00000232514	2	0	0	0	2	0
ENSG00000132122	4230	4774	6781	5033	7661	5345
ENSG00000224986	2	0	14	2	7	0
ENSG00000206700	0	0	0	0	0	0
ENSG00000235105	93	87	119	131	112	105
ENSG00000223175	0	0	0	0	0	0
ENSG00000162374	36	20	66	39	33	33
ENSG00000230828	0	0	0	0	0	0
ENSG00000237337	0	0	0	0	0	0
ENSG00000186094	145	95	175	98	169	12
ENSG00000287661	0	0	0	0	0	0
ENSG00000162373	9916	16438	12747	11770	14520	11722
ENSG00000286597	0	0	0	0	0	0
ENSG00000229846	0	0	0	0	0	0
ENSG00000230114	0	43	0	0	0	0
ENSG00000225623	124	0	0	0	0	0
ENSG00000237478	0	0	0	0	0	0
ENSG00000215887	0	0	0	0	0	0
ENSG00000279324	0	0	0	0	0	0
ENSG00000233595	0	0	0	0	0	0
ENSG00000203356	0	0	0	0	0	0
ENSG00000185104	130738	131455	160372	151961	192523	130008
ENSG00000225767	4207	3115	3525	2829	4164	3908
ENSG00000207194	0	0	0	0	0	0
ENSG00000230585	0	0	0	0	0	0
ENSG00000237130	1	0	0	0	0	0
ENSG00000123091	28681	21274	12967	26068	23598	24707
ENSG00000236434	433	651	559	274	664	349
ENSG00000233406	2	2	3	2	5	2
ENSG00000085831	396	361	432	372	433	326
ENSG00000261664	25	44	16	0	6	0
ENSG00000085832	26508	26384	32920	31849	40863	29560
ENSG00000232027	46	49	84	53	79	13
ENSG00000206595	0	0	0	0	0	0
ENSG00000238140	0	0	0	0	0	0
ENSG00000227070	0	0	0	0	138	84
ENSG00000252032	0	0	0	0	0	0
ENSG00000169213	18391	14896	20144	21357	22761	18275
ENSG00000229032	259	158	268	163	289	274
ENSG00000200839	0	0	0	0	0	0
ENSG00000227742	0	0	17	0	0	0
ENSG00000117859	14561	16743	20086	24333	29377	24416
ENSG00000236973	293	785	1074	683	353	760
ENSG00000232846	2	0	0	2	1	0
ENSG00000212624	0	0	0	0	0	0
ENSG00000078618	15344	16597	19986	17141	19758	17565
ENSG00000266993	0	5	3	0	0	0
ENSG00000272175	0	0	0	0	0	0
ENSG00000283899	1	1	1	1	1	1
ENSG00000230604	28	37	29	43	9	36
ENSG00000224680	2	3	10	6	5	9
ENSG00000117862	14162	17654	19825	17534	19873	15711
ENSG00000134717	23946	27472	33997	25155	27878	24416
ENSG00000285839	53	0	42	3	7	18
ENSG00000198841	347	452	411	323	356	255
ENSG00000223390	73	12	83	27	78	148
ENSG00000228369	0	0	2	0	0	0
ENSG00000223429	17	38	32	11	55	18
ENSG00000157077	32951	34446	38916	38271	43974	36011
ENSG00000241745	0	0	0	2	0	0
ENSG00000228407	7	4	5	3	2	5
ENSG00000224255	0	0	0	2	0	0
ENSG00000236004	0	0	0	0	0	0
ENSG00000237663	0	0	0	0	0	0
ENSG00000213735	1	0	4	0	0	0
ENSG00000154222	1287	1369	1230	730	997	761
ENSG00000272100	3	1	2	1	2	0
ENSG00000287078	53	59	40	47	12	41
ENSG00000085840	24443	21233	30859	23927	25483	20078
XLOC_009830	0	0	48	65	0	46
ENSG00000116157	2307	3108	3467	2566	3367	2780
XLOC_009832	43	49	98	43	0	48
ENSG00000182183	88	73	95	55	74	52
ENSG00000134748	2422	2624	3223	2606	2980	2930
ENSG00000134744	5125	4288	6980	6237	7856	5699
ENSG00000272371	4	6	4	1	4	5
ENSG00000236290	0	0	0	0	2	0
ENSG00000162377	4180	3617	6043	3589	3599	3194
ENSG00000203995	1396	1426	1697	1800	1864	1249
ENSG00000242391	0	0	0	0	0	0
ENSG00000162378	11950	10841	14384	16129	15803	15253
ENSG00000252018	0	0	0	0	0	0
ENSG00000228929	220	315	415	312	375	286
ENSG00000206627	0	0	0	0	0	0
ENSG00000121310	370	412	546	297	415	362
ENSG00000230953	29	28	14	11	39	19
ENSG00000231866	0	0	0	0	0	0
ENSG00000174348	25	29	0	0	0	21
ENSG00000232993	0	0	0	0	0	0
ENSG00000227644	0	0	0	0	0	0
ENSG00000162383	0	0	0	0	0	10
ENSG00000235563	0	0	0	9	0	0
ENSG00000116171	3722	3885	4634	5193	5470	6615
ENSG00000237279	5	0	0	35	0	0
ENSG00000264834	1	0	0	0	0	0
ENSG00000266188	0	0	0	0	0	0
ENSG00000265815	0	0	0	0	0	0
ENSG00000236360	151	230	260	226	286	157
ENSG00000226147	0	0	1	0	2	0
ENSG00000259818	10	18	41	25	16	24
ENSG00000236723	256	292	191	205	199	232
ENSG00000157184	3179	2515	2675	2484	2788	2201
ENSG00000162384	1105	1376	1357	1391	1503	1267
XLOC_002437	0	18	7	23	16	8
ENSG00000236253	48	0	60	58	64	71
ENSG00000143006	20	27	20	20	27	40
XLOC_002445	7	10	0	28	7	15
ENSG00000174332	1758	596	474	655	206	1104
ENSG00000239007	0	0	0	0	0	0
ENSG00000162385	5253	5805	7332	5652	6520	6034
ENSG00000226754	132	217	214	144	134	219
ENSG00000157193	2116	2091	3220	2543	2643	2004
ENSG00000234578	50	7	35	30	41	49
ENSG00000232762	0	4	6	0	0	0
ENSG00000225675	1009	992	1124	1058	784	764
ENSG00000228838	0	0	0	41	0	0
ENSG00000211452	67	132	111	98	128	76
ENSG00000058799	20821	23202	30055	19946	23450	19808
ENSG00000058804	98685	107004	132692	117410	132070	119286
ENSG00000201003	1	3	4	1	1	0
ENSG00000081870	7345	10009	12796	8028	11197	7609
ENSG00000116212	23732	16531	23859	20253	22679	14211
ENSG00000287582	0	0	51	34	0	31
ENSG00000235741	0	0	0	0	0	0
XLOC_009918	745	578	909	746	484	703
ENSG00000162390	611	339	343	476	353	384
ENSG00000162391	81	151	156	24	286	86
ENSG00000230728	0	0	0	0	0	0
ENSG00000184313	0	0	0	0	16	16
ENSG00000271723	215	178	504	382	80	382
ENSG00000243725	8842	11765	14293	10236	11793	7569
ENSG00000162396	1449	1242	1574	1221	1316	1177
ENSG00000006555	121	117	160	206	240	120
ENSG00000237453	0	0	0	0	0	0
ENSG00000162398	287	286	368	136	420	96
ENSG00000116209	5115	5732	6354	6223	7053	6243
ENSG00000280378	5	2	7	7	17	6
ENSG00000116205	786	813	1262	962	779	787
ENSG00000283749	1	1	0	1	0	0
ENSG00000225183	0	1	0	2	2	0
ENSG00000279049	2	0	0	0	0	0
ENSG00000256407	12	0	84	8	0	0
ENSG00000157211	0	0	0	0	0	0
ENSG00000280425	0	3	4	7	3	0
ENSG00000215883	652	578	473	847	588	383
ENSG00000116221	10503	9391	11406	7076	7373	8472
ENSG00000157216	3248	1520	2379	2041	2457	2116
ENSG00000225632	215	74	82	103	93	71
ENSG00000198711	0	4	1	2	6	8
XLOC_009938	136	171	106	201	248	170
XLOC_002515	16	21	21	44	16	12
ENSG00000143001	231	259	414	334	413	332
ENSG00000233271	0	68	0	0	0	0
ENSG00000162399	23	8	20	12	19	14
ENSG00000116133	70340	40674	30178	47529	42652	35899
ENSG00000233203	10586	6942	7620	5944	5728	5770
ENSG00000287724	0	0	22	0	0	0
ENSG00000242396	0	17	9	18	0	0
ENSG00000169174	18420	14408	14221	14942	15862	12853
ENSG00000162402	14961	14170	17787	18673	22758	18471
ENSG00000187889	63	14	208	154	101	124
ENSG00000235612	0	0	0	0	0	0
ENSG00000260971	26	37	34	12	51	30
ENSG00000284686	997	0	1150	1747	0	665
ENSG00000229871	0	2	0	0	0	0
ENSG00000223956	0	0	0	0	0	0
ENSG00000162407	15434	14506	17379	17829	21451	14619
ENSG00000236776	174	252	189	200	308	232
ENSG00000224980	0	0	0	0	0	0
ENSG00000225475	0	0	0	0	0	0
ENSG00000162409	1912	1771	2363	2737	3466	2674
ENSG00000021852	0	0	0	0	0	0
ENSG00000236341	0	61	0	0	0	0
ENSG00000173406	1706	1156	1817	1748	2361	1540
ENSG00000227935	19	32	64	0	30	15
ENSG00000236888	0	2	2	1	1	2
ENSG00000226759	0	0	0	0	0	0
ENSG00000229887	3	0	0	0	0	1
ENSG00000223416	9	31	30	16	18	15
ENSG00000235038	0	52	0	0	0	0
ENSG00000230546	0	0	0	0	0	0
ENSG00000233216	11	5	17	26	3	25
ENSG00000162600	1424	1599	1747	1875	2347	1718
ENSG00000286918	38	83	37	77	56	74
ENSG00000270209	0	0	0	0	0	0
ENSG00000184292	45	48	64	86	77	65
ENSG00000283445	241	301	583	81	181	120
ENSG00000185839	35	23	45	43	29	56
ENSG00000162601	5514	6004	5339	5453	5176	4872
ENSG00000234807	198	349	374	350	505	318
ENSG00000272226	0	0	0	0	2	2
ENSG00000231740	9	178	23	44	45	23
ENSG00000232453	185	317	383	418	488	274
ENSG00000177606	1493	1331	1373	1449	1635	1192
ENSG00000134716	556	572	922	552	621	338
ENSG00000162598	40	0	40	157	79	98
XLOC_010013	19	42	80	27	134	68
XLOC_010033	18	49	4	10	9	24
ENSG00000226476	26	72	55	17	82	59
ENSG00000162604	516	755	791	718	1129	824
XLOC_002612	114	58	284	84	209	279
ENSG00000231252	233	416	754	673	532	426
ENSG00000162599	615	192	544	212	330	501
ENSG00000237928	704	646	1611	461	383	509
ENSG00000237853	0	0	0	0	0	0
ENSG00000237352	232	493	444	346	226	445
ENSG00000228121	0	0	0	0	0	0
ENSG00000235215	770	1087	1063	1090	1139	1080
ENSG00000241042	0	1	1	1	1	1
ENSG00000224609	20	31	40	36	28	22
ENSG00000270457	0	0	0	0	0	0
ENSG00000172456	1792	2216	2247	2026	2453	1667
ENSG00000266150	0	0	0	0	0	0
ENSG00000226883	0	0	0	0	0	0
XLOC_010004	0	0	0	0	0	0
ENSG00000134709	3784	3907	5211	5460	7744	6380
ENSG00000132854	859	707	839	694	964	739
ENSG00000201153	0	0	0	0	0	0
ENSG00000162607	2642	2834	3708	3108	4150	3612
ENSG00000271200	2	1	2	5	6	3
ENSG00000132849	12799	12545	13975	14531	18542	13691
ENSG00000200575	2	1	1	1	1	0
ENSG00000212360	0	1	0	2	1	3
ENSG00000236646	0	0	2	0	0	0
ENSG00000242860	0	0	0	0	0	0
ENSG00000263908	0	0	0	0	0	0
ENSG00000283690	0	0	0	0	0	0
XLOC_010057	31	85	149	40	103	22
ENSG00000234204	0	0	0	0	0	0
ENSG00000234088	0	0	0	0	0	0
ENSG00000237227	575	427	475	361	644	586
ENSG00000240563	20731	18546	26075	24293	30309	23199
ENSG00000200174	1	1	1	1	1	1
XLOC_010063	56	116	65	14	137	158
XLOC_002640	230	228	274	424	320	410
ENSG00000116641	1977	1796	2413	2336	3272	2509
ENSG00000270549	0	0	0	0	0	0
ENSG00000132855	0	0	0	0	0	0
ENSG00000278967	0	0	0	0	0	0
ENSG00000213703	2	0	1	0	3	0
ENSG00000235545	340	244	365	206	460	169
ENSG00000125703	1618	1583	1875	2606	2963	2353
ENSG00000203605	0	0	0	0	0	0
ENSG00000224209	19	9	17	7	18	23
ENSG00000252259	0	0	0	0	0	0
ENSG00000228734	0	0	0	0	0	0
ENSG00000223683	0	0	0	0	0	0
XLOC_010087	4	11	23	25	13	35
ENSG00000230798	777	1007	1389	915	981	800
ENSG00000187140	624	525	751	623	617	452
ENSG00000088035	6253	7067	10179	8812	10112	9714
ENSG00000142856	7806	10880	13681	11733	16773	12164
ENSG00000286429	0	125	178	261	125	0
ENSG00000203965	638	459	719	723	994	827
ENSG00000264271	0	0	0	0	0	0
ENSG00000251720	0	0	0	1	0	0
ENSG00000116652	14	9	4	19	12	20
ENSG00000276884	0	0	0	1	0	0
ENSG00000278287	0	0	0	1	0	0
ENSG00000277565	0	0	0	1	0	0
ENSG00000275823	0	0	0	1	0	0
ENSG00000277689	0	0	0	1	0	0
ENSG00000274199	0	0	0	0	0	0
ENSG00000079739	4529	3888	3670	4186	4431	4058
ENSG00000244256	3	0	8	4	2	5
ENSG00000223949	959	1218	1184	1085	1387	1214
ENSG00000185483	3625	3057	4022	3850	3902	3175
XLOC_002693	1407	625	1325	774	795	904
ENSG00000177452	1	0	1	0	0	0
ENSG00000228056	2	0	0	1	0	0
ENSG00000207190	0	0	0	0	0	0
ENSG00000200508	0	0	0	0	0	0
ENSG00000158966	4125	3573	4775	3987	4469	3479
ENSG00000264470	0	0	0	0	0	0
ENSG00000226891	40	67	58	90	55	26
ENSG00000185031	4	5	0	12	0	2
ENSG00000272506	2	2	0	2	4	4
ENSG00000212257	0	0	1	1	1	1
XLOC_010156	43	11	10	29	28	16
ENSG00000231485	593	321	258	418	359	417
ENSG00000265996	1	1	1	1	1	1
ENSG00000199135	1	1	1	1	1	1
ENSG00000162437	17952	18889	24565	24632	29501	23427
ENSG00000162434	26363	22661	29673	26952	32583	23886
ENSG00000233877	247	254	342	158	339	288
ENSG00000234784	0	0	0	0	0	0
ENSG00000116675	801	568	423	788	626	744
ENSG00000229294	5	0	2	0	0	4
ENSG00000234144	0	0	1	0	2	2
ENSG00000222624	0	0	1	1	1	0
ENSG00000162433	2792	3490	4720	3514	4259	9550
ENSG00000231622	1	3	2	1	0	1
ENSG00000116678	427	467	367	547	795	381
ENSG00000213625	449	1820	437	588	2257	337
ENSG00000237852	90	0	0	34	0	17
ENSG00000224570	0	0	0	0	0	0
ENSG00000184588	645	865	979	935	896	783
ENSG00000227466	0	0	0	0	0	0
ENSG00000223152	0	0	0	0	0	0
ENSG00000118473	338	198	332	448	373	335
ENSG00000264720	1	0	0	1	4	1
ENSG00000248458	0	0	0	0	0	0
ENSG00000152760	311	314	444	357	242	326
ENSG00000116704	1155	1383	1116	1281	1435	1578
ENSG00000203963	0	0	0	56	0	25
ENSG00000252433	0	0	0	0	0	0
ENSG00000275678	0	4	4	1	0	0
ENSG00000162594	15	0	0	0	0	0
ENSG00000253074	0	0	0	0	0	0
ENSG00000152763	343	223	421	235	552	218
ENSG00000231080	0	0	0	0	0	0
ENSG00000198160	1912	1827	2185	2862	2504	1794
ENSG00000081985	2137	1914	2586	2680	2328	1473
ENSG00000116717	265	211	294	343	406	307
ENSG00000116745	17	0	0	0	33	0
XLOC_010197	224	254	228	264	246	216
ENSG00000142864	15649	15433	19855	19775	24261	19261
ENSG00000223263	1299	930	1171	1114	1289	1319
ENSG00000172380	40849	44557	57103	65532	72870	64431
ENSG00000232284	59	109	48	76	107	122
ENSG00000238778	0	0	0	1	0	0
ENSG00000235055	0	0	0	0	0	0
ENSG00000162595	6	0	0	6	0	57
ENSG00000228431	0	0	0	0	0	0
ENSG00000116729	285	186	265	199	118	152
XLOC_010226	0	0	0	0	18	0
ENSG00000234383	0	2	2	2	0	1
ENSG00000221203	0	0	0	0	0	0
ENSG00000223883	0	6	35	18	0	0
ENSG00000235446	0	0	0	0	0	0
ENSG00000024526	1886	2689	3282	3876	3817	3364
ENSG00000233589	7	11	7	22	11	22
ENSG00000234264	186	352	162	182	53	131
ENSG00000225167	0	0	0	0	0	0
ENSG00000285407	37	73	39	0	26	87
ENSG00000285473	20	49	35	75	63	36
ENSG00000033122	213	543	0	454	158	315
ENSG00000270615	0	0	0	0	0	0
ENSG00000287283	0	0	0	0	0	0
ENSG00000240692	0	0	0	0	0	0
ENSG00000229359	0	0	0	0	0	0
ENSG00000237919	0	0	0	0	0	0
ENSG00000066557	12726	12047	14693	16230	23902	19377
ENSG00000244389	5	5	4	6	5	0
ENSG00000116754	6398	7920	8839	9365	10729	9187
ENSG00000228988	836	640	491	542	792	814
ENSG00000118454	10369	10950	14035	14419	15536	10302
ENSG00000197568	3195	2303	2557	2744	3434	2450
ENSG00000226088	0	0	0	0	0	12
ENSG00000271992	6	4	5	8	11	8
ENSG00000116761	10338	9485	12061	10038	11427	9992
ENSG00000278636	7	5	6	8	2	2
ENSG00000050628	25	11	23	121	49	46
ENSG00000235782	0	0	0	0	0	0
ENSG00000269933	0	0	1	0	0	0
ENSG00000235079	28	12	11	23	4	19
ENSG00000132485	3928	3357	4632	4125	4591	4479
ENSG00000207721	2	1	2	1	2	2
XLOC_010359	75	16	17	7	12	23
ENSG00000286863	659	427	816	1430	655	1803
ENSG00000227207	0	0	0	0	0	0
ENSG00000225087	50	43	40	49	66	65
ENSG00000212366	2	1	0	0	1	0
ENSG00000227016	0	0	0	0	0	0
ENSG00000285808	0	0	0	0	0	60
ENSG00000178965	46	5	48	47	46	48
ENSG00000234497	0	0	0	0	0	0
ENSG00000162620	174	91	147	155	292	181
ENSG00000254685	748	1002	1006	897	681	812
ENSG00000259030	58	138	267	717	954	841
ENSG00000116783	96	0	0	6	0	7
ENSG00000237324	0	0	0	0	0	0
ENSG00000233894	0	0	0	0	0	0
ENSG00000162621	0	0	0	0	0	0
ENSG00000224127	0	0	0	0	31	0
ENSG00000162624	83	134	82	156	207	91
ENSG00000224149	0	3	0	3	0	0
ENSG00000116791	1805	2017	2056	3053	3220	2110
ENSG00000162623	1654	1981	2319	1065	2702	2686
ENSG00000137968	1053	527	914	1815	1578	1401
ENSG00000224493	0	0	0	0	0	0
ENSG00000252338	0	0	0	0	0	0
ENSG00000213579	0	0	0	0	0	0
ENSG00000229956	12	18	16	6	27	2
ENSG00000226324	0	0	0	0	0	0
ENSG00000172260	2769	2515	2827	3386	3050	3645
ENSG00000231985	0	0	0	0	0	0
ENSG00000271618	0	0	0	0	0	0
ENSG00000228853	0	0	0	0	0	0
ENSG00000233994	1	1	3	1	1	3
ENSG00000057468	233	142	636	132	119	285
ENSG00000230863	26	97	100	124	112	430
ENSG00000117054	6086	6817	8397	7518	8246	7505
ENSG00000181227	2	2	0	0	5	4
ENSG00000137955	3273	4008	3891	3406	4185	3237
ENSG00000206620	1	1	1	1	1	1
ENSG00000207241	1	1	1	1	1	1
ENSG00000201487	1	1	1	1	1	1
XLOC_010401	0	0	2330	0	0	0
ENSG00000223905	160	337	252	83	194	185
ENSG00000184005	9615	10090	12370	8961	12289	10447
ENSG00000226415	864	1301	1355	1045	1360	1125
ENSG00000117069	678	893	1489	1062	1383	1071
ENSG00000276081	0	0	0	0	0	0
ENSG00000287870	3	0	0	0	0	0
XLOC_002911	30	38	50	56	66	48
ENSG00000142892	3985	4902	6236	5516	7365	6024
ENSG00000226084	1135	1470	1575	1424	1457	1232
ENSG00000228187	17	0	9	17	0	33
ENSG00000154027	776	900	841	997	1359	817
ENSG00000233099	0	0	0	0	0	0
ENSG00000251767	0	0	0	0	0	0
ENSG00000287647	0	0	0	0	0	0
ENSG00000036549	1246	1435	1958	1870	2872	1546
ENSG00000251785	3	5	6	6	16	11
ENSG00000243437	0	0	0	0	0	0
ENSG00000077254	13610	13617	17805	16502	18813	17624
ENSG00000235927	26	50	50	0	22	0
ENSG00000162614	193	45	99	33	221	59
ENSG00000180488	1660	1861	2762	2473	3122	2366
ENSG00000222849	0	2	1	0	1	0
ENSG00000219201	297	179	295	282	343	265
ENSG00000235613	1	4	0	1	3	2
ENSG00000232015	0	0	0	0	0	0
ENSG00000162616	469	838	950	1039	864	822
ENSG00000137960	124	179	243	90	217	163
ENSG00000273338	16	11	16	14	6	12
ENSG00000285928	0	0	0	0	0	0
ENSG00000213561	2	1	1	1	2	4
ENSG00000251958	0	0	0	0	0	0
ENSG00000213560	3	1	2	0	0	0
ENSG00000202263	0	0	0	0	0	0
ENSG00000237413	0	0	0	0	0	195
ENSG00000122420	1106	902	1342	1311	2659	1496
ENSG00000227556	0	0	0	0	0	0
ENSG00000212308	0	0	0	0	0	0
ENSG00000162618	61	96	95	97	166	132
ENSG00000230787	0	0	2	0	0	0
XLOC_010460	182	292	223	159	161	123
XLOC_002993	22	12	11	12	28	11
ENSG00000223026	1	0	2	6	1	1
ENSG00000224326	0	0	0	0	0	0
ENSG00000234184	33	0	0	0	0	35
ENSG00000162613	29804	30106	36049	28296	31267	26353
XLOC_010518	505	0	0	0	0	0
ENSG00000117114	47306	45535	67966	77637	68860	57056
ENSG00000224494	0	0	0	0	0	0
ENSG00000227288	77	60	84	74	62	73
ENSG00000227960	0	0	0	0	0	0
ENSG00000234953	174	0	0	0	0	0
ENSG00000242598	0	0	0	0	0	0
ENSG00000236676	0	0	0	0	248	0
ENSG00000234683	0	0	2	0	0	0
ENSG00000215875	0	0	0	2	0	1
ENSG00000233290	495	688	724	621	696	624
ENSG00000230817	0	0	0	0	0	0
ENSG00000236268	0	15	7	0	7	0
XLOC_010526	1955	3710	3914	4137	5863	3600
ENSG00000233008	0	33	13	0	16	0
ENSG00000237076	0	0	0	0	0	0
ENSG00000137941	1159	1145	2036	1455	2003	1220
ENSG00000233061	0	0	11	0	1	2
ENSG00000203943	2003	1711	2700	2289	2336	1906
ENSG00000249237	12	27	0	44	11	0
ENSG00000240520	0	0	0	16	0	0
ENSG00000271576	4302	4892	4038	7196	7549	5555
ENSG00000142875	2110	1932	2691	2565	2892	2741
ENSG00000213540	1	0	0	0	0	0
XLOC_010567	115	115	0	401	100	0
ENSG00000285374	0	0	0	0	0	0
ENSG00000180869	6	5	5	0	0	10
ENSG00000117133	11475	12789	17791	14161	14898	12856
ENSG00000174021	14728	11267	13325	12371	13915	10573
ENSG00000285851	85	0	129	434	174	87
ENSG00000122432	50	158	70	3	139	115
ENSG00000117151	528	453	576	825	628	788
ENSG00000284882	12	11	21	0	9	14
ENSG00000117155	2271	2796	3917	3218	4121	3246
XLOC_010585	124	183	178	177	129	0
ENSG00000285325	0	0	0	0	0	0
ENSG00000171517	1744	1710	1788	1137	1714	1216
XLOC_003060	0	111	12	0	58	88
ENSG00000153898	1548	1219	2228	2081	3087	1766
ENSG00000280099	14	16	21	12	21	45
ENSG00000162643	58	0	157	217	345	300
ENSG00000055732	191	247	236	193	310	190
XLOC_003070	0	0	0	42	0	149
ENSG00000097096	2253	3036	3004	3792	4528	2835
ENSG00000162642	1309	1250	1801	1306	1538	1302
ENSG00000142867	2417	2171	2557	2339	2170	2181
ENSG00000223653	632	591	696	596	804	622
ENSG00000153904	24924	25788	10373	29664	12069	28583
ENSG00000199459	1	1	0	0	0	0
ENSG00000273264	0	0	0	2	4	0
ENSG00000282057	39	0	25	0	56	24
ENSG00000230285	0	0	0	0	0	0
ENSG00000142871	2517	1251	1372	2302	1735	1750
ENSG00000117174	2411	2145	2987	3411	3384	3088
ENSG00000285210	67	0	0	67	45	0
ENSG00000171502	2878	2068	3387	2644	2805	2020
ENSG00000201620	0	0	0	0	0	0
ENSG00000229505	0	0	0	0	0	0
ENSG00000122417	1179	996	1223	1328	1195	1366
ENSG00000278281	0	0	0	1	0	1
ENSG00000261737	8	10	16	18	13	8
ENSG00000097033	3192	2727	3753	4131	4323	3735
ENSG00000183291	49356	32327	68503	57230	25144	19541
ENSG00000153936	1488	1559	2096	2084	2115	2088
ENSG00000267734	16	25	19	21	11	13
ENSG00000267561	34	150	79	66	179	58
ENSG00000235251	1	0	0	0	0	0
ENSG00000225568	19	24	33	17	33	26
ENSG00000267272	102	65	61	37	152	68
ENSG00000143013	3231	4423	5554	5013	5594	4778
ENSG00000137947	2165	2885	4021	3415	4367	3677
ENSG00000237505	97	101	156	123	117	115
ENSG00000279778	0	0	0	0	0	0
ENSG00000270507	0	0	0	0	0	0
ENSG00000286758	12	18	13	13	3	12
ENSG00000239504	0	0	0	0	0	0
ENSG00000230053	0	0	0	0	0	0
ENSG00000274321	0	0	0	0	0	0
ENSG00000237959	0	0	0	0	0	0
ENSG00000065243	12860	8212	17308	13064	15828	12321
ENSG00000207234	0	0	0	2	2	0
ENSG00000241975	9	14	1	11	8	6
ENSG00000117226	7	13	8	0	0	0
ENSG00000202385	0	0	0	0	0	0
ENSG00000234518	143	87	103	109	141	91
ENSG00000162645	11	25	12	0	0	25
ENSG00000286802	0	0	0	0	0	0
ENSG00000213512	0	0	0	0	0	0
ENSG00000162654	17	0	12	0	12	11
ENSG00000284734	0	0	0	0	0	0
ENSG00000284637	0	0	0	0	0	0
ENSG00000225492	18	18	79	9	42	50
ENSG00000235308	0	0	0	0	1	0
ENSG00000137944	25762	27495	34208	31121	33377	32168
ENSG00000213516	707	714	2148	684	701	654
ENSG00000252797	1	0	0	0	0	0
XLOC_003176	576	922	559	444	948	373
ENSG00000286548	716	880	354	297	959	345
ENSG00000197147	6499	6285	7946	8862	10208	8824
ENSG00000231999	131	166	114	157	144	266
ENSG00000230735	0	53	0	0	0	0
ENSG00000171488	1679	1520	2229	2120	2440	1787
ENSG00000271949	0	0	0	0	0	0
ENSG00000226394	0	0	0	0	0	0
ENSG00000231613	0	0	0	0	0	0
ENSG00000272931	2648	2503	2941	1360	2568	2025
ENSG00000171492	1084	1184	1104	1187	1240	1175
ENSG00000272672	8	6	1	6	0	2
ENSG00000228175	83	92	88	74	93	65
ENSG00000162664	1569	1553	1823	1760	1982	1767
ENSG00000287406	400	362	401	431	509	430
ENSG00000212459	0	0	0	0	0	0
ENSG00000143032	6	0	0	0	0	0
ENSG00000272094	0	0	0	0	0	0
ENSG00000232882	12	11	3	8	8	4
ENSG00000233593	45	50	75	37	99	72
ENSG00000285532	0	11	6	0	8	0
ENSG00000225446	0	0	0	0	0	0
ENSG00000232393	1	2	0	0	0	0
XLOC_003213	13	46	61	0	105	62
ENSG00000122482	3345	4322	5236	4557	6258	5615
ENSG00000162669	2305	2270	2718	2671	2993	2282
ENSG00000206817	0	0	0	0	0	0
ENSG00000215873	0	0	1	0	0	0
ENSG00000097046	6088	6689	8971	8676	10829	8826
ENSG00000137948	17	8	0	9	0	18
ENSG00000069702	1292	881	1209	1535	1455	1413
ENSG00000239794	0	0	0	0	0	0
ENSG00000230667	19	31	57	45	28	40
XLOC_010777	33	50	44	55	75	67
ENSG00000172031	578	788	531	407	866	815
ENSG00000189195	182	143	92	203	235	230
ENSG00000224678	0	0	0	0	0	0
ENSG00000233401	2	0	2	0	0	0
ENSG00000162676	0	4	0	4	8	4
ENSG00000174842	7833	8302	10986	9250	11172	9629
ENSG00000122484	2913	3153	4561	3570	5535	4271
ENSG00000067208	4887	3685	5163	4270	5873	5195
ENSG00000223787	1	0	1	1	1	1
ENSG00000229992	2	3	0	0	0	1
ENSG00000201317	1	1	0	0	0	0
ENSG00000225505	0	0	0	0	0	0
ENSG00000234202	1	1	0	0	0	0
ENSG00000223896	0	0	0	0	0	0
ENSG00000143033	4928	4358	6318	8193	6639	4586
ENSG00000117500	1581	1619	2198	2092	2205	2467
ENSG00000122483	1759	1799	3351	2695	2683	3082
ENSG00000237003	0	0	1	0	0	0
ENSG00000225297	0	0	0	0	0	0
ENSG00000223745	299	257	352	389	443	540
ENSG00000229567	0	0	0	0	0	0
ENSG00000117505	4072	4500	5520	5388	5612	5181
ENSG00000154511	35754	35912	38358	30474	42286	44859
ENSG00000122406	83388	101032	120395	99593	117711	100585
ENSG00000206680	1	1	1	1	1	1
ENSG00000207523	22	23	33	15	23	18
ENSG00000207022	0	0	0	0	0	0
ENSG00000229052	0	0	0	0	0	0
ENSG00000212601	592	462	789	362	608	716
ENSG00000137942	24966	28454	37507	37622	43951	37390
ENSG00000137936	863	747	709	849	703	579
ENSG00000224093	0	7	0	6	5	0
ENSG00000211575	2	0	3	0	1	1
ENSG00000260464	11	3	8	2	7	2
ENSG00000067334	508	1172	1572	1120	804	1372
ENSG00000023909	1719	1889	2635	1756	1838	1747
ENSG00000198691	197	190	108	203	177	25
ENSG00000137962	1246	979	970	3051	2914	2457
ENSG00000264963	0	0	0	0	0	0
ENSG00000226835	7	0	0	2	7	7
ENSG00000178596	0	0	0	0	0	0
ENSG00000236098	0	0	0	0	33	0
[truncated: 61,430 more rows]
