# Supplementary material for: Trisomy 21-driven metabolite alterations are linked to cellular injuries in Down syndrome
Source: Cell Mol Life Sci. 2024 Mar 3;81(1):112. doi: 10.1007/s00018-024-05127-0 (PMC10909777; doi:10.1007/s00018-024-05127-0)
Supplement: Supplementary file 12 — Supplementary file12 (XLSX 120 KB) [file 18_2024_5127_MOESM12_ESM.xlsx]

## Sheet: Positive model
ID	Formula	Molecular Weight	RT [min]	m/z	N1	N2	N3	P1	P2	P3
Com_12_pos	C9 H11 N O2	165.079	4.853	166.086	1.4605e+10	1.44047e+10	1.53737e+10	1.57649e+10	1.66627e+10	1.58664e+10
Com_31_pos	C5 H11 N O2 S	149.051	1.911	150.058	5.62267e+09	7.43121e+09	6.83099e+09	7.07103e+09	8.58803e+09	4.83021e+09
Com_52_pos	C5 H9 N O2	115.063	1.354	116.071	5.60603e+09	4.31693e+09	4.9217e+09	5.43463e+09	5.42908e+09	5.24307e+09
Com_62_pos	C9 H8 O3	164.048	2.204	165.055	5.03363e+09	3.00668e+09	3.62133e+09	3.921e+09	4.93034e+09	3.46304e+09
Com_67_pos	C5 H13 N O	103.1	1.215	104.107	4.25945e+09	4.35372e+09	4.59151e+09	5.06737e+09	4.20993e+09	3.94466e+09
Com_102_pos	C5 H11 N O3 S	165.046	1.86	166.054	1.84715e+09	1.56851e+09	2.05221e+09	2.26895e+09	1.87411e+09	2.27926e+09
Com_103_pos	C6 H11 N O2	129.079	1.097	130.086	2.52451e+09	2.8949e+09	2.51583e+09	2.70796e+09	2.59834e+09	2.37745e+09
Com_121_pos	C6 H6 N2 O	122.048	1.874	123.055	2.54638e+09	1.96286e+09	2.3549e+09	2.22065e+09	2.464e+09	2.27223e+09
Com_148_pos	C5 H10 N2 O3	146.069	1.23	147.077	1.56343e+09	1.60115e+09	1.37247e+09	2.04083e+09	1.56867e+09	1.39246e+09
Com_155_pos	C5 H7 N O3	129.043	2.12	130.05	1.62857e+09	1.2965e+09	1.19193e+09	1.4008e+09	1.41747e+09	1.0429e+09
Com_230_pos	C10 H9 N O3	191.059	4.682	192.066	7.09365e+08	5.66004e+08	6.35041e+08	1.04013e+09	1.08576e+09	1.05423e+09
Com_235_pos	C10 H12 N2 O3	208.085	4.683	209.092	6.93256e+08	5.53859e+08	6.22577e+08	1.02162e+09	1.06043e+09	1.03061e+09
Com_243_pos	C8 H18 N4 O2	202.143	1.31	203.15	8.04834e+08	9.22631e+08	8.29566e+08	9.09367e+08	9.70398e+08	8.73795e+08
Com_357_pos	C4 H9 N O3	119.058	1.254	120.066	5.625e+08	5.69908e+08	4.90172e+08	6.08063e+08	5.40309e+08	4.8345e+08
Com_381_pos	C24 H38 O4	390.277	10.732	391.284	1.81621e+08	2.4741e+08	2.7885e+08	5.2292e+08	3.6707e+08	3.0963e+08
Com_387_pos	C5 H10 N2 O3	146.069	1.34	147.077	5.18271e+08	4.38727e+08	2.66733e+08	5.93114e+08	5.2093e+08	4.45921e+08
Com_450_pos	C4 H8 N2 O3	132.054	1.218	133.061	3.59953e+08	3.81827e+08	4.24082e+08	4.74436e+08	2.66755e+08	2.67512e+08
Com_500_pos	C11 H15 N5 O3 S	297.09	5.092	298.097	3.60561e+08	2.44645e+08	3.18119e+08	3.01937e+08	2.82955e+08	2.52155e+08
Com_542_pos	C8 H16 N2 O3	188.117	1.396	189.124	1.96956e+08	3.3525e+08	2.2847e+08	1.87902e+08	2.88949e+08	2.40195e+08
Com_602_pos	C4 H5 N3 O	111.043	1.382	112.051	1.29265e+08	1.35651e+08	1.91684e+08	1.54809e+08	1.13538e+08	1.09606e+08
Com_610_pos	C3 H7 N O3	105.043	1.218	106.05	2.24184e+08	2.46228e+08	1.94743e+08	3.27833e+08	2.09396e+08	1.91323e+08
Com_646_pos	C18 H39 N O2	301.298	7.375	302.306	1.60326e+08	1.4471e+08	1.80406e+08	1.91439e+08	2.07625e+08	1.81727e+08
Com_720_pos	C10 H13 N5 O4	267.097	2.916	268.104	5.92532e+07	4.7352e+07	5.82077e+07	1.3312e+08	5.78705e+07	7.96262e+07
Com_1006_pos	C9 H7 N O	145.053	4.682	146.06	7.59116e+07	6.17929e+07	6.63746e+07	1.24076e+08	1.20971e+08	1.33422e+08
Com_1180_pos	C5 H11 N O3 S	165.046	1.285	166.054	3.58921e+07	3.96858e+07	5.4206e+07	6.70161e+07	3.92424e+07	6.27467e+07
Com_1237_pos	C6 H11 N O3	145.074	1.389	146.081	7.34109e+07	6.77347e+07	8.40204e+07	8.9116e+07	9.69514e+07	9.60323e+07
Com_1279_pos	C6 H11 N O2	129.079	1.396	130.086	8.71655e+07	7.33232e+07	7.85777e+07	7.73896e+07	4.51151e+07	5.95137e+07
Com_1343_pos	C9 H20 N2 O2	188.153	1.172	189.16	7.78988e+07	7.89863e+07	6.46835e+07	9.67056e+07	8.00493e+07	7.62635e+07
Com_1441_pos	C18 H39 N O3	317.293	7.177	318.3	6.67728e+07	6.88492e+07	7.15281e+07	6.85823e+07	7.053e+07	5.91284e+07
Com_1575_pos	C10 H26 N4	202.216	1.102	203.223	9.58584e+06	7.27098e+06	1.16773e+07	7.96845e+06	1.39977e+07	2.21388e+07
Com_1727_pos	C8 H11 N O3	169.074	2.005	170.081	4.85078e+07	4.00449e+07	4.80402e+07	4.98432e+07	5.96363e+07	5.28181e+07
Com_2530_pos	C5 H11 N3 O2	145.085	1.384	146.093	2.97027e+07	1.73205e+07	2.55383e+07	3.16105e+07	3.24721e+07	3.15736e+07
Com_3106_pos	C7 H11 N O5	189.064	2.143	190.071	1.85835e+07	1.06811e+07	1.52896e+07	2.06078e+07	2.00782e+07	2.11315e+07
Com_4335_pos	C16 H10 N2 O2	262.075	6.726	263.082	6.77023e+06	7.21799e+06	6.81315e+06	9.19794e+06	8.68906e+06	7.24216e+06
Com_5744_pos	C15 H10 O5	270.053	6.026	271.06	483226	479533	8.32948e+06	526008	528360	498644
Com_58_pos	C11 H12 N2 O2	204.09	5.138	205.098	4.64136e+09	4.78808e+09	5.37077e+09	4.82213e+09	5.62384e+09	5.16478e+09
Com_59_pos	C5 H4 N4 O	136.039	2.863	137.046	4.53632e+09	3.21064e+09	4.80141e+09	5.22583e+09	4.98849e+09	4.85336e+09
Com_82_pos	C6 H14 N4 O2	174.112	1.201	175.119	4.04172e+09	3.95837e+09	3.75625e+09	4.34458e+09	4.04903e+09	3.91252e+09
Com_87_pos	C9 H11 N O3	181.074	2.201	182.081	3.52266e+09	2.48143e+09	2.82193e+09	2.46801e+09	4.00506e+09	2.71413e+09
Com_125_pos	C5 H5 N5 O	151.05	3.144	152.057	1.81687e+09	1.72828e+09	2.26668e+09	2.77612e+09	2.64741e+09	2.33057e+09
Com_154_pos	C8 H16 N2 O3	188.117	5.061	189.124	1.64874e+09	1.43987e+09	1.55591e+09	1.27752e+09	1.503e+09	1.4936e+09
Com_161_pos	C5 H9 N O4	147.053	1.265	148.061	1.53758e+09	1.3028e+09	1.33749e+09	1.87826e+09	1.19687e+09	1.28644e+09
Com_268_pos	C10 H12 N4 O5	268.081	3.43	269.088	5.97325e+08	4.22139e+08	6.95033e+08	4.43255e+08	5.47079e+08	7.69344e+08
Com_270_pos	C9 H17 N O5	219.111	4.988	220.118	7.85674e+08	6.02341e+08	6.60543e+08	9.55936e+08	7.42086e+08	7.30968e+08
Com_336_pos	C4 H4 N2 O2	112.027	2.164	113.035	4.86912e+08	4.39098e+08	5.60328e+08	6.07517e+08	6.50155e+08	6.01113e+08
Com_520_pos	C4 H9 N O2	103.064	1.409	104.071	3.42477e+08	1.78162e+08	2.15834e+08	2.927e+08	3.26857e+08	2.76188e+08
Com_588_pos	C6 H9 N3 O2	155.07	1.209	156.077	2.92343e+08	2.90714e+08	2.71631e+08	3.11704e+08	2.7424e+08	2.71426e+08
Com_603_pos	C6 H12 N2 O3	160.085	1.345	161.092	2.56378e+08	2.78679e+08	2.80873e+08	2.26202e+08	2.4583e+08	2.36573e+08
Com_630_pos	C20 H32 N6 O12 S2	612.152	2.187	613.16	1.45908e+08	2.97816e+07	7.96e+07	5.74801e+07	6.77163e+07	6.24695e+07
Com_640_pos	C13 H16 N2 O5	280.107	5.187	281.114	2.55243e+08	1.75861e+08	2.5015e+08	1.92271e+08	2.28762e+08	1.99464e+08
Com_835_pos	C4 H9 N3 O2	131.07	1.316	132.077	1.14205e+08	8.1516e+07	1.01239e+08	1.92808e+08	1.82797e+08	1.72543e+08
Com_909_pos	C10 H14 N5 O7 P	347.063	1.386	348.071	1.38391e+08	1.37679e+08	1.17608e+08	1.74119e+08	1.55662e+08	1.39134e+08
Com_1183_pos	C5 H5 N5	135.055	5.092	136.062	9.73895e+07	7.05812e+07	9.22501e+07	8.42645e+07	8.44457e+07	8.1944e+07
Com_1292_pos	C5 H6 N2 O2	126.043	4.774	127.051	7.81892e+07	5.9981e+07	8.46502e+07	7.56197e+07	7.69633e+07	6.90929e+07
Com_1546_pos	C9 H14 N4 O3	226.107	1.205	227.114	5.69734e+07	6.67818e+07	6.12902e+07	6.6625e+07	5.15101e+07	5.43721e+07
Com_2223_pos	C14 H20 N6 O5 S	384.122	2.191	385.129	2.85006e+07	2.9049e+07	3.06832e+07	4.46361e+07	3.31982e+07	3.21991e+07
Com_5614_pos	C15 H10 O4	254.058	5.848	255.065	756732	765533	8.62669e+06	756687	719336	1.17317e+06
Com_7_pos	C40 H78 N O8 P	731.546	10.309	732.553	2.2236e+10	1.50543e+10	1.42901e+10	7.99349e+09	1.15322e+10	1.51863e+10
Com_13_pos	C9 H13 N O3	183.09	4.994	166.086	1.44928e+10	1.42511e+10	1.52501e+10	1.55555e+10	1.65009e+10	1.5671e+10
Com_19_pos	C42 H80 N O8 P	757.562	10.758	758.569	9.41461e+09	9.63888e+09	1.09075e+10	4.85901e+09	4.9218e+09	9.02477e+09
Com_36_pos	C41 H78 N O7 P	727.554	10.338	728.561	5.42619e+09	4.93474e+09	5.32762e+09	3.31475e+09	3.85805e+09	5.16352e+09
Com_43_pos	C38 H74 N O8 P	703.515	10.054	704.522	4.45101e+09	2.9469e+09	3.54215e+09	3.51787e+09	7.14774e+09	4.53173e+09
Com_50_pos	C21 H40 O4	356.293	10.05	357.3	5.12504e+09	4.60016e+09	5.61184e+09	6.11401e+09	6.0918e+09	5.14075e+09
Com_53_pos	C16 H33 N5 O5	375.252	6.506	376.259	5.55576e+09	5.50985e+09	4.54842e+09	6.36517e+09	3.93722e+09	4.10324e+09
Com_56_pos	C11 H9 N O2	187.064	5.149	188.071	4.6898e+09	4.82549e+09	5.42547e+09	4.87256e+09	5.67202e+09	5.20761e+09
Com_66_pos	C26 H52 N O7 P	521.348	9.489	522.356	3.56558e+09	3.41783e+09	4.62526e+09	5.34935e+09	5.00118e+09	4.90558e+09
Com_69_pos	C19 H38 O4	330.277	9.829	331.284	3.89003e+09	3.3959e+09	4.33722e+09	5.12225e+09	4.77394e+09	4.03903e+09
Com_74_pos	C5 H11 N O2	117.079	1.492	118.086	3.50183e+09	3.71222e+09	3.84827e+09	4.0062e+09	4.17308e+09	4.47687e+09
Com_84_pos	C10 H16 N2 O4 S	260.081	1.202	261.088	3.80913e+09	3.42287e+09	3.24732e+09	4.64249e+09	3.71283e+09	3.86233e+09
Com_88_pos	C6 H11 N3 O2	157.085	1.201	158.093	3.67939e+09	3.59666e+09	3.39615e+09	3.94984e+09	3.67379e+09	3.56921e+09
Com_92_pos	C24 H50 N O7 P	495.332	9.263	496.34	1.97235e+09	2.16848e+09	3.06433e+09	3.89588e+09	3.67566e+09	3.35412e+09
Com_100_pos	C44 H80 N O8 P	781.562	10.541	782.569	2.42566e+09	1.76278e+09	2.48802e+09	1.18694e+09	1.0196e+09	1.8558e+09
Com_108_pos	C42 H78 N O8 P	755.546	11.398	756.553	1.69908e+09	1.72053e+09	7.54452e+08	9.10262e+08	1.40603e+09	1.31096e+09
Com_124_pos	C18 H35 N O	281.272	9.997	282.279	6.77387e+08	6.3205e+08	2.48303e+09	1.01372e+09	9.72616e+08	7.03922e+08
Com_131_pos	C38 H78 N O7 P	691.551	11.337	692.559	1.44627e+09	1.21558e+09	1.25229e+09	9.20798e+08	1.07031e+09	1.33825e+09
Com_136_pos	C11 H14 N2 O3	222.101	4.959	223.108	1.90437e+09	1.9915e+09	2.06655e+09	1.75334e+09	2.0404e+09	1.99683e+09
Com_169_pos	C12 H22 O11	364.098	1.263	365.106	1.46698e+09	1.47486e+09	1.37064e+09	1.63915e+09	1.56637e+09	1.48231e+09
Com_175_pos	C18 H37 N O2	299.282	7.207	300.29	1.06663e+09	1.02508e+09	1.26447e+09	1.39881e+09	1.38428e+09	1.13682e+09
Com_178_pos	C37 H75 N2 O6 P	674.536	8.454	675.544	1.01191e+09	8.47183e+08	8.27623e+08	8.111e+08	7.66008e+08	1.04491e+09
Com_179_pos	C13 H17 N O3	257.103	1.256	258.11	7.86587e+08	7.46995e+08	4.95637e+08	1.61327e+09	9.12455e+08	1.07844e+09
Com_187_pos	C28 H52 N O7 P	545.348	9.419	546.356	7.83273e+08	7.42249e+08	1.05593e+09	1.51576e+09	1.34354e+09	1.34062e+09
Com_190_pos	C24 H48 N O7 P	493.317	8.697	494.324	5.96411e+08	6.20049e+08	8.80715e+08	1.25824e+09	1.18343e+09	1.07311e+09
Com_196_pos	C39 H77 N2 O6 P	700.552	9.667	701.559	1.11866e+09	9.91989e+08	8.63134e+08	7.57569e+08	9.84786e+08	1.30852e+09
Com_282_pos	C17 H34 O4	302.246	9.106	303.253	6.42529e+08	5.12486e+08	7.53562e+08	7.23176e+08	5.91945e+08	5.48604e+08
Com_287_pos	C8 H16 N2 O3	188.117	2.669	189.124	5.57512e+08	5.89468e+08	7.41169e+08	4.31987e+08	5.24313e+08	5.5929e+08
Com_289_pos	C11 H11 Cl N2 O	222.056	9.626	223.064	2.54045e+07	2.64457e+07	2.30901e+07	2.75006e+07	2.80729e+07	2.52678e+07
Com_297_pos	C8 H12 N2 O2	168.088	1.133	169.095	6.45037e+08	7.03459e+08	7.08528e+08	6.94594e+08	7.84438e+08	7.53107e+08
Com_305_pos	C4 H7 N O2 S	133.02	1.38	134.027	6.01126e+08	5.9952e+08	6.70983e+08	8.28094e+08	7.54285e+08	6.36835e+08
Com_335_pos	C38 H76 N O7 P	689.536	10.943	690.543	3.84097e+08	4.1231e+08	4.77703e+08	2.62568e+08	2.43103e+08	3.54909e+08
Com_360_pos	C19 H36 O4	310.251	9.259	311.258	4.96043e+08	4.14662e+08	5.50355e+08	5.93921e+08	5.72877e+08	5.66559e+08
Com_361_pos	C14 H20 N2 O3	264.148	5.238	265.155	5.53342e+08	3.9726e+08	5.18878e+08	4.45167e+08	5.57923e+08	3.54515e+08
Com_378_pos	C16 H31 N5 O5	188.117	4.611	189.124	5.28835e+08	4.88018e+08	5.25121e+08	3.57242e+08	3.98402e+08	3.98041e+08
Com_388_pos	C12 H16 N2 O4	252.111	4.623	253.119	4.56544e+08	4.57758e+08	5.09895e+08	4.33104e+08	4.25101e+08	4.27879e+08
Com_397_pos	C22 H45 N O	339.35	10.104	340.358	1.74109e+08	8.49395e+07	3.51403e+07	9.68218e+07	1.03461e+08	2.13051e+08
Com_405_pos	C23 H33 N O	339.253	5.423	340.26	4.26934e+08	4.28471e+08	3.88171e+08	5.0375e+08	4.40461e+08	3.97277e+08
Com_421_pos	C20 H32 O	288.245	10.097	289.253	2.34655e+08	2.14625e+08	4.1085e+08	4.10386e+08	3.28201e+08	2.86907e+08
Com_425_pos	C40 H74 N O8 P	727.513	9.533	728.519	4.05611e+08	3.37825e+08	4.53145e+08	2.4048e+08	2.87843e+08	4.55414e+08
Com_436_pos	C26 H50 N O7 P	519.333	8.95	520.34	2.23816e+08	1.49681e+08	1.88771e+08	2.59191e+08	2.26928e+08	2.5589e+08
Com_441_pos	C11 H22 N2 O3	230.164	5.112	231.171	4.36724e+08	3.17129e+08	3.54267e+08	2.67586e+08	3.64125e+08	3.42856e+08
Com_447_pos	C18 H18 N2 S	294.122	4.874	295.129	4.11541e+08	4.33835e+08	4.26741e+08	3.99678e+08	4.15364e+08	4.02814e+08
Com_453_pos	C22 H24 N2 O9	482.126	10.445	483.133	2.94639e+06	4.17453e+06	2.63352e+06	4.52688e+06	9.18498e+06	5.67328e+06
Com_461_pos	C16 H18 N2 O4 S	334.1	5.498	335.107	3.48303e+08	3.3706e+08	3.42669e+08	4.07784e+08	4.42562e+08	4.13448e+08
Com_466_pos	C16 H33 N O	255.256	9.776	256.263	1.23293e+08	1.1757e+08	3.97074e+08	2.10165e+08	1.69628e+08	1.30818e+08
Com_481_pos	C19 H36 O4	350.243	9.34	351.251	3.09416e+08	1.90968e+08	2.793e+08	2.86516e+08	2.43078e+08	2.3156e+08
Com_482_pos	C21 H25 N5 O8 S2	556.145	11.132	557.152	2.10607e+06	3.06804e+06	2.13089e+06	4.3653e+06	1.00058e+07	4.8544e+06
Com_522_pos	C12 H12 O5	236.072	9.681	237.079	6.17248e+07	4.58699e+07	3.93492e+07	4.42044e+07	3.59023e+07	4.72277e+07
Com_526_pos	C16 H28 O7	349.212	4.707	350.219	2.6998e+08	3.05727e+08	3.35855e+08	2.49405e+08	2.32394e+08	2.18005e+08
Com_554_pos	C21 H34 N4 O4	203.127	1.082	204.134	2.78973e+08	3.24842e+08	2.95353e+08	2.83235e+08	3.0803e+08	2.77804e+08
Com_559_pos	C26 H52 N O6 P	505.353	10.067	506.361	1.66416e+08	1.91843e+08	2.79055e+08	3.62775e+08	3.38874e+08	2.62844e+08
Com_568_pos	C17 H34 O2	270.256	6.504	271.263	8.25146e+07	7.54917e+07	1.17078e+08	9.52089e+07	8.39122e+07	1.10533e+08
Com_596_pos	C6 H9 N O5	175.048	1.822	176.056	2.32528e+08	1.97963e+08	2.20528e+08	3.3215e+08	2.49413e+08	2.37667e+08
Com_601_pos	C18 H37 N O	283.287	10.644	284.295	1.10033e+08	1.11206e+08	2.81566e+08	1.63719e+08	1.29828e+08	1.21018e+08
Com_616_pos	C10 H12 O	148.089	7.054	149.096	1.01635e+08	1.03668e+08	9.60131e+07	1.27538e+08	1.15137e+08	7.66309e+07
Com_634_pos	C20 H41 N O2	327.314	7.691	328.321	1.44027e+08	1.3922e+08	1.735e+08	2.43101e+08	2.17708e+08	1.90929e+08
Com_649_pos	C7 H14 N2 O3	174.101	2.931	175.108	2.50387e+08	2.4711e+08	1.57537e+08	1.5084e+08	1.82089e+08	2.07034e+08
Com_664_pos	C10 H9 N	143.074	5.138	144.081	2.08622e+08	2.0735e+08	2.40888e+08	2.38225e+08	2.47968e+08	2.32942e+08
Com_667_pos	C7 H13 N O3 S	191.062	5.249	192.069	2.30541e+08	2.20376e+08	2.1609e+08	2.64965e+08	2.5355e+08	2.53173e+08
Com_677_pos	C6 H13 N O5	161.069	1.426	162.076	2.3542e+08	1.94503e+08	2.16932e+08	1.97493e+08	2.52285e+08	2.18479e+08
Com_683_pos	C10 H8 O3	176.047	6.407	177.055	2.32913e+08	2.29192e+08	2.11045e+08	2.68149e+08	2.21617e+08	2.08465e+08
Com_693_pos	C39 H77 N2 O6 P	700.552	10.328	701.559	1.5319e+08	1.93417e+08	8.84329e+07	1.1917e+08	1.8983e+08	1.65349e+08
Com_699_pos	C40 H80 N O7 P	717.567	11.433	718.574	5.98126e+07	4.92625e+07	5.35185e+07	6.58157e+07	4.15326e+07	5.66022e+07
Com_723_pos	C41 H76 N O8 P	741.53	10.303	742.537	2.14296e+08	2.03256e+08	1.57902e+08	2.17688e+08	8.50557e+07	9.55104e+07
Com_728_pos	C8 H9 N O	135.069	4.682	136.076	1.41777e+08	1.03764e+08	1.29807e+08	1.90696e+08	2.06382e+08	2.20908e+08
Com_729_pos	C10 H17 N3 O6	275.112	1.368	276.119	2.10388e+08	1.79837e+08	1.90243e+08	2.04816e+08	1.83758e+08	1.97407e+08
Com_733_pos	C8 H16 O	128.12	5.697	129.127	9.04091e+06	8.80853e+06	9.03356e+06	1.30807e+07	1.31662e+07	8.36954e+06
Com_737_pos	C26 H42 O4	418.308	8.343	419.316	1.29961e+08	1.78217e+08	1.18525e+08	1.42104e+08	1.3845e+08	1.31351e+08
Com_755_pos	C10 H16 N2 O3 S	244.085	5.059	245.092	1.95234e+08	1.28884e+08	1.41044e+08	1.1122e+08	1.16276e+08	9.97385e+07
Com_764_pos	C9 H16 N2 O6	248.101	1.374	249.108	1.93646e+08	1.86618e+08	1.82931e+08	1.60087e+08	1.57366e+08	1.53407e+08
Com_770_pos	C7 H14 N2 O4 S	222.068	2.316	223.074	1.69423e+08	1.46462e+08	1.54486e+08	8.84957e+07	1.76397e+08	1.77044e+08
Com_804_pos	C38 H72 N O8 P	701.5	11.247	702.507	1.07999e+08	1.01736e+08	7.92189e+07	1.20026e+08	1.25915e+08	1.07405e+08
Com_837_pos	C7 H4 F3 N O2	191.017	1.257	192.024	1.42526e+08	1.26306e+08	1.52316e+08	1.21057e+08	1.82552e+08	1.69979e+08
Com_845_pos	C18 H32 O2	262.23	9.651	263.237	9.33863e+07	7.49375e+07	1.03329e+08	1.25763e+08	8.11652e+07	1.016e+08
Com_848_pos	C20 H39 N O	309.303	7.689	310.31	9.15559e+07	8.83545e+07	1.09341e+08	1.54494e+08	1.35958e+08	1.22054e+08
Com_854_pos	C6 H13 O9 P	260.03	1.269	261.037	1.53965e+08	1.40364e+08	1.14949e+08	1.79994e+08	1.38837e+08	1.43576e+08
Com_868_pos	C28 H54 N O7 P	547.364	9.774	548.371	1.14044e+08	1.06993e+08	1.35528e+08	1.70502e+08	1.7223e+08	1.42397e+08
Com_870_pos	C9 H10 O	134.073	7.054	135.08	6.64467e+07	6.45983e+07	5.98358e+07	7.9322e+07	7.65121e+07	4.85701e+07
Com_874_pos	C43 H82 N O8 P	771.584	10.696	772.592	1.10142e+08	1.21461e+08	1.08032e+08	1.88783e+08	1.40247e+08	1.26629e+08
Com_888_pos	C17 H25 N O	259.19	4.403	260.197	1.05409e+08	1.26905e+08	1.50698e+08	1.15625e+08	1.2859e+08	1.21426e+08
Com_914_pos	C9 H9 N O2	163.064	4.829	146.06	2.37089e+07	1.25669e+08	1.42979e+08	1.56965e+08	1.5581e+08	1.51214e+08
Com_947_pos	C40 H77 N O8	699.565	10.998	700.572	6.08482e+07	5.34222e+07	2.83604e+07	4.60759e+07	9.20665e+07	5.77694e+07
Com_956_pos	C42 H80 N O7 P	741.567	10.312	742.574	1.14984e+08	1.038e+08	6.66994e+07	1.62107e+08	1.35322e+08	1.10788e+08
Com_964_pos	C10 H16 N2 O7	276.096	1.38	277.103	1.33982e+08	1.1125e+08	1.11074e+08	1.13694e+08	1.04163e+08	1.05749e+08
Com_988_pos	C40 H78 N O7 P	715.551	10.931	716.558	8.65549e+07	7.27812e+07	8.80257e+07	5.65193e+07	5.8009e+07	1.13888e+08
Com_996_pos	C10 H14 N5 O8 P	363.058	1.664	364.065	1.03825e+08	9.09641e+07	1.05182e+08	1.20081e+08	1.12893e+08	1.31043e+08
Com_1016_pos	C7 H4 N4 S	158.991	1.204	159.998	1.06383e+08	1.1676e+08	1.24296e+08	1.22305e+08	1.12558e+08	1.16253e+08
Com_1032_pos	C18 H39 N	269.308	7.947	270.315	4.38427e+07	5.57628e+07	5.59913e+07	6.9473e+07	7.3757e+07	8.27865e+07
Com_1033_pos	C28 H50 N O7 P	543.331	8.89	544.338	5.75019e+07	4.33667e+07	5.71134e+07	8.13472e+07	8.02763e+07	7.51449e+07
Com_1046_pos	C30 H48 O10	568.323	4.624	569.33	1.19747e+08	1.10233e+08	1.15962e+08	9.31312e+07	7.55512e+07	7.39905e+07
Com_1084_pos	C7 H8 O	108.058	4.855	109.065	1.05984e+08	1.00078e+08	1.12553e+08	1.10109e+08	1.155e+08	1.12202e+08
Com_1087_pos	C36 H74 N O7 P	663.52	10.897	664.527	6.14732e+07	6.78635e+07	4.21246e+07	6.04441e+07	7.81293e+07	6.66012e+07
Com_1095_pos	C38 H77 N2 O6 P	688.552	10.648	689.559	6.73969e+07	6.57192e+07	4.57107e+07	5.11139e+07	5.80033e+07	6.55047e+07
Com_1099_pos	C10 H18 N2 O3	214.132	4.755	215.14	6.29488e+07	6.61108e+07	8.95614e+07	6.81604e+07	1.1954e+08	4.96289e+07
Com_1116_pos	C23 H38 O4	378.277	9.422	379.284	7.57665e+07	7.37091e+07	8.29146e+07	8.60198e+07	8.04903e+07	1.12464e+08
Com_1117_pos	C7 H12 N2 O3	172.085	1.382	173.092	1.05537e+08	9.55743e+07	1.06274e+08	1.06589e+08	1.01686e+08	1.05218e+08
Com_1118_pos	C12 H7 F3 N4 S	314.049	9.691	315.057	9.6397e+06	1.03076e+07	7.86787e+06	9.21372e+06	8.8817e+06	7.86173e+06
Com_1130_pos	C12 H10 N4 O2	242.081	5.854	243.088	7.86676e+07	6.11419e+07	7.41789e+07	9.08164e+07	7.65227e+07	6.97464e+07
Com_1141_pos	C19 H20 F N3	309.169	4.643	310.176	7.64639e+07	1.04975e+08	6.96672e+07	9.58349e+07	1.05857e+08	1.01065e+08
Com_1154_pos	C8 H7 N3 O2	199.033	1.173	200.041	8.66964e+07	1.03218e+08	2.55489e+07	1.08147e+08	1.07275e+08	9.89863e+07
Com_1171_pos	C19 H17 N3 S	319.118	5.245	320.125	9.69588e+07	7.3672e+07	9.81373e+07	8.72292e+07	8.90824e+07	8.38941e+07
Com_1184_pos	C15 H18 N2 O S	296.101	2.148	297.108	7.60258e+07	9.97504e+07	8.77567e+07	8.69395e+07	8.7386e+07	8.98644e+07
Com_1190_pos	C10 H11 N O2	159.069	5.147	160.076	8.72847e+07	7.17219e+07	7.24083e+07	7.12056e+07	1.01978e+08	1.00794e+08
Com_1204_pos	C16 H12 O3	252.078	2.764	253.085	6.9055e+07	6.17595e+07	7.79366e+07	7.81449e+07	7.64262e+07	9.95276e+07
Com_1209_pos	C14 H14 N2 O3	258.101	5.063	276.135	7.51455e+07	8.0121e+07	9.34668e+07	8.73292e+07	4.79173e+07	8.21849e+07
Com_1220_pos	C16 H30 O	238.23	9.989	239.237	5.08707e+07	4.61072e+07	6.71076e+07	7.42071e+07	6.54653e+07	6.19978e+07
Com_1226_pos	C9 H13 N2 O9 P	324.036	1.39	325.043	5.88027e+07	5.24587e+07	6.23858e+07	8.12095e+07	7.78752e+07	7.46917e+07
Com_1227_pos	C19 H34 O4	326.246	8.879	327.253	6.17038e+07	5.77083e+07	8.32073e+07	9.51372e+07	8.4967e+07	8.18889e+07
Com_1259_pos	C28 H50 N O7 P	543.333	9.161	544.341	2.57344e+06	2.63441e+06	3.31308e+06	4.8985e+06	5.16653e+06	3.96149e+06
Com_1266_pos	C28 H56 N O7 P	549.379	10.311	550.387	7.19529e+07	6.69257e+07	8.74384e+07	9.35487e+07	9.42806e+07	7.81492e+07
Com_1281_pos	C17 H17 Cl N4	312.115	4.985	313.122	8.09358e+07	8.92256e+07	7.30602e+07	7.4206e+07	7.36059e+07	7.457e+07
Com_1289_pos	C14 H17 N3 O3	275.128	5.195	276.135	6.83372e+07	7.02959e+07	5.96522e+07	5.09951e+07	8.15271e+07	8.05843e+07
Com_1304_pos	C16 H30 O2	254.225	8.345	255.232	6.75798e+07	6.06152e+07	8.3135e+07	7.45641e+07	7.26468e+07	6.43764e+07
Com_1315_pos	C5 H9 N O3	131.058	2.662	132.066	5.73551e+07	6.30175e+07	8.21232e+07	6.5183e+07	8.17554e+07	8.38657e+07
Com_1320_pos	C22 H37 N O2	353.293	9.506	354.3	8.24279e+07	5.6344e+07	7.39668e+07	8.94259e+07	6.92617e+07	7.56784e+07
Com_1326_pos	C9 H7 N	129.058	5.144	130.065	6.71565e+07	6.36936e+07	8.09622e+07	7.55677e+07	8.16709e+07	7.55019e+07
Com_1332_pos	C11 H15 N5 O3	265.116	1.291	266.123	8.13296e+07	2.92648e+07	5.39707e+07	8.45541e+07	7.35922e+07	7.04389e+07
Com_1368_pos	C12 H14 Cl2 F3 N3 O	343.052	2.341	344.059	7.89834e+07	5.95972e+07	7.52499e+07	7.3944e+07	8.30763e+07	7.09504e+07
Com_1377_pos	C26 H54 N O7 P	523.364	10.115	524.371	3.82678e+07	4.82741e+07	6.8523e+07	7.1723e+07	7.03625e+07	6.35451e+07
Com_1381_pos	C26 H50 N O7 P	519.334	9.318	520.341	2.5526e+07	2.60702e+07	3.45152e+07	6.04859e+07	5.49216e+07	3.32405e+07
Com_1389_pos	C17 H32 N4 O4	356.243	4.701	179.129	5.99914e+07	6.58947e+07	7.61807e+07	8.03274e+07	7.60885e+07	7.30106e+07
Com_1390_pos	C4 H7 N O4	133.038	1.808	134.045	4.87978e+07	3.75744e+07	4.39705e+07	4.87517e+07	4.90934e+07	3.64836e+07
Com_1394_pos	C18 H19 N O4	295.117	1.839	296.124	6.54762e+07	7.30653e+07	7.58556e+07	5.23028e+07	7.2957e+07	6.12768e+07
Com_1400_pos	C16 H21 N3 O	271.165	1.375	272.172	7.60282e+07	7.03181e+07	7.40368e+07	7.57636e+07	7.36605e+07	6.70678e+07
Com_1408_pos	C21 H36 O4	352.261	9.128	353.268	3.64689e+07	3.469e+07	4.32845e+07	4.57827e+07	5.15037e+07	3.18054e+07
Com_1409_pos	C14 H15 F N2 O S	278.09	1.837	279.098	6.51625e+07	7.28474e+07	7.4839e+07	5.22686e+07	7.19191e+07	6.04313e+07
Com_1420_pos	C3 H7 O7 P	185.993	1.322	187	2.82849e+07	2.42625e+07	2.9326e+07	1.45361e+07	2.57318e+07	3.14336e+07
Com_1423_pos	C19 H22 F N3 O3	341.149	4.994	342.157	6.23017e+07	6.92455e+07	7.29155e+07	7.76975e+07	8.05045e+07	7.75115e+07
Com_1433_pos	C21 H29 N O2	327.217	5.288	328.224	6.22391e+07	5.94165e+07	7.30651e+07	5.84693e+07	5.91336e+07	5.35916e+07
Com_1474_pos	C14 H12 N2 O S	256.067	1.331	257.074	7.03173e+07	6.252e+07	1.78395e+07	5.4229e+07	6.71559e+07	6.1784e+07
Com_1495_pos	C7 H14 N2 O	142.111	5.061	143.118	6.35518e+07	6.83725e+07	6.7984e+07	5.2255e+07	6.19471e+07	5.89976e+07
Com_1500_pos	C18 H30 O3	294.217	8.109	295.224	6.65606e+07	4.56099e+07	6.76045e+07	5.1915e+07	4.96574e+07	4.34624e+07
Com_1524_pos	C14 H29 N O	227.225	9.885	228.232	2.06745e+07	1.91126e+07	2.59653e+07	4.18685e+07	2.9621e+07	2.63381e+07
Com_1535_pos	C8 H7 N	117.058	4.85	118.065	6.38846e+07	6.20104e+07	6.50932e+07	6.42648e+07	6.57402e+07	6.8016e+07
Com_1541_pos	C17 H32 N4 O4	356.242	4.838	357.25	6.08942e+07	6.26035e+07	6.4714e+07	6.3329e+07	6.46594e+07	6.49904e+07
Com_1547_pos	C20 H39 N O2	325.298	9.889	326.305	4.55471e+07	4.55612e+07	5.95327e+07	6.82727e+07	7.02101e+07	6.19952e+07
Com_1548_pos	C9 H10 O	134.073	6.89	135.08	3.92871e+07	4.12596e+07	4.35259e+07	5.38845e+07	4.47063e+07	3.25568e+07
Com_1561_pos	C22 H18 N2 O6	444.077	9.628	445.084	4.30734e+06	3.89862e+06	3.14922e+06	1.78417e+06	1.77301e+06	2.67147e+06
Com_1604_pos	C15 H14 O7	612.152	1.391	307.083	3.74864e+07	7.95449e+06	1.82099e+07	1.90961e+07	1.44557e+07	1.39815e+07
Com_1638_pos	C4 H7 N O2	101.048	1.263	102.055	6.01081e+07	5.09157e+07	5.41288e+07	6.87753e+07	5.63194e+07	4.98954e+07
Com_1642_pos	C27 H44 O	384.339	7.987	385.346	3.17875e+07	1.44758e+07	1.58583e+07	2.14898e+07	2.30195e+07	2.73205e+07
Com_1644_pos	C15 H19 N3 O3	289.139	1.208	290.146	5.96149e+07	5.52378e+07	3.82489e+07	5.66145e+07	4.81e+07	2.91377e+07
Com_1684_pos	C18 H29 N O3	329.196	5.188	330.203	4.91457e+07	4.33703e+07	5.72593e+07	3.92808e+07	4.3408e+07	4.21511e+07
Com_1746_pos	C10 H18 O4	240.072	1.351	241.08	4.9344e+07	4.53691e+07	5.36513e+07	3.07704e+07	4.5193e+07	4.65354e+07
Com_1750_pos	C10 H16 N2 O2	196.122	4.809	197.129	3.54434e+07	1.88835e+07	3.39676e+07	3.06989e+07	5.82896e+07	5.40853e+07
Com_1792_pos	C7 H16 N4 O2	188.127	1.222	189.135	4.94402e+07	5.35042e+07	4.59883e+07	5.9185e+07	4.82508e+07	4.7035e+07
Com_1820_pos	C8 H15 N O6	221.09	1.371	222.097	5.11106e+07	1.91345e+07	3.55264e+07	4.28888e+07	3.00679e+07	3.58376e+07
Com_1853_pos	C8 H12 N2 O	152.095	1.378	153.102	3.3125e+07	4.27219e+07	3.60784e+07	4.53943e+07	4.58942e+07	5.20596e+07
Com_1874_pos	C13 H17 Cl N2 O3 S	354.018	1.408	337.015	3.16407e+07	3.59211e+07	4.82222e+07	4.65302e+07	4.33216e+07	4.33459e+07
Com_1903_pos	C25 H32 N6 O4	480.256	5.391	481.263	2.95445e+06	2.50824e+06	2.53877e+06	3.22431e+06	3.25819e+06	2.58236e+06
Com_1906_pos	C37 H70 N O8 P	687.484	10.542	688.491	3.37349e+07	2.64575e+07	1.16292e+07	1.30296e+07	1.54273e+07	1.33737e+07
Com_1910_pos	C8 H8	104.063	9.002	105.07	2.826e+07	1.63681e+07	1.26803e+07	1.99083e+07	1.60222e+07	1.63301e+07
Com_1914_pos	C11 H10 N2 O2 S	234.05	1.185	235.057	4.22369e+07	3.90588e+07	3.57076e+07	5.5879e+07	4.92494e+07	4.45679e+07
Com_1948_pos	C17 H33 N5 O5	387.248	4.586	388.256	3.3242e+07	2.59706e+07	4.47761e+07	2.65343e+07	3.72803e+07	4.35411e+07
Com_1951_pos	C27 H44 O2	400.334	8.497	401.341	3.17759e+07	3.2827e+07	4.45972e+07	2.65109e+07	2.45365e+07	2.48621e+07
Com_1958_pos	C10 H16 N2 O11 P2	402.022	1.226	403.029	4.15885e+07	3.55471e+07	3.96638e+07	4.08346e+07	4.64343e+07	4.69711e+07
Com_1967_pos	C8 H20 Cl2 N4 O2	274.096	4.885	275.103	3.97026e+07	3.89707e+07	4.41197e+07	3.43798e+07	3.32479e+07	3.28429e+07
Com_1981_pos	C7 H7 N O2	137.048	1.447	138.055	2.21698e+07	1.79094e+07	5.74386e+06	1.22335e+07	2.10471e+07	4.6099e+07
Com_1992_pos	C6 H6 O3	144.043	4.956	145.05	2.28456e+06	2.66901e+06	4.31783e+07	3.33439e+06	2.45467e+06	2.31608e+06
Com_2019_pos	C19 H25 N O3	315.18	4.94	316.187	4.0541e+07	3.67948e+07	4.19364e+07	4.10467e+07	3.92975e+07	4.46734e+07
Com_2064_pos	C4 H7 N3 O	113.059	1.272	114.066	3.2918e+07	3.0476e+07	4.09688e+07	3.4805e+07	3.53977e+07	3.74464e+07
Com_2085_pos	C21 H30 N8 O4	458.241	9.481	459.248	2.33114e+07	2.0567e+07	3.58678e+07	4.20908e+07	3.40965e+07	3.46511e+07
Com_2126_pos	C9 H14 N3 O8 P	301.07	1.378	302.078	3.34393e+07	3.05928e+07	2.67732e+07	4.21806e+07	4.07338e+07	4.14446e+07
Com_2146_pos	C26 H30 O8	487.223	5.596	488.23	1.73329e+07	1.77778e+07	2.69176e+07	4.67226e+07	3.79714e+07	3.52199e+07
Com_2148_pos	C12 H11 Cl N4 O	488.108	1.288	489.115	3.90178e+07	2.48825e+07	2.55208e+07	2.85057e+07	2.38112e+07	2.12252e+07
Com_2168_pos	C14 H14 N4 O3	286.11	1.825	287.118	3.14877e+07	2.71249e+07	3.81605e+07	2.95666e+07	3.73019e+07	2.67697e+07
Com_2173_pos	C10 H15 N3 O3	247.091	1.131	248.098	3.09445e+07	3.50112e+07	3.81001e+07	3.06656e+07	3.5655e+07	3.50604e+07
Com_2185_pos	C8 H14 N2 O3	186.101	5	187.108	3.13254e+07	3.56398e+07	3.78171e+07	2.61418e+07	3.74809e+07	1.04671e+07
Com_2206_pos	C9 H13 N2 O8 P	308.042	1.88	309.049	3.76479e+07	2.45413e+07	2.4428e+07	2.33026e+07	3.05079e+07	2.8191e+07
Com_2214_pos	C17 H32 N4 O6	388.233	5.029	389.24	3.01833e+07	3.3738e+07	3.70951e+07	2.93545e+07	3.03629e+07	2.86651e+07
Com_2216_pos	C15 H9 N O2 S	284.062	1.354	285.069	3.11084e+07	2.8038e+07	3.09043e+07	3.27012e+07	3.8791e+07	3.92304e+07
Com_2243_pos	C5 H8 N2 O2	128.059	1.313	129.066	3.3554e+07	2.2729e+07	2.74371e+07	3.81941e+07	3.74252e+07	3.29897e+07
Com_2332_pos	C25 H38 O8	932.499	5.269	467.257	2.50389e+07	3.52372e+07	1.74765e+07	1.3121e+07	3.12236e+07	2.67936e+07
Com_2340_pos	C9 H7 N O4	193.038	2.32	194.045	2.3108e+07	3.02257e+07	3.38603e+07	2.42864e+07	2.8878e+07	3.20919e+07
Com_2390_pos	C15 H22 N6 O5 S	199.069	1.207	399.144	3.29007e+07	2.53242e+07	2.44195e+07	2.44044e+07	2.04485e+07	1.79896e+07
Com_2391_pos	C10 H14 O2	166.097	5.891	167.104	4.56775e+06	5.47436e+06	5.34271e+06	7.48412e+06	6.77166e+06	6.16485e+06
Com_2392_pos	C21 H28 O5	1440.77	5.649	721.39	3.21056e+07	2.33782e+07	2.89694e+07	3.3043e+07	3.55354e+07	2.18328e+07
Com_2403_pos	C30 H54 N O7 P	571.364	9.627	572.371	2.00607e+07	1.96462e+07	2.33056e+07	3.01908e+07	2.86198e+07	3.24033e+07
Com_2436_pos	C14 H18 N2 O3	284.112	1.209	285.119	3.08122e+07	2.70704e+07	2.54207e+07	3.7877e+07	2.54741e+07	2.46247e+07
Com_2466_pos	C13 H13 Cl N4 O	276.078	2.419	277.085	2.79951e+07	3.20031e+07	3.00472e+07	1.59262e+07	2.53596e+07	3.08446e+07
Com_2470_pos	C16 H11 N5 S	305.074	3.35	306.081	1.76653e+07	1.61904e+07	3.03105e+07	2.925e+07	3.36027e+07	2.7772e+07
Com_2495_pos	C10 H16 N2 O4	228.112	5.174	229.119	2.55969e+07	2.43089e+07	2.8193e+07	2.67316e+07	3.0613e+07	3.22595e+07
Com_2510_pos	C17 H18 O6	356.059	10.429	357.066	6.7347e+06	6.09625e+06	3.82503e+06	4.89738e+06	4.33699e+06	6.28198e+06
Com_2512_pos	C12 H14 N2 O3	234.101	5.162	235.108	2.64347e+07	2.496e+07	2.63843e+07	3.03642e+07	3.2891e+07	2.76346e+07
Com_2516_pos	C15 H24	204.188	9.96	205.195	1.86124e+07	1.70656e+07	1.73326e+07	2.12432e+07	2.17405e+07	2.12659e+07
Com_2519_pos	C42 H72 N O8 P	749.496	11.625	750.503	2.917e+07	1.10773e+07	1.33286e+07	1.86318e+07	2.52916e+07	2.66454e+07
Com_2525_pos	C6 H7 N5 O	165.065	4.653	166.073	2.23293e+07	2.09994e+07	2.98831e+07	2.91903e+07	3.21088e+07	2.21272e+07
Com_2526_pos	C10 H10 N2 O	174.08	5.108	175.087	2.93411e+07	2.7047e+07	2.98684e+07	2.65587e+07	2.97602e+07	2.68018e+07
Com_2539_pos	C15 H22 N6 O5 S	398.137	1.206	399.145	2.98933e+07	2.35915e+07	2.24158e+07	2.08836e+07	1.85973e+07	1.62372e+07
Com_2540_pos	C11 H13 N O3	241.143	1.385	242.15	2.98892e+07	2.4486e+07	2.81622e+07	2.98948e+07	2.69688e+07	2.08532e+07
Com_2549_pos	C15 H28 O2	257.236	8.381	258.243	1.18985e+07	1.16763e+07	1.54177e+07	1.82725e+07	1.64537e+07	1.5128e+07
Com_2563_pos	C5 H12 N4 O2	182.079	1.27	183.086	2.72901e+07	2.39124e+07	2.92486e+07	2.07213e+07	2.87418e+07	2.45697e+07
Com_2664_pos	C21 H25 Cl F N O2	377.161	5.316	378.168	2.39704e+07	8.00782e+06	2.77252e+07	2.31327e+07	2.67106e+07	2.35781e+07
Com_2679_pos	C42 H76 N O8 P	753.53	11.58	754.537	2.05611e+07	1.44958e+07	1.0049e+07	7.67894e+06	1.41061e+07	1.33877e+07
Com_2717_pos	C30 H56 N O7 P	573.379	9.644	574.387	9.44711e+06	1.24573e+07	4.78668e+06	2.16231e+06	7.91478e+06	9.31607e+06
Com_2719_pos	C19 H13 N O	271.1	6.627	272.107	1.76722e+07	1.94242e+07	2.678e+07	2.72071e+07	2.55497e+07	2.2164e+07
Com_2737_pos	C30 H58 N O7 P	575.395	10.561	576.402	1.72941e+07	1.80065e+07	2.36991e+07	2.19956e+07	2.81092e+07	2.3197e+07
Com_2754_pos	C18 H36 N4 O4	186.137	5.049	187.144	2.6553e+07	2.15255e+07	2.31239e+07	1.84906e+07	2.34341e+07	2.38655e+07
Com_2787_pos	C40 H76 N O7 P	713.536	10.54	714.543	1.68961e+07	1.61162e+07	1.87628e+07	1.5028e+07	2.16839e+07	2.14894e+07
Com_2806_pos	C14 H26 N4 O4	314.196	5.056	315.203	9.8153e+06	373455	2.5444e+07	1.08327e+07	1.27038e+07	1.54218e+07
Com_2808_pos	C17 H34 N4 O4 S	184.123	5.035	185.129	2.06718e+07	1.76993e+07	2.24849e+07	2.59042e+07	6.46958e+06	2.68907e+07
Com_2823_pos	C18 H10 N2 O	270.083	1.359	271.09	2.4953e+07	2.2073e+07	2.5212e+07	1.92313e+07	2.38742e+07	2.39226e+07
Com_2846_pos	C17 H33 N5 O6	403.243	1.079	202.629	2.01627e+07	2.57321e+07	2.23358e+07	2.38934e+07	2.61884e+07	1.97965e+07
Com_2871_pos	C25 H34 O6	430.229	1.269	431.236	1.63451e+07	2.51377e+07	1.89429e+07	2.33294e+07	2.25595e+07	2.05948e+07
Com_2904_pos	C8 H14 O2 S2	206.044	1.151	207.051	2.37492e+07	2.01356e+07	1.96046e+07	2.60637e+07	2.60763e+07	2.31722e+07
Com_2998_pos	C10 H12 O3	180.079	4.859	181.086	1.47275e+07	1.80413e+07	1.86491e+07	1.994e+07	2.49002e+07	2.07577e+07
Com_3007_pos	C5 H11 O8 P	230.019	1.283	231.027	1.58438e+07	1.19187e+07	1.74304e+07	1.88689e+07	1.54623e+07	1.36497e+07
Com_3009_pos	C17 H34 N4 O4 S	390.227	5.037	391.234	2.12679e+07	1.76897e+07	2.26735e+07	2.24043e+07	2.64123e+06	2.30556e+07
Com_3024_pos	C12 H27 N O	201.209	6.092	202.217	8.2242e+06	8.55727e+06	1.02701e+07	1.14028e+07	1.2114e+07	9.91509e+06
Com_3031_pos	C5 H9 N O3 S	163.031	1.394	164.038	1.76217e+07	1.75603e+07	1.55627e+07	1.9436e+07	2.4434e+07	1.476e+07
Com_3036_pos	C7 H15 N O2	145.11	1.305	146.118	2.25371e+07	1.32889e+07	1.95841e+07	2.2859e+07	2.06948e+07	2.0509e+07
Com_3063_pos	C15 H30 N4 O4	330.227	4.718	331.234	1.82767e+07	1.77781e+07	2.20234e+07	1.64593e+07	1.88921e+07	1.75416e+07
Com_3085_pos	C20 H16 O3	304.112	1.186	305.12	8.99354e+06	1.03325e+07	1.05431e+07	8.97493e+06	1.00052e+07	9.68755e+06
Com_3087_pos	C13 H15 N O	201.115	6.318	202.123	6.60614e+06	6.38259e+06	8.65662e+06	1.05842e+07	1.05238e+07	9.69835e+06
Com_3107_pos	C16 H33 N O	255.256	7.206	256.263	4.80879e+06	4.36932e+06	6.18446e+06	8.61934e+06	6.39177e+06	6.5817e+06
Com_3140_pos	C11 H11 N O2	189.079	5.104	190.087	2.13163e+07	1.90851e+07	1.96842e+07	1.66917e+07	1.98314e+07	2.0657e+07
Com_3158_pos	C10 H12 O4	178.063	4.867	179.071	1.59627e+07	1.65808e+07	1.89565e+07	2.51732e+07	2.10965e+07	1.96689e+07
Com_3166_pos	C44 H74 N O8 P	775.514	10.249	776.521	9.08578e+06	1.50989e+07	3.95954e+06	8.27489e+06	6.62596e+06	1.46855e+07
Com_3174_pos	C17 H13 F N2 O3 S2	398.02	6.002	399.028	1.44949e+07	1.60207e+07	1.94704e+07	2.3761e+07	2.26623e+07	2.13435e+07
Com_3193_pos	C23 H27 N5 O3	842.415	4.513	422.215	1.65935e+07	1.72109e+07	1.40303e+07	1.46369e+07	2.11852e+07	2.17107e+07
Com_3252_pos	C15 H9 Cl N2 O3	300.026	1.214	301.033	4.77021e+06	7.197e+06	4.3805e+06	2.41034e+07	3.65843e+06	4.40831e+06
Com_3276_pos	C21 H40 O4	356.293	9.542	357.3	3.49978e+06	2.32325e+06	2.56597e+06	4.08217e+06	2.96029e+06	2.08731e+07
Com_3290_pos	C14 H27 N3 O	582.338	4.859	292.176	1.15427e+07	1.25579e+07	1.6533e+07	1.94789e+07	1.54553e+07	1.97553e+07
Com_3315_pos	C8 H15 N O2 S	189.083	5.538	190.09	1.00651e+07	8.70277e+06	9.81968e+06	9.27226e+06	2.11271e+07	1.04766e+07
Com_3317_pos	C18 H37 N O2	299.282	9.676	300.29	1.49185e+07	1.45885e+07	1.712e+07	2.09002e+07	1.75005e+07	1.93253e+07
Com_3337_pos	C17 H27 N5 O4	730.422	4.886	366.218	1.43744e+07	1.07129e+07	1.15535e+07	1.34876e+07	9.6517e+06	1.312e+07
Com_3355_pos	C22 H38 N O5 P	427.244	5.081	428.251	1.38571e+07	1.98057e+07	1.58589e+07	7.31503e+06	1.40935e+07	1.1906e+07
Com_3398_pos	C20 H34 O2	306.256	10.197	307.263	7.1254e+06	1.01218e+07	9.17013e+06	1.16189e+07	1.17307e+07	1.09009e+07
Com_3483_pos	C40 H80 N O8 P	733.565	11.8	734.569	1.27809e+07	9.17546e+06	5.46516e+06	5.27315e+06	5.51936e+06	7.57074e+06
Com_3529_pos	C21 H30 O5	1448.81	5.346	725.413	1.77324e+07	1.76919e+07	1.68261e+07	1.32552e+07	1.44896e+07	1.3831e+07
Com_3555_pos	C7 H13 N3 O3	187.096	1.381	188.103	1.75058e+07	1.38809e+07	9.67847e+06	1.74116e+07	1.67147e+07	1.62273e+07
Com_3585_pos	C23 H38 O5	394.269	10.318	395.277	1.12824e+07	4.6681e+06	7.35819e+06	7.55729e+06	5.41068e+06	5.50267e+06
Com_3648_pos	C11 H12 N4 O2 S	242.091	4.778	243.098	1.61469e+07	1.28676e+07	1.53298e+07	1.78847e+07	1.60749e+07	1.58016e+07
Com_3661_pos	C17 H37 N	255.293	7.404	256.3	6.09375e+06	6.05802e+06	6.69503e+06	9.01952e+06	8.1828e+06	7.85551e+06
Com_3673_pos	C27 H46 O2	402.351	7.965	403.357	1.10783e+07	4.76317e+06	3.52939e+06	7.03012e+06	6.80042e+06	9.71198e+06
Com_3757_pos	C10 H13 N O3	195.09	4.882	196.097	1.00316e+07	1.03519e+07	1.16702e+07	1.93596e+07	1.24447e+07	1.18463e+07
Com_3763_pos	C21 H42 O3 S	396.266	9.833	397.273	1.33872e+07	1.18476e+07	1.49855e+07	1.93351e+07	1.52386e+07	1.44795e+07
Com_3789_pos	C20 H41 N O2	309.303	10.667	310.31	3.10494e+06	3.01338e+06	6.96526e+06	4.58438e+06	2.50359e+06	3.72272e+06
Com_3802_pos	C8 H8 O2	153.077	1.16	154.084	1.33762e+07	1.64012e+07	1.0252e+07	1.70159e+07	1.58635e+07	1.23722e+07
Com_3810_pos	C20 H39 N O3	323.283	7.229	324.29	4.56541e+06	1.16201e+07	7.64867e+06	1.11232e+07	9.9364e+06	8.75391e+06
Com_3817_pos	C16 H30 N4 O6 S	406.186	4.889	407.194	1.48331e+07	1.18927e+07	1.33987e+07	1.55052e+07	1.40571e+07	1.66617e+07
Com_3837_pos	C19 H26 O2	286.189	5.951	287.196	1.21562e+07	1.24462e+07	1.56219e+07	1.10897e+07	1.46412e+07	1.5878e+07
Com_3840_pos	C7 H19 N3	145.158	1.085	146.165	1.30174e+07	1.04398e+07	1.5601e+07	3.61893e+06	8.67269e+06	1.30648e+07
Com_3864_pos	C5 H10 N2 O	114.079	1.097	115.087	1.12191e+07	1.59704e+07	9.24932e+06	1.03279e+07	1.02242e+07	1.11687e+07
Com_3911_pos	C14 H28 O2	228.209	9.104	229.216	1.14999e+07	1.10197e+07	1.51659e+07	1.30915e+07	1.23955e+07	9.55753e+06
Com_3955_pos	C21 H38 O6	368.254	7.988	369.261	1.2128e+07	9.12208e+06	1.49494e+07	1.10287e+07	1.14055e+07	7.8083e+06
Com_3967_pos	C3 H7 O6 P	169.998	1.284	192.987	1.25107e+07	1.32566e+07	1.06638e+07	1.17766e+07	1.33005e+07	1.27468e+07
Com_3990_pos	C9 H17 N O4	203.116	5.726	204.123	1.48843e+07	1.02785e+07	1.34547e+07	1.11056e+07	1.32147e+07	1.217e+07
Com_3998_pos	C17 H34 N4 O4	358.258	5.137	359.265	1.04061e+07	1.22086e+07	1.46912e+07	1.11783e+07	1.21804e+07	1.03416e+07
Com_4046_pos	C8 H8 O4	168.04	1.161	169.047	1.45622e+07	9.73361e+06	1.39281e+07	1.43376e+07	1.12443e+07	9.77601e+06
Com_4071_pos	C14 H28 N4 O5 S	728.349	4.895	365.182	1.36268e+07	1.48132e+07	1.03735e+07	1.57453e+07	5.92799e+06	1.27027e+07
Com_4089_pos	C6 H12 N2 O	128.095	1.383	129.102	1.29073e+07	1.31813e+07	1.16997e+07	1.28414e+07	1.20071e+07	1.50506e+07
Com_4099_pos	C14 H28 N4 O4	316.211	1.912	317.219	7.57565e+06	7.81401e+06	1.41535e+07	5.087e+06	4.96022e+06	5.19709e+06
Com_4102_pos	C26 H36 O4	450.224	5.173	451.231	1.26348e+07	1.27352e+07	1.32235e+07	1.22849e+07	1.08805e+07	1.4958e+07
Com_4108_pos	C20 H34 O2	306.256	9.006	307.263	1.12741e+07	1.19796e+07	1.38878e+07	1.26266e+07	1.39453e+07	1.17709e+07
Com_4117_pos	C16 H11 F5 N2 O S	396.034	7.793	397.042	538282	565213	606719	667106	619303	558946
Com_4156_pos	C16 H25 N3 O2	291.195	6.504	292.202	1.38366e+07	1.43429e+07	1.10112e+07	1.64083e+07	9.637e+06	9.8994e+06
Com_4165_pos	C8 H9 N O2	151.064	1.422	152.071	1.1936e+07	1.08316e+07	1.12118e+07	1.45095e+07	1.50732e+07	1.27169e+07
Com_4169_pos	C17 H27 N5 O4	365.207	2.544	366.214	1.04294e+07	1.18969e+07	1.38435e+07	9.95237e+06	7.181e+06	8.32544e+06
Com_4172_pos	C6 H12 N2 O2	144.09	1.338	145.098	1.00378e+07	8.44668e+06	8.71764e+06	1.27899e+07	1.50752e+07	9.66614e+06
Com_4220_pos	C15 H13 N O2	257.103	9.263	258.11	6.34942e+06	7.54593e+06	8.91205e+06	1.42772e+07	1.30481e+07	1.14996e+07
Com_4237_pos	C17 H30 N6 O4 S	396.193	7.007	397.201	4.23794e+06	5.31516e+06	3.81837e+06	6.61949e+06	6.49663e+06	4.11688e+06
Com_4294_pos	C44 H84 N O8 P	785.588	11.308	786.596	3.62235e+06	484938	1.32223e+07	1.2987e+07	1.31972e+07	404761
Com_4306_pos	C28 H48 N O7 P	541.317	8.416	542.324	4.54424e+06	4.82989e+06	7.24082e+06	1.00997e+07	9.2299e+06	8.41499e+06
Com_4376_pos	C30 H50 N O7 P	567.33	9.018	568.338	5.41573e+06	4.3453e+06	4.09795e+06	5.63712e+06	5.88536e+06	4.68219e+06
Com_4385_pos	C13 H11 F N2 O	252.067	9.821	253.074	1.22329e+06	1.12331e+06	1.15328e+06	1.27028e+06	1.14931e+06	984594
Com_4443_pos	C13 H22 O3	248.138	4.766	249.146	1.26695e+07	1.12433e+07	1.2568e+07	9.59761e+06	1.08521e+07	1.08116e+07
Com_4497_pos	C44 H76 N O8 P	777.532	9.674	778.54	5.86949e+06	6.69668e+06	7.66123e+06	6.84678e+06	8.25946e+06	5.46371e+06
Com_4548_pos	C9 H6 N4 S	224.009	1.271	225.016	7.17946e+06	5.20359e+06	7.2041e+06	1.07871e+07	8.08412e+06	6.52413e+06
Com_4559_pos	C30 H52 N O7 P	569.349	9.307	570.356	2.7991e+06	3.82901e+06	4.64062e+06	3.79181e+06	5.10086e+06	5.66769e+06
Com_4566_pos	C22 H30 O3	302.222	10.176	303.229	7.5596e+06	5.51884e+06	1.01614e+07	1.23643e+07	1.01331e+07	1.17443e+07
Com_4657_pos	C24 H47 N O7	461.335	7.144	462.342	6.15696e+06	4.52671e+06	1.16892e+07	9.72486e+06	9.87726e+06	7.13867e+06
Com_4720_pos	C16 H24 N2 O2	276.182	5.087	277.189	1.15584e+07	1.01947e+07	1.02092e+06	9.6321e+06	1.19822e+07	8.98263e+06
Com_4729_pos	C28 H54 N O7 P	547.366	9.334	548.372	2.2919e+06	2.12358e+06	4.34605e+06	3.4053e+06	4.60908e+06	5.26535e+06
Com_4730_pos	C15 H18 O3 S	278.094	3.687	279.101	1.08028e+07	1.03831e+07	1.14142e+07	5.52286e+06	9.36586e+06	4.85196e+06
Com_4750_pos	C16 H32 N4 O4 S	716.398	4.742	359.206	7.30152e+06	9.11834e+06	9.87122e+06	8.788e+06	9.98901e+06	1.19918e+07
Com_4789_pos	C10 H9 N O2	175.064	5.182	176.071	5.67484e+06	5.19094e+06	5.95019e+06	9.62842e+06	1.02906e+07	9.17129e+06
Com_4790_pos	C18 H37 N O2	299.282	9.112	300.29	6.52244e+06	7.67345e+06	1.12229e+07	9.75573e+06	8.43969e+06	7.34396e+06
Com_4827_pos	C45 H84 N O8 P	797.592	10.798	820.581	2.44984e+06	2.65629e+06	3.43136e+06	3.55798e+06	2.8336e+06	2.89453e+06
Com_4833_pos	C2 H8 N O4 P	141.019	1.231	125	1.11523e+07	1.83532e+06	1.75238e+06	3.19362e+06	1.10844e+07	1.78299e+06
Com_4858_pos	C15 H30 N4 O5 S	720.356	4.668	361.185	6.85313e+06	1.13476e+07	9.97888e+06	6.83628e+06	7.23622e+06	6.41582e+06
Com_4860_pos	C15 H24 O3	252.17	6.724	253.177	2.07563e+06	2.09758e+06	1.96178e+06	2.37077e+06	2.32471e+06	1.82514e+06
Com_4950_pos	C8 H7 N O2	149.048	4.684	150.055	8.47085e+06	5.71085e+06	7.10703e+06	1.04316e+07	1.07196e+07	1.12693e+07
Com_4993_pos	C13 H19 N O2	221.142	7.241	222.149	2.15301e+06	2.34727e+06	4.3368e+06	5.65635e+06	4.30655e+06	3.88564e+06
Com_5094_pos	C8 H12 O5	226.026	1.285	227.033	1.28162e+06	1.24129e+06	1.52862e+06	1.4644e+06	1.34309e+06	1.39303e+06
Com_5109_pos	C8 H11 N O	137.084	4.996	138.092	1.01372e+07	9.43942e+06	9.62204e+06	7.22862e+06	8.19735e+06	8.19909e+06
Com_5122_pos	C11 H12 O4	208.074	6.409	209.081	1.01089e+07	1.03087e+07	9.47649e+06	9.12357e+06	8.78222e+06	8.68082e+06
Com_5147_pos	C34 H70 N O7 P	635.489	11.216	636.497	7.4815e+06	3.12095e+06	3.36757e+06	5.6248e+06	7.49746e+06	5.72705e+06
Com_5186_pos	C16 H29 N5 O5	371.218	1.376	186.616	6.55774e+06	7.84309e+06	9.85213e+06	6.50774e+06	8.27089e+06	8.97416e+06
Com_5213_pos	C17 H16 N2 O4 S	322.103	5.541	323.11	9.4142e+06	9.77539e+06	9.77305e+06	6.02693e+06	6.31762e+06	6.94154e+06
Com_5267_pos	C20 H32 O6	368.218	4.713	369.225	8.96525e+06	9.96651e+06	9.16175e+06	7.64628e+06	9.56351e+06	1.0197e+07
Com_5296_pos	C23 H27 N3 O4	409.201	5.619	410.208	9.64798e+06	7.62781e+06	9.38496e+06	6.93914e+06	3.01181e+06	8.18409e+06
Com_5327_pos	C21 H36 O2	355.309	8.493	356.316	1.7591e+06	2.50146e+06	2.69419e+06	3.32691e+06	2.84752e+06	3.07874e+06
Com_5351_pos	C8 H11 N3 O3	197.081	1.379	198.088	8.77044e+06	8.0247e+06	7.67271e+06	1.13113e+07	1.02128e+07	9.78126e+06
Com_5421_pos	C14 H22 N2 O2	500.333	5.082	251.174	8.27901e+06	8.87467e+06	8.72134e+06	9.81985e+06	9.04086e+06	9.73261e+06
Com_5456_pos	C41 H78 N O8 P	743.54	10.372	744.548	3.20874e+06	3.95923e+06	3.17722e+06	3.77911e+06	4.16038e+06	4.27099e+06
Com_5510_pos	C16 H26 O3	248.175	8.173	249.183	7.56478e+06	5.18993e+06	8.93718e+06	7.87542e+06	6.7432e+06	5.65093e+06
Com_5529_pos	C21 H34 O4	350.244	7.276	351.251	2.13976e+06	1.85314e+06	1.98818e+06	3.89246e+06	3.0263e+06	2.03547e+06
Com_5594_pos	C7 H15 N O3	161.105	1.259	162.112	7.90366e+06	7.18212e+06	8.47416e+06	6.23247e+06	9.44825e+06	9.18172e+06
Com_5657_pos	C38 H74 N O7 P	687.514	9.144	688.521	1.84901e+06	2.07191e+06	1.85396e+06	5.33538e+06	2.85755e+06	2.13694e+06
Com_5676_pos	C7 H11 N3 O2	169.085	1.197	170.092	6.42505e+06	8.78915e+06	7.78469e+06	9.33951e+06	7.89904e+06	8.92892e+06
Com_5711_pos	C5 H10 N2 O3	146.069	4.693	147.077	6.17719e+06	8.67873e+06	7.67171e+06	8.14184e+06	7.08361e+06	8.11283e+06
Com_5755_pos	C8 H12 N2	136.1	5.928	137.108	8.38012e+06	3.93825e+06	6.07951e+06	5.03138e+06	4.42746e+06	5.69539e+06
Com_5799_pos	C17 H32 O3	306.219	8.792	307.227	5.07088e+06	3.30678e+06	4.3482e+06	4.86069e+06	4.27334e+06	8.66207e+06
Com_5814_pos	C11 H20 N2 O3	228.148	1.396	229.155	7.80009e+06	8.43456e+06	7.301e+06	6.81998e+06	8.47893e+06	8.22021e+06
Com_5904_pos	C15 H22 N2 Na2 O17 P2	610.02	1.472	611.027	5.6692e+06	3.32786e+06	7.02038e+06	4.29096e+06	4.95123e+06	4.79401e+06
Com_5960_pos	C12 H23 N O2	251.128	5.539	252.135	6.47134e+06	5.67351e+06	6.01451e+06	5.7414e+06	7.80745e+06	8.20462e+06
Com_6137_pos	C21 H27 N7 O14 P2	663.109	1.385	664.115	6.5081e+06	6.00681e+06	6.4895e+06	7.44591e+06	6.21542e+06	5.93903e+06
Com_6188_pos	C25 H52 N O7 P	509.348	9.914	510.355	4.0677e+06	2.75574e+06	2.36638e+06	6.55472e+06	5.06358e+06	4.78193e+06
Com_6234_pos	C15 H27 N5 O5	178.601	1.371	179.608	3.07431e+06	6.27503e+06	3.99063e+06	6.51221e+06	6.01583e+06	6.62519e+06
Com_6266_pos	C28 H44 O	396.339	8.494	397.346	5.33322e+06	6.36836e+06	7.03969e+06	4.65822e+06	4.74019e+06	4.72427e+06
Com_6287_pos	C28 H50 N4 O7	554.365	7.863	555.372	4.98764e+06	6.38898e+06	4.61817e+06	6.77933e+06	7.64479e+06	4.40898e+06
Com_6320_pos	C10 H15 N3 O4	241.106	1.393	242.114	7.02107e+06	5.383e+06	5.37793e+06	5.39151e+06	7.55279e+06	5.69383e+06
Com_6501_pos	C17 H18 O2	276.113	7.651	277.12	3.90164e+06	3.00875e+06	3.67148e+06	5.47175e+06	4.27875e+06	3.38639e+06
Com_6707_pos	C30 H46 O4	470.347	6.957	471.355	4.09771e+06	4.22514e+06	6.19609e+06	5.41611e+06	4.48137e+06	4.17233e+06
Com_6721_pos	C18 H11 F3 N2	312.09	6.637	313.097	457778	479944	438816	502067	453429	423339
Com_6774_pos	C4 H9 N O5 S	183.02	1.349	184.028	1.21875e+06	1.60269e+06	1.27853e+06	1.37318e+06	1.47668e+06	1.21966e+06
Com_6874_pos	C32 H58 N O7 P	599.395	10.439	600.403	3.37668e+06	3.72284e+06	4.2812e+06	5.0114e+06	5.37926e+06	4.62361e+06
Com_6900_pos	C8 H15 N O3	173.106	6.689	174.113	813354	803547	839546	983329	979651	6.17977e+06
Com_6980_pos	C3 H9 O6 P	172.014	1.203	173.021	5.77003e+06	3.34659e+06	2.51426e+06	4.56537e+06	4.793e+06	2.61691e+06
Com_6991_pos	C21 H23 N O4	353.162	1.345	354.169	5.35428e+06	5.036e+06	5.70349e+06	6.64459e+06	5.53273e+06	5.65327e+06
Com_6992_pos	C20 H34 O6	784.426	4.734	393.22	5.12414e+06	4.56636e+06	4.0325e+06	2.97792e+06	5.13198e+06	6.03548e+06
Com_7005_pos	C19 H19 N5 O S	365.132	1.373	366.139	5.74018e+06	2.77176e+06	1.31347e+06	6.26752e+06	4.82745e+06	1.62919e+06
Com_7054_pos	C11 H11 Cl N2 S	260.014	6	261.022	4.20475e+06	3.55606e+06	5.08477e+06	6.182e+06	6.10704e+06	5.17255e+06
Com_7147_pos	C6 H14 N2 O3	162.101	1.085	163.108	960765	1.5752e+06	1.44138e+06	4.27551e+06	5.94623e+06	1.80611e+06
Com_7173_pos	C6 H13 N3 O3	175.096	1.274	176.103	4.15365e+06	3.76548e+06	4.06667e+06	6.53261e+06	4.58372e+06	5.17912e+06
Com_7231_pos	C24 H40 O5	408.289	7.631	409.296	3.11152e+06	3.67788e+06	4.65024e+06	4.50635e+06	4.10791e+06	4.55918e+06
Com_7357_pos	C18 H38 N8 O4	430.299	5.092	431.305	3.7126e+06	3.86206e+06	5.1296e+06	2.71619e+06	3.2478e+06	4.09939e+06
Com_7370_pos	C26 H45 N O7 S	515.29	4.958	258.652	4.00595e+06	4.51623e+06	5.12083e+06	5.25149e+06	4.06848e+06	2.73274e+06
Com_7407_pos	C17 H18 N2 O5	330.123	7.161	331.13	3.28087e+06	3.80981e+06	3.93835e+06	5.21921e+06	5.03492e+06	4.61749e+06
Com_7431_pos	C5 H4 N4 O2	152.034	1.393	153.041	3.65882e+06	3.38939e+06	4.27206e+06	6.05902e+06	4.14526e+06	3.79619e+06
Com_7703_pos	C18 H39 N O2	301.298	6.62	302.305	2.5332e+06	1.83861e+06	2.58003e+06	2.34981e+06	2.78109e+06	4.34918e+06
Com_7723_pos	C22 H34 O2	330.256	8.76	331.263	2.64495e+06	2.49817e+06	3.09315e+06	4.8981e+06	5.05462e+06	4.21102e+06
Com_7746_pos	C45 H80 N O8 P	1587.12	11.502	794.567	4.64597e+06	2.15547e+06	2.29167e+06	2.67491e+06	2.27063e+06	2.42789e+06
Com_7804_pos	C10 H13 N5 O6	299.086	5.132	300.093	1.44646e+06	2.48067e+06	4.43211e+06	3.06185e+06	3.36422e+06	1.89198e+06
Com_7827_pos	C44 H74 N O7 P	1519.02	11.771	760.519	2.32531e+06	4.63016e+06	1.23387e+06	2.56618e+06	2.4179e+06	1.65785e+06
Com_7845_pos	C5 H7 N3 O	125.059	1.382	126.066	4.16418e+06	3.99494e+06	4.44684e+06	4.79676e+06	3.00334e+06	3.59334e+06
Com_7855_pos	C17 H29 N5 O4 S	399.191	4.96	200.603	3.03835e+06	3.12978e+06	3.88068e+06	4.27528e+06	4.84491e+06	4.62984e+06
Com_8402_pos	C20 H37 N O3	339.277	7.185	340.284	792050	1.28306e+06	1.22346e+06	918844	1.16631e+06	785072
Com_8449_pos	C15 H27 N5 O5	714.409	5.048	358.212	2.39598e+06	3.93354e+06	3.6364e+06	2.12361e+06	3.11951e+06	2.84349e+06
Com_8774_pos	C29 H29 N O2	810.422	5.578	406.218	2.3842e+06	1.37743e+06	2.29834e+06	2.22443e+06	1.6789e+06	2.23756e+06
Com_9124_pos	C7 H8 N2 O2	152.059	6.632	153.066	613741	633788	927550	1.20403e+06	1.01179e+06	770257
Com_9715_pos	C11 H15 N5 O5	297.108	4.985	298.115	105781	98147.5	110732	102756	94837.8	2.78594e+06
Com_9824_pos	C20 H26 O3	314.187	5.317	315.194	1.93177e+06	1.92208e+06	1.43297e+06	526959	2.32883e+06	2.67368e+06
Com_10126_pos	C13 H19 N5 O4	309.144	4.752	310.152	2.31014e+06	2.09779e+06	1.97466e+06	1.53679e+06	1.84107e+06	1.35393e+06
Com_10281_pos	C31 H43 N O7	563.282	5.551	564.289	1.24382e+06	2.24562e+06	1.54213e+06	2.21352e+06	1.74702e+06	1.29197e+06
Com_10306_pos	C24 H50 N O7 P	495.333	9.184	496.34	1.14832e+06	924015	1.77151e+06	2.40108e+06	1.91034e+06	1.94744e+06
Com_10338_pos	C28 H37 N5 O7	555.268	5.296	556.275	2.14624e+06	1.76911e+06	1.28442e+06	1.88263e+06	1.79456e+06	1.50118e+06
Com_10913_pos	C12 H20 O4	228.136	5.861	229.143	1.74308e+06	837100	1.36998e+06	1.78567e+06	1.13712e+06	384239
Com_11081_pos	C33 H58 O14	678.383	4.804	340.199	1.31524e+06	1.09185e+06	1.24149e+06	850730	1.13763e+06	813864
Com_11253_pos	C26 H44 N Na O5 S	505.282	4.923	506.29	392094	613556	436411	467266	686752	1.5869e+06
Com_11267_pos	C14 H18 N2 O3	262.131	5.386	525.27	452212	493764	430865	503160	656188	581722
Com_11388_pos	C47 H84 N O8 P	821.586	11.449	822.593	260395	271737	327267	596526	1.5405e+06	523960
Com_11722_pos	C11 H12 O3	192.076	6.321	193.084	88585.9	85299.1	80768.5	154685	87934.1	137899
Com_12711_pos	C21 H32 O5	364.224	7.823	365.231	449030	65423	119898	82264.7	66287.9	97537.8
Com_77_pos	C40 H76 N O8 P	729.53	10.928	730.538	3.87272e+09	1.98262e+09	1.4813e+09	1.27657e+09	2.58703e+09	3.77165e+09
Com_99_pos	C6 H14 N2 O2	146.106	1.098	147.113	2.56196e+09	2.93226e+09	2.54665e+09	2.74635e+09	2.63258e+09	2.41005e+09
Com_117_pos	C36 H72 N O8 P	677.499	8.324	678.507	1.76569e+09	2.29267e+09	1.79952e+09	2.63038e+09	2.79271e+09	1.18031e+09
Com_167_pos	C12 H22 O11	342.116	1.27	365.106	1.48433e+09	1.49417e+09	1.38807e+09	1.66359e+09	1.58558e+09	1.50035e+09
Com_212_pos	C9 H18 N2 O3	202.132	5.04	203.14	1.1351e+09	1.099e+09	1.14699e+09	8.08811e+08	1.07384e+09	1.08172e+09
Com_256_pos	C5 H14 N O4 P	183.066	1.236	184.074	6.19583e+08	4.26809e+08	3.62301e+08	7.29277e+08	4.01842e+08	4.08295e+08
Com_286_pos	C11 H20 N2 O5	260.138	5.06	261.145	6.45609e+08	6.41535e+08	7.44649e+08	5.248e+08	6.23047e+08	5.93815e+08
Com_341_pos	C11 H20 N2 O3	228.148	5.103	229.155	5.17037e+08	5.66283e+08	1.19316e+08	6.34887e+08	6.42186e+08	5.87677e+08
Com_410_pos	C8 H16 N2 O4	204.111	2.522	205.119	4.81844e+08	3.19954e+08	3.78495e+08	2.7901e+08	4.329e+08	3.33083e+08
Com_413_pos	C22 H46 N O7 P	467.301	8.381	468.309	2.79445e+08	3.28774e+08	4.70876e+08	5.17203e+08	5.13319e+08	4.45379e+08
Com_459_pos	C11 H14 N2 O4	238.095	4.436	239.103	3.40743e+08	3.75337e+08	4.07897e+08	3.16655e+08	4.3727e+08	3.93834e+08
Com_639_pos	C8 H14 N2 O5	218.091	1.364	219.098	2.55574e+08	2.31072e+08	2.51755e+08	2.19016e+08	2.13556e+08	2.04824e+08
Com_645_pos	C9 H19 N3 O3	217.143	1.083	218.15	1.73541e+08	1.86099e+08	2.50258e+08	2.3747e+08	1.60623e+08	2.40719e+08
Com_690_pos	C7 H14 N2 O3	174.101	1.59	175.108	2.30027e+08	1.89014e+08	1.85109e+08	1.79434e+08	1.51853e+08	1.54488e+08
Com_779_pos	C8 H15 N3 O4	217.106	1.309	218.114	1.80021e+08	1.91216e+08	1.50145e+08	1.6546e+08	1.48872e+08	1.46428e+08
Com_906_pos	C18 H20 N2 O3	312.148	5.435	313.155	9.93143e+07	1.08808e+08	1.215e+08	9.91676e+07	1.1371e+08	1.00817e+08
Com_977_pos	C23 H40 O3	364.298	10.332	365.305	1.11468e+08	9.5165e+07	1.209e+08	1.17038e+08	1.39439e+08	9.65416e+07
Com_995_pos	C13 H16 N2 O3	248.12	4.875	249.127	1.27794e+08	1.32704e+08	9.61882e+07	7.06466e+07	8.64865e+07	1.17644e+08
Com_1026_pos	C10 H20 O3	188.141	6.628	189.149	3.07207e+07	3.57003e+07	4.18662e+07	6.10454e+07	5.53738e+07	4.04876e+07
Com_1028_pos	C6 H7 N O3 S	173.015	1.381	174.022	1.22104e+08	8.48361e+07	9.30965e+07	1.04795e+08	9.6933e+07	8.08656e+07
Com_1149_pos	C14 H19 N3 O5	309.133	2.11	310.14	7.50363e+07	8.25242e+07	1.00092e+08	7.68556e+07	8.62486e+07	7.78977e+07
Com_1236_pos	C14 H17 N3 O3	275.128	5.08	276.135	7.69041e+07	8.44673e+07	9.08262e+07	6.99274e+07	3.06262e+07	6.6551e+07
Com_1239_pos	C13 H22 N4 O8 S2	426.088	1.341	427.096	9.14769e+07	4.65724e+07	7.60774e+07	7.77367e+07	7.22521e+07	7.43767e+07
Com_1243_pos	C14 H18 N2 O6	310.117	4.63	311.124	8.05538e+07	7.46827e+07	9.00746e+07	6.24877e+07	6.77986e+07	7.11294e+07
Com_1267_pos	C9 H14 N2 O12 P2	404.002	1.488	405.01	8.56089e+07	5.59641e+07	8.00896e+07	7.44034e+07	8.78411e+07	7.41637e+07
Com_1443_pos	C24 H46 N O7 P	491.302	8.353	492.309	2.38048e+07	2.70648e+07	4.67802e+07	6.87435e+07	6.23045e+07	5.62052e+07
Com_1574_pos	C18 H20 N2 O5	344.138	4.947	345.145	4.90347e+07	4.79437e+07	6.26766e+07	5.12475e+07	4.60057e+07	4.3126e+07
Com_1666_pos	C9 H14 N2 O4	214.096	1.383	215.103	5.43001e+07	5.80997e+07	5.82489e+07	4.95657e+07	5.35982e+07	4.62257e+07
Com_1762_pos	C10 H13 N O4	211.085	4.994	212.092	5.04739e+07	4.50275e+07	5.30526e+07	2.81292e+07	4.68088e+07	4.74998e+07
Com_1822_pos	C12 H16 N4 O S	132.052	1.22	265.112	5.09237e+07	4.18359e+07	4.51661e+07	5.08118e+07	4.16975e+07	4.89181e+07
Com_1883_pos	C37 H77 N2 O6 P	676.551	10.415	677.559	3.17619e+07	3.56124e+07	2.18769e+07	2.108e+07	2.71888e+07	2.92991e+07
Com_2025_pos	C20 H38 O2	310.287	10.849	311.295	2.62186e+07	2.15388e+07	3.25896e+07	3.01174e+07	3.69557e+07	2.06111e+07
Com_2441_pos	C10 H18 N4 O6	290.123	1.236	291.13	2.10015e+07	2.41391e+07	2.00386e+07	3.76983e+07	2.59262e+07	1.90054e+07
Com_2491_pos	C26 H48 N O7 P	517.317	8.76	518.324	8.381e+06	6.45054e+06	1.68876e+07	1.088e+07	1.05164e+07	1.76767e+07
Com_2931_pos	C23 H45 N O4	399.335	9.644	400.342	1.49806e+07	1.40825e+07	2.00746e+07	2.09971e+07	1.69317e+07	1.55271e+07
Com_2940_pos	C8 H14 N2 O5 S	250.062	1.842	251.07	2.3631e+07	1.5679e+07	1.75021e+07	1.63161e+07	1.94668e+07	1.69632e+07
Com_3118_pos	C11 H12 N2 O3	220.085	4.912	221.092	1.20596e+07	1.39111e+07	2.12858e+07	1.80276e+07	2.08747e+07	7.76146e+06
Com_3313_pos	C7 H13 N O3	159.09	1.38	160.097	1.10474e+07	9.66934e+06	1.012e+07	1.3447e+07	1.59059e+07	1.69485e+07
Com_3338_pos	C22 H23 N O4	365.159	4.896	366.166	1.60144e+07	1.91224e+07	1.9253e+07	1.6387e+07	1.91548e+07	1.93904e+07
Com_3374_pos	C22 H44 N O7 P	465.286	7.842	466.293	1.05441e+07	1.34735e+07	1.78714e+07	2.0496e+07	2.07209e+07	1.61964e+07
Com_3405_pos	C14 H20 N6 O5 S	384.122	1.381	385.13	1.70027e+07	1.30074e+07	1.56636e+07	2.21204e+07	2.03778e+07	1.52674e+07
Com_3620_pos	C8 H16 N O9 P	301.056	1.313	302.063	1.71227e+07	1.1761e+07	1.17234e+07	1.10908e+07	1.23418e+07	1.10161e+07
Com_4080_pos	C26 H45 N O7	483.317	4.899	242.666	1.43364e+07	1.30788e+07	1.30275e+07	1.24749e+07	1.06555e+07	1.36243e+07
Com_4171_pos	C20 H30 O	286.229	9.818	287.237	8.0488e+06	7.45969e+06	8.6477e+06	9.84499e+06	1.20159e+07	1.09765e+07
Com_6195_pos	C19 H30 O2	290.224	8.797	291.232	2.40369e+06	2.1303e+06	2.94283e+06	3.82985e+06	2.79162e+06	2.65098e+06

## Sheet: Negative model
ID	Formula	Molecular Weight	RT [min]	m/z	N1	N2	N3	P1	P2	P3
Com_26_neg	C5 H7 N O3	129.043	2.13	128.035	1.37364e+09	1.30519e+09	1.28499e+09	1.0189e+09	1.34599e+09	1.65286e+09
Com_56_neg	C6 H9 N O5	175.048	1.812	174.041	6.90552e+08	3.81897e+08	8.39427e+08	7.89865e+08	8.26534e+08	4.40452e+08
Com_64_neg	C6 H14 O12 P2	339.996	1.451	338.989	3.01035e+08	3.34955e+08	2.43165e+08	2.68833e+08	2.68135e+08	3.20362e+08
Com_65_neg	C6 H13 O9 P	260.029	1.269	259.022	7.93991e+08	7.35843e+08	6.6066e+08	8.81453e+08	5.25069e+08	5.62958e+08
Com_72_neg	C5 H10 N2 O3	146.069	1.243	145.062	8.29784e+08	9.05881e+08	7.25732e+08	7.06862e+08	6.23778e+08	6.37851e+08
Com_74_neg	C4 H6 O5	134.021	1.451	133.014	6.16959e+08	5.16951e+08	5.12468e+08	5.52472e+08	5.4583e+08	5.68716e+08
Com_88_neg	C15 H24 N2 O17 P2	566.055	1.488	565.048	6.88728e+08	2.81206e+08	4.60159e+08	4.40583e+08	4.35244e+08	4.28283e+08
Com_99_neg	C9 H13 N2 O9 P	324.036	1.398	323.028	4.80695e+08	4.79986e+08	4.28121e+08	5.47981e+08	5.05185e+08	4.75669e+08
Com_109_neg	C22 H36 O2	332.271	10.851	331.264	3.01375e+08	2.85374e+08	3.39319e+08	5.56005e+08	3.88619e+08	3.79694e+08
Com_172_neg	C4 H8 N2 O3	132.053	1.233	131.046	2.15269e+08	3.5107e+08	2.67928e+08	2.97268e+08	1.75903e+08	2.35968e+08
Com_195_neg	C5 H11 O8 P	230.019	1.294	229.012	2.37208e+08	1.93791e+08	1.98006e+08	2.46989e+08	1.50873e+08	1.5019e+08
Com_213_neg	C10 H14 N5 O8 P	363.058	1.403	362.051	2.38167e+08	2.14113e+08	1.8834e+08	2.30393e+08	2.21122e+08	2.07845e+08
Com_468_neg	C5 H8 O5	148.037	1.929	147.03	3.41063e+07	2.3343e+07	2.5222e+07	3.0891e+07	3.15799e+07	3.21177e+07
Com_469_neg	C3 H6 O4	106.027	1.382	105.019	7.71626e+07	1.10943e+08	9.77539e+07	8.01017e+07	8.22144e+07	9.09885e+07
Com_500_neg	C4 H9 N O3	119.058	1.265	118.051	9.77356e+07	9.63639e+07	7.40451e+07	8.09764e+07	7.86204e+07	8.44584e+07
Com_532_neg	C3 H7 N O3	105.043	1.215	104.035	7.61606e+07	9.81144e+07	6.46795e+07	9.06037e+07	6.92259e+07	5.95928e+07
Com_595_neg	C8 H16 N O9 P	301.056	1.313	300.048	8.28213e+07	6.93548e+07	5.12529e+07	5.03086e+07	4.43939e+07	4.47794e+07
Com_770_neg	C3 H5 O6 P	167.982	1.412	166.975	2.34587e+07	2.95567e+07	2.94932e+07	1.50445e+07	3.28816e+07	5.08759e+07
Com_883_neg	C9 H12 N2 O6	244.069	1.386	243.062	4.15324e+07	4.04645e+07	3.68218e+07	4.51869e+07	3.68084e+07	4.24842e+07
Com_937_neg	C10 H14 N5 O7 P	347.063	1.566	346.056	3.93542e+07	3.97505e+07	3.06738e+07	3.96524e+07	3.10583e+07	3.13287e+07
Com_1481_neg	C10 H15 N2 O8 P	322.056	2.477	321.049	2.62705e+07	1.68802e+07	1.04555e+07	9.83556e+06	1.39532e+07	1.63478e+07
Com_1826_neg	C10 H12 N4 O4	252.086	4.355	251.078	1.40432e+07	1.32142e+07	1.32134e+07	8.44499e+06	8.57656e+06	1.79324e+07
Com_1855_neg	C9 H10 O4	182.058	5.164	181.051	1.30178e+07	1.13886e+07	1.22888e+07	1.74195e+07	1.50471e+07	1.76698e+07
Com_2448_neg	C11 H15 N5 O5	297.107	4.746	296.1	1.06553e+07	1.10068e+07	1.00788e+07	1.02115e+07	1.15672e+07	1.13202e+07
Com_3136_neg	C8 H7 N O4 S	213.009	5.237	212.002	624008	734710	9.17568e+06	559005	523874	555944
Com_3615_neg	C15 H21 N5 O13 P2	541.061	1.392	540.054	7.76776e+06	6.67207e+06	6.39057e+06	6.63108e+06	4.56105e+06	4.49912e+06
Com_4699_neg	C10 H12 N5 O6 P	329.052	3.68	328.045	4.42822e+06	4.92993e+06	5.0197e+06	3.20137e+06	3.2048e+06	2.83189e+06
Com_77_neg	C10 H13 N5 O5	283.091	3.405	282.084	6.2058e+08	4.49106e+08	5.71402e+08	6.15236e+08	6.18492e+08	5.23169e+08
Com_249_neg	C10 H17 N3 O6 S	307.084	1.449	306.076	2.18804e+08	1.04548e+08	8.3587e+07	9.26355e+07	8.03775e+07	6.49227e+07
Com_37_neg	C9 H12 N2 O6	244.069	2.185	243.062	8.25045e+08	6.60419e+08	8.20685e+08	8.03314e+08	1.18551e+09	7.70031e+08
Com_133_neg	C4 H7 N O4	133.037	1.242	132.03	3.69658e+08	4.45779e+08	3.07172e+08	4.33897e+08	3.04541e+08	3.09396e+08
Com_185_neg	C11 H16 N2 O8	304.091	2.256	303.083	2.99882e+08	2.2784e+08	2.22204e+08	1.72364e+08	1.77921e+08	1.76335e+08
Com_343_neg	C11 H19 N O9	309.106	1.346	308.098	1.33942e+08	1.24158e+08	1.2163e+08	1.49774e+08	1.14505e+08	1.18252e+08
Com_22_neg	C17 H27 N3 O17 P2	607.082	1.495	606.074	2.0033e+09	1.69965e+09	1.44774e+09	1.27989e+09	1.07652e+09	1.1014e+09
Com_188_neg	C21 H44 N O7 P	453.285	9.497	452.278	1.26383e+08	1.40532e+08	1.69639e+08	1.88477e+08	1.71855e+08	1.703e+08
Com_829_neg	C10 H11 N O3	193.074	5.472	192.066	5.10155e+07	3.76857e+07	4.92187e+07	3.55066e+07	3.81139e+07	4.12667e+07
Com_287_neg	C10 H13 N4 O8 P	348.047	1.712	347.04	1.2288e+08	9.85976e+07	1.01708e+08	6.80154e+07	5.78617e+07	8.17904e+07
Com_275_neg	C22 H32 O2	328.24	10.021	327.233	7.37783e+07	8.52852e+07	1.01886e+08	1.76625e+08	1.30418e+08	1.44055e+08
Com_1070_neg	C5 H9 N O3	131.058	1.849	130.051	3.88742e+07	2.76237e+07	3.4419e+07	2.79165e+07	2.70836e+07	2.82695e+07
Com_1755_neg	C10 H12 N4 O6	284.076	4.586	283.068	1.67364e+07	2.06815e+07	1.57747e+07	1.61323e+07	1.44179e+07	1.35757e+07
Com_3_neg	C18 H34 O2	282.255	10.791	281.248	1.14081e+10	1.1964e+10	1.2791e+10	1.21952e+10	1.05491e+10	1.06885e+10
Com_6_neg	C20 H38 O2	310.287	11.67	309.28	4.33698e+09	3.53405e+09	4.5091e+09	3.89961e+09	3.05814e+09	3.6163e+09
Com_7_neg	C4 H2 O4	113.993	1.816	112.986	1.55316e+09	1.7959e+09	2.08757e+09	2.35089e+09	1.93922e+09	2.02016e+09
Com_9_neg	C20 H36 O2	308.271	11.1	307.264	3.60824e+09	3.53355e+09	4.32266e+09	4.05453e+09	3.58085e+09	3.62616e+09
Com_11_neg	C15 H14 Cl2 N2 O	354.056	5.988	353.049	2.10357e+09	2.66024e+09	2.95775e+09	2.95657e+09	2.84018e+09	3.04262e+09
Com_16_neg	C18 H36 O2	284.271	11.45	283.264	2.3008e+09	2.25948e+09	2.19002e+09	2.49308e+09	2.14683e+09	2.16758e+09
Com_23_neg	C24 H47 O9 P	510.295	8.335	509.288	9.95368e+08	1.4902e+09	1.32338e+09	1.59835e+09	1.61998e+09	1.76212e+09
Com_24_neg	C21 H18 [2]H9 N O	317.955	1.171	316.947	1.71488e+09	1.8871e+09	1.61385e+09	1.2326e+09	1.08727e+09	1.18466e+09
Com_25_neg	C26 H52 N O7 P	567.354	9.74	566.346	8.75591e+08	9.59554e+08	1.38512e+09	1.47977e+09	1.19865e+09	1.22378e+09
Com_27_neg	C18 H32 O2	280.24	10.231	279.233	1.04947e+09	1.52882e+09	1.08148e+09	1.2032e+09	9.86965e+08	1.17314e+09
Com_28_neg	C24 H50 N O7 P	541.338	9.516	540.331	8.58334e+08	9.67882e+08	1.23655e+09	1.42613e+09	1.17873e+09	1.16926e+09
Com_34_neg	C38 H74 N O8 P	749.521	10.088	748.514	1.5541e+09	1.53837e+09	8.15693e+08	1.1493e+09	1.20041e+09	1.49987e+09
Com_35_neg	C38 H76 N O8 P	751.537	11.816	750.53	1.11674e+09	1.82356e+09	6.26971e+08	1.20064e+09	7.94368e+08	1.22128e+09
Com_43_neg	C16 H14 Cl2 N2 O2 S	368.017	1.419	367.01	9.51681e+08	7.8704e+08	9.14427e+08	1.04205e+09	9.08567e+08	1.06882e+09
Com_66_neg	C16 H32 O3	254.224	9.903	253.217	8.77964e+08	3.9002e+08	5.35054e+08	5.15638e+08	5.325e+08	4.36836e+08
Com_70_neg	C11 H14 N2 O3	222.1	5.143	221.093	7.36176e+08	8.21292e+08	7.70978e+08	6.29178e+08	6.43023e+08	6.84859e+08
Com_80_neg	C37 H75 N2 O6 P	720.542	8.37	719.535	6.14633e+08	6.83844e+08	3.27763e+08	4.46617e+08	5.43764e+08	6.55788e+08
Com_81_neg	C6 H13 O9 P	222.073	1.27	259.022	7.27262e+08	6.52559e+08	6.05321e+08	7.51142e+08	4.53047e+08	5.18866e+08
Com_93_neg	C7 H6 O3	138.032	6.032	137.024	1.93178e+08	2.08467e+08	2.6517e+08	2.88965e+08	2.28006e+08	2.81349e+08
Com_98_neg	C10 H12 N2 O8	288.059	1.4	323.028	4.82464e+08	4.81018e+08	4.29312e+08	5.49135e+08	5.05833e+08	4.76523e+08
Com_101_neg	C27 H51 O12 P	598.312	9.233	597.305	3.5916e+08	4.92687e+08	1.05454e+08	1.28706e+08	3.56733e+08	4.04341e+08
Com_104_neg	C24 H48 N O7 P	539.322	8.931	538.315	1.02263e+08	1.09137e+08	2.94007e+08	3.82384e+08	2.07646e+08	2.12378e+08
Com_117_neg	C29 H51 O12 P	622.312	7.518	621.305	3.27358e+08	4.32256e+08	1.81516e+08	2.35964e+08	3.09725e+08	3.98596e+08
Com_128_neg	C28 H52 N O7 P	591.354	9.644	590.347	1.65134e+08	1.55757e+08	2.25769e+08	2.82021e+08	2.28442e+08	2.44298e+08
Com_143_neg	C39 H77 N2 O6 P	746.558	9.689	745.55	3.87955e+08	2.73279e+08	1.80584e+08	1.88746e+08	2.5593e+08	2.90393e+08
Com_151_neg	C22 H42 O2	338.318	10.347	337.311	3.27543e+08	3.06653e+08	2.10894e+08	3.81343e+08	3.09696e+08	2.99024e+08
Com_180_neg	C14 H28 O2	228.209	9.684	227.202	2.44463e+08	2.36606e+08	2.65368e+08	2.57422e+08	2.2671e+08	2.21776e+08
Com_193_neg	C6 H10 O7	194.042	1.292	193.035	2.38693e+08	1.9587e+08	1.99899e+08	2.54399e+08	1.55842e+08	1.53147e+08
Com_231_neg	C41 H76 O10	774.54	10.706	773.533	1.30508e+08	1.49953e+08	6.66464e+07	9.35024e+07	1.38573e+08	1.76443e+08
Com_232_neg	C26 H54 N O7 P	569.369	10.374	568.362	1.27357e+08	1.63268e+08	2.01831e+08	2.06937e+08	1.98014e+08	2.04634e+08
Com_235_neg	C38 H66 O4	586.493	10.792	585.486	1.90067e+08	1.947e+08	2.11678e+08	1.95767e+08	1.6984e+08	1.74157e+08
Com_241_neg	C25 H49 O12 P	572.296	7.795	571.289	1.29318e+08	1.403e+08	3.95103e+07	4.22107e+07	9.04649e+07	1.30405e+08
Com_248_neg	C26 H50 N O7 P	565.338	9.188	564.331	4.41921e+07	6.55171e+07	9.11883e+07	8.4416e+07	1.16413e+08	9.15245e+07
Com_258_neg	C4 H6 O4	118.027	2.557	117.019	1.49704e+08	8.03824e+07	1.20334e+08	9.72381e+07	1.7018e+08	1.0371e+08
Com_263_neg	C24 H46 O2	366.349	9.205	365.342	1.43811e+08	1.72665e+08	1.18846e+08	1.08983e+08	1.31745e+08	1.51142e+08
Com_285_neg	C37 H74 N O8 P	691.515	11.824	690.508	1.672e+08	2.07799e+08	9.13682e+07	1.21933e+08	1.19404e+08	1.38094e+08
Com_303_neg	C6 H13 N O2	131.094	3.327	130.087	1.54413e+08	1.79136e+08	1.16157e+08	1.3798e+08	1.45679e+08	9.4718e+07
Com_318_neg	C14 H20 N2 O3	264.147	5.255	263.14	1.23565e+08	1.37423e+08	1.09441e+08	7.56535e+07	1.38093e+08	1.33806e+08
Com_321_neg	C24 H46 N O9 P	523.291	7.768	522.283	1.00266e+08	4.68881e+07	4.06736e+07	1.05929e+08	7.83931e+07	1.17966e+08
Com_323_neg	C35 H70 N O8 P	663.484	8.419	662.477	1.31214e+08	1.73916e+08	1.05672e+08	1.1551e+08	1.37044e+08	1.2085e+08
Com_340_neg	C4 H4 O4	116.011	2.323	115.004	1.11034e+08	9.97583e+07	1.10562e+08	1.25576e+08	1.26459e+08	1.22257e+08
Com_342_neg	C28 H54 N O7 P	593.369	10.047	592.362	6.54197e+07	1.0363e+08	1.25615e+08	1.50225e+08	1.216e+08	1.17456e+08
Com_347_neg	C10 H17 N3 O6	275.112	1.368	274.104	1.47854e+08	1.49347e+08	1.34955e+08	1.04614e+08	1.0573e+08	9.75581e+07
Com_362_neg	C22 H34 O2	330.256	10.325	329.248	6.20551e+07	6.61254e+07	7.79512e+07	1.41272e+08	1.15128e+08	1.05284e+08
Com_365_neg	C17 H12 Cl N O S2	345.002	1.374	343.995	1.19189e+08	1.02262e+08	9.51329e+07	1.07675e+08	7.60195e+07	1.00924e+08
Com_373_neg	C10 H15 N5 O10 P2	427.03	1.441	426.022	2.63805e+07	2.214e+07	2.25851e+07	2.72441e+07	2.85169e+07	2.00281e+07
Com_385_neg	C9 H17 N3 O3 S	248.101	1.377	247.093	1.33025e+08	1.30629e+08	1.23036e+08	9.78503e+07	8.35963e+07	8.85092e+07
Com_410_neg	C38 H76 N O7 P	735.542	11.017	734.534	8.37415e+07	8.99048e+07	4.50232e+07	4.13936e+07	4.70135e+07	5.52602e+07
Com_415_neg	C9 H14 N3 O8 P	323.052	1.389	322.044	1.05734e+08	9.29896e+07	8.3252e+07	1.14665e+08	9.97064e+07	1.09707e+08
Com_426_neg	C5 H11 N O2 S	149.051	1.953	148.044	9.89185e+07	1.3035e+08	1.0925e+08	1.00035e+08	8.97371e+07	1.01831e+08
Com_431_neg	C21 H26 O2	310.181	8.322	309.174	8.92593e+07	5.36935e+07	3.95929e+07	6.47359e+07	7.76076e+07	8.84119e+07
Com_442_neg	C21 H42 N O7 P	451.27	8.925	450.263	2.16445e+07	2.22334e+07	4.66783e+07	3.94185e+07	3.48011e+07	2.87649e+07
Com_447_neg	C24 H48 N O9 P	525.306	10.021	524.299	7.24126e+07	5.70852e+07	5.39405e+07	1.10049e+08	7.92072e+07	8.40845e+07
Com_448_neg	C30 H56 N O7 P	619.385	10.354	618.378	4.62622e+07	4.74186e+07	7.05595e+07	8.12926e+07	7.3715e+07	6.78804e+07
Com_462_neg	C20 H40 O2	312.303	9.88	311.295	1.03021e+08	8.85543e+07	6.61341e+07	8.81061e+07	8.76592e+07	7.79296e+07
Com_487_neg	C22 H34 O2	330.256	10.486	329.248	5.63024e+07	5.8371e+07	7.39658e+07	8.76542e+07	8.30119e+07	8.61971e+07
Com_494_neg	C10 H14 N2 O5	242.09	4.78	241.083	8.87563e+07	7.5866e+07	9.13892e+07	6.80835e+07	6.70698e+07	7.05242e+07
Com_510_neg	C19 H17 Cl N2 O2 S	372.067	5.64	371.059	6.05555e+07	5.89284e+07	7.44948e+07	7.74495e+07	7.92798e+07	7.129e+07
Com_535_neg	C28 H56 N O7 P	595.384	10.562	594.377	4.68326e+07	6.41926e+07	7.81874e+07	7.85834e+07	7.53277e+07	7.75229e+07
Com_563_neg	C6 H10 O3	130.063	5.582	129.056	5.86576e+07	8.22029e+07	8.00474e+07	7.51621e+07	7.01104e+07	6.47346e+07
Com_592_neg	C20 H22 [2]H3 N3 O	326.191	11.846	325.184	8.15447e+07	5.73545e+07	5.57661e+07	5.82534e+07	5.77288e+07	5.81671e+07
Com_598_neg	C6 H13 N O2	131.094	5.076	130.087	8.22399e+07	8.15283e+07	7.25746e+07	5.78822e+07	6.67185e+07	5.87276e+07
Com_631_neg	C34 H62 O4	534.462	10.578	533.455	5.76274e+07	5.90809e+07	5.90433e+07	6.4926e+07	5.69254e+07	5.98344e+07
Com_660_neg	C21 H38 O4	354.277	11.085	353.269	5.26591e+07	5.10534e+07	5.8625e+07	5.65717e+07	5.14204e+07	5.42042e+07
Com_690_neg	C42 H66 O4	634.493	10.654	633.486	2.42504e+07	3.11088e+07	5.06351e+07	6.39697e+07	5.53934e+07	5.69377e+07
Com_694_neg	C26 H45 N O6 S	499.296	9.655	498.289	2.45593e+07	2.74261e+07	3.25319e+07	6.55674e+07	4.44935e+07	5.54115e+07
Com_709_neg	C26 H49 O9 P	536.311	11.865	535.304	6.55165e+07	5.01962e+07	3.43136e+07	3.41927e+07	4.50663e+07	3.26871e+07
Com_729_neg	C22 H45 O9 P	484.28	6.903	483.272	5.53914e+07	6.21403e+07	5.54438e+07	4.25356e+07	5.23053e+07	4.77177e+07
Com_757_neg	C7 H11 N O5	189.064	2.252	188.056	4.8049e+07	2.7088e+07	2.40008e+07	3.04768e+07	2.75479e+07	5.22781e+07
Com_774_neg	C39 H76 N O11 P	765.507	10.712	764.5	2.9582e+07	2.66341e+07	1.58721e+07	1.9543e+07	2.84171e+07	2.80556e+07
Com_779_neg	C22 H44 N O9 P	497.275	6.744	496.268	3.68198e+07	2.23331e+07	1.75438e+07	3.71825e+07	2.34949e+07	3.03893e+07
Com_785_neg	C24 H45 O9 P	508.279	10.559	507.272	5.26982e+07	4.57425e+07	4.51796e+07	5.59196e+07	4.20677e+07	4.87587e+07
Com_788_neg	C6 H14 O6	182.079	1.269	181.072	5.64629e+07	5.1252e+07	5.21146e+07	3.9139e+07	4.40919e+07	4.12805e+07
Com_793_neg	C4 H8 O5	136.037	1.315	135.03	5.62355e+07	3.83427e+07	4.53446e+07	5.04496e+07	4.16324e+07	4.51636e+07
Com_797_neg	C6 H5 N O3	139.027	5.844	138.02	1.93262e+07	2.07363e+07	2.41257e+07	2.58882e+07	2.24051e+07	2.35571e+07
Com_887_neg	C6 H12 O6	180.063	1.895	179.056	4.91739e+07	4.35293e+07	3.70366e+07	3.29459e+07	3.43701e+07	4.08973e+07
Com_902_neg	C24 H34 O5	402.248	5.428	401.24	4.65035e+07	4.9698e+07	3.50004e+07	3.77899e+07	3.46246e+07	3.73677e+07
Com_905_neg	C11 H12 N2 O4	236.08	4.818	235.072	3.83754e+07	2.38145e+07	2.72777e+07	2.31905e+07	2.16655e+07	2.23475e+07
Com_907_neg	C7 H16 O13 P2	370.006	3.432	368.998	3.791e+07	2.16627e+07	2.78419e+07	2.98618e+07	2.41548e+07	3.30357e+07
Com_920_neg	C38 H70 O4	590.525	11.452	589.517	3.17553e+07	3.20092e+07	3.35585e+07	3.83942e+07	2.61317e+07	2.72632e+07
Com_938_neg	C8 H15 N O9 S	301.046	1.357	300.039	4.59204e+07	4.96792e+07	3.95936e+07	3.68337e+07	2.86223e+07	2.89409e+07
Com_976_neg	C14 H17 N5 O8	383.108	4.97	382.1	3.05234e+07	2.43168e+07	2.03537e+07	3.02854e+07	3.2291e+07	3.22518e+07
Com_999_neg	C10 H12 N2 O3	208.085	4.691	207.077	3.0291e+07	2.38644e+07	2.40127e+07	3.22061e+07	3.51188e+07	3.61406e+07
Com_1005_neg	C6 H8 O7	192.027	2.041	191.02	1.37481e+07	1.52149e+07	1.6261e+07	1.52868e+07	1.98081e+07	1.85302e+07
Com_1019_neg	C10 H15 N3 O5	257.101	1.882	256.094	2.4593e+07	3.96792e+07	3.83695e+07	2.86123e+07	2.39596e+07	3.30994e+07
Com_1083_neg	C21 H30 O4	392.216	5.746	391.209	3.6154e+07	2.14605e+07	3.55235e+07	1.48108e+07	2.24432e+07	2.50931e+07
Com_1170_neg	C10 H12 N2 O5	240.072	1.365	239.065	3.25876e+07	3.23465e+07	3.28036e+07	1.71167e+07	2.21318e+07	2.40295e+07
Com_1242_neg	C28 H46 N O9 P	571.288	9.637	570.281	7.10222e+06	7.75259e+06	1.12394e+07	1.28481e+07	1.06961e+07	9.87181e+06
Com_1245_neg	C20 H32 O5	398.233	9.416	397.226	2.1278e+07	1.39421e+07	1.16843e+07	1.9028e+07	2.47748e+07	2.11063e+07
Com_1275_neg	C28 H50 N O7 P	589.338	9.106	588.331	5.07461e+06	6.24083e+06	9.94919e+06	1.38877e+07	9.747e+06	1.20621e+07
Com_1296_neg	C18 H34 O4	296.235	8.548	295.228	2.20758e+07	2.46734e+07	2.89822e+07	2.55234e+07	2.20361e+07	2.21118e+07
Com_1374_neg	C28 H50 N O9 P	575.322	9.202	574.315	2.40394e+07	1.49524e+07	1.55815e+07	2.33134e+07	2.28235e+07	2.57387e+07
Com_1386_neg	C10 H18 N2 O5 S	278.093	3.684	277.086	2.27992e+07	2.7173e+07	2.67378e+07	1.60602e+07	2.12081e+07	2.09406e+07
Com_1393_neg	C5 H11 N O3 S	165.046	1.287	164.038	7.36653e+06	9.13277e+06	1.07502e+07	7.98419e+06	7.12213e+06	1.33126e+07
Com_1412_neg	C10 H16 N2 O5	244.106	1.389	243.098	2.81156e+07	2.60683e+07	2.39196e+07	2.32723e+07	1.97255e+07	1.95784e+07
Com_1429_neg	C9 H17 N O4	203.116	5.728	202.108	2.76233e+07	2.10859e+07	2.41236e+07	1.68725e+07	1.72081e+07	1.8377e+07
Com_1479_neg	C21 H35 N7 O13 P2 S	687.149	4.958	686.142	1.10364e+07	1.44989e+07	1.57355e+07	2.60481e+07	1.90377e+07	1.61864e+07
Com_1484_neg	C12 H22 O11	388.122	1.624	387.115	1.35888e+07	1.54248e+07	2.05317e+07	2.58797e+07	2.13492e+07	1.86589e+07
Com_1489_neg	C8 H18 N4 O2	202.143	1.323	201.135	2.34569e+07	2.88173e+07	2.07833e+07	1.88713e+07	2.09821e+07	2.09675e+07
Com_1521_neg	C20 H32 O3	320.235	9.45	319.228	5.65257e+06	9.64521e+06	1.11733e+07	1.67568e+07	1.60398e+07	1.77095e+07
Com_1581_neg	C10 H14 N2 O6	258.085	2.618	257.078	2.02567e+07	2.23354e+07	2.22831e+07	1.66979e+07	1.77283e+07	1.91252e+07
Com_1596_neg	C12 H10 N4 O2	196.075	5.859	241.073	1.76956e+07	1.54579e+07	1.57328e+07	1.56397e+07	1.31089e+07	1.26338e+07
Com_1603_neg	C16 H25 N5 O15 P2	589.082	1.848	588.075	1.7301e+07	1.99606e+07	1.65898e+07	1.6502e+07	1.82572e+07	1.70797e+07
Com_1604_neg	C8 H8 O2	136.052	6.202	135.045	4.34553e+06	6.24958e+06	5.81462e+06	7.59539e+06	5.2768e+06	4.8486e+06
Com_1634_neg	C9 H15 N4 O8 P	338.061	7.889	337.054	1.25627e+07	1.45333e+07	2.11727e+07	1.99314e+07	1.71842e+07	1.84054e+07
Com_1700_neg	C14 H28 O3	244.204	7.841	243.196	1.75974e+07	1.75734e+07	2.04158e+07	1.82022e+07	1.77246e+07	1.85374e+07
Com_1704_neg	C9 H8 O2	148.052	4.864	147.045	2.07548e+07	2.17836e+07	2.03566e+07	1.8101e+07	1.80809e+07	1.76919e+07
Com_1713_neg	C6 H13 N O3	147.089	4.994	146.082	2.18176e+07	1.45267e+07	1.68849e+07	1.4295e+07	1.41691e+07	1.46042e+07
Com_1752_neg	C6 H8 N2 O3	156.053	1.391	155.046	1.92771e+07	1.91465e+07	1.96376e+07	1.79179e+07	1.41878e+07	1.52976e+07
Com_1807_neg	C42 H70 O4	638.525	11.1	637.518	1.02224e+07	1.0597e+07	1.74069e+07	1.47411e+07	1.36443e+07	1.52809e+07
Com_1830_neg	C38 H64 O4	584.478	10.627	583.47	1.0199e+07	1.25987e+07	1.52748e+07	1.89846e+07	1.40243e+07	1.55926e+07
Com_1866_neg	C20 H30 O2	302.224	9.972	301.217	5.71252e+06	7.79541e+06	8.07625e+06	1.20671e+07	9.28843e+06	9.33956e+06
Com_1882_neg	C19 H24 Cl N O	317.158	4.745	316.151	1.69702e+07	1.66362e+07	1.80943e+07	1.534e+07	1.15952e+07	1.40747e+07
Com_1914_neg	C17 H32 O2	268.24	10.37	267.233	1.26225e+07	1.28298e+07	1.01818e+07	1.53737e+07	1.37365e+07	1.23708e+07
Com_1915_neg	C27 H52 N O7 P	533.347	10.781	532.34	7.78942e+06	8.19094e+06	1.19512e+07	1.06843e+07	8.20307e+06	8.00814e+06
Com_1916_neg	C13 H16 N2 O4	264.111	5.525	263.104	8.95793e+06	1.26857e+07	1.44094e+07	1.42756e+07	1.37771e+07	1.694e+07
Com_1965_neg	C12 H14 N2 O6 S	314.057	5.072	313.049	1.8471e+07	1.44455e+07	1.67189e+07	9.07578e+06	1.17657e+07	1.36977e+07
Com_1968_neg	C18 H32 O4	312.23	7.193	311.223	1.41613e+07	1.88116e+07	1.56389e+07	1.50176e+07	1.16172e+07	1.24338e+07
Com_1980_neg	C6 H13 O8 P	244.036	5.068	243.029	1.58883e+07	1.92887e+07	1.54891e+07	1.49548e+07	1.3549e+07	1.53613e+07
Com_2001_neg	C7 H12 N2 O3	172.085	1.392	171.077	1.80968e+07	1.78147e+07	1.43753e+07	1.41739e+07	1.187e+07	1.53241e+07
Com_2054_neg	C26 H45 N O6 S	499.297	10.296	498.289	4.6654e+06	6.59339e+06	8.51803e+06	1.53104e+07	1.22469e+07	1.55796e+07
Com_2101_neg	C4 H6 N2 O2	114.043	5.1	113.036	1.70161e+07	1.24237e+07	1.24781e+07	1.04483e+07	8.83306e+06	9.47549e+06
Com_2118_neg	C5 H11 N O2	117.079	1.51	116.072	1.52559e+07	1.29748e+07	1.56443e+07	1.23592e+07	1.10772e+07	1.14825e+07
Com_2129_neg	C38 H77 N2 O6 P	734.559	10.701	733.552	5.26079e+06	9.91708e+06	5.142e+06	6.11607e+06	4.92665e+06	7.61251e+06
Com_2132_neg	C21 H16 N2 O S	344.098	1.342	343.091	1.24877e+07	1.29884e+07	1.34972e+07	1.48527e+07	1.15079e+07	1.28549e+07
Com_2160_neg	C6 H11 N O4	161.069	2.199	160.061	1.63166e+07	1.14943e+07	1.45654e+07	1.18303e+07	9.08148e+06	5.70147e+06
Com_2179_neg	C9 H12 Cl N3 O4	261.052	3.31	260.045	1.42919e+07	1.57922e+07	1.5174e+07	1.1089e+07	1.0581e+07	1.15831e+07
Com_2183_neg	C40 H77 O10 P	748.519	11.363	747.512	1.63147e+07	6.32251e+06	7.05195e+06	6.30572e+06	2.17373e+06	3.71986e+06
Com_2187_neg	C20 H34 O3	322.251	8.743	321.243	1.28683e+07	1.26304e+07	1.51371e+07	1.49515e+07	1.27496e+07	8.92571e+06
Com_2223_neg	C21 H22 O5	354.149	9.918	353.142	1.18389e+07	1.02396e+07	8.45748e+06	1.37495e+07	1.32764e+07	6.06166e+06
Com_2243_neg	C21 H43 O7 P	438.277	10.018	437.269	1.25736e+07	9.74555e+06	1.00441e+07	1.31374e+07	1.26272e+07	8.78077e+06
Com_2247_neg	C46 H80 N O8 P	851.567	11.719	850.561	9.29395e+06	1.14808e+07	4.60204e+06	5.07467e+06	4.0843e+06	8.0524e+06
Com_2275_neg	C51 H99 O10 P	902.687	10.794	901.68	1.35867e+07	1.51304e+07	1.44668e+07	1.21122e+07	9.3084e+06	1.0998e+07
Com_2309_neg	C27 H48 N O7 P	529.316	9.873	528.309	4.8314e+06	4.09652e+06	6.88662e+06	9.77645e+06	2.14454e+06	8.63638e+06
Com_2313_neg	C21 H32 O2	316.242	9.935	315.234	1.0097e+07	1.11212e+07	1.30852e+07	1.49348e+07	1.21565e+07	1.22798e+07
Com_2342_neg	C17 H10 F6 N2 O	372.066	6.362	371.059	7.18866e+06	9.35722e+06	1.04616e+07	1.39323e+07	1.20564e+07	1.30994e+07
Com_2357_neg	C40 H72 O4	616.543	11.092	615.536	6.35443e+06	7.44207e+06	1.35949e+07	1.04033e+07	7.29064e+06	7.76237e+06
Com_2369_neg	C10 H12 Br N5 O5	361.003	1.847	359.996	1.45747e+07	7.40308e+06	6.38056e+06	5.95565e+06	6.53168e+06	6.02661e+06
Com_2372_neg	C9 H13 N2 O8 P	308.042	1.895	307.034	1.27522e+07	1.43234e+07	1.09221e+07	8.2292e+06	1.20452e+07	1.02727e+07
Com_2388_neg	C10 H18 N2 O3	214.132	3.328	213.124	1.16341e+07	1.35148e+07	1.29132e+07	1.00992e+07	1.05343e+07	1.0583e+07
Com_2389_neg	C22 H39 N O5	443.29	10.021	442.283	9.24956e+06	1.10133e+07	1.08291e+07	1.06068e+07	7.13123e+06	7.5126e+06
Com_2397_neg	C9 H11 N5 O3	237.086	6.981	236.078	1.17599e+07	1.19251e+07	1.12443e+07	1.30285e+07	8.72188e+06	1.0339e+07
Com_2428_neg	C15 H23 N5 O14 P2	559.071	1.393	558.065	8.9297e+06	7.80643e+06	7.50108e+06	7.75975e+06	5.14031e+06	5.36132e+06
Com_2484_neg	C5 H9 N O2	115.063	1.374	114.056	1.1805e+07	8.37716e+06	1.18755e+07	1.20004e+07	8.41795e+06	9.56344e+06
Com_2558_neg	C18 H24 O2	272.173	5.777	271.166	7.29867e+06	8.19029e+06	8.85247e+06	6.0911e+06	7.7899e+06	1.01902e+07
Com_2567_neg	C42 H72 O4	640.54	11.42	639.533	7.35148e+06	8.14388e+06	1.13749e+07	1.18003e+07	9.32676e+06	8.62118e+06
Com_2639_neg	C9 H9 N O3	179.058	5.349	178.051	8.56512e+06	9.77105e+06	1.05632e+07	9.02692e+06	1.00586e+07	1.09937e+07
Com_2678_neg	C23 H44 N O7 P	477.285	8.373	476.278	3.19394e+06	4.24328e+06	4.94303e+06	6.01145e+06	6.88082e+06	6.03972e+06
Com_2708_neg	C26 H44 N O9 P	545.273	7.756	544.266	7.68418e+06	3.90087e+06	2.93148e+06	6.87442e+06	6.72304e+06	7.05089e+06
Com_2709_neg	C12 H24 O11	344.133	1.386	343.126	1.05504e+07	1.14095e+07	1.03728e+07	1.15713e+07	8.34769e+06	1.06444e+07
Com_2710_neg	C38 H73 O10 P	720.499	11.685	719.491	7.84989e+06	7.94005e+06	8.64768e+06	7.94141e+06	7.66026e+06	7.54596e+06
Com_2711_neg	C20 H41 O9 P	456.249	8.032	455.241	7.79827e+06	9.03781e+06	7.77227e+06	1.18563e+07	5.44999e+06	8.71031e+06
Com_2716_neg	C31 H43 N3 O8	585.312	4.712	584.305	1.03368e+07	1.04115e+07	1.11318e+07	8.16973e+06	8.69253e+06	1.00513e+07
Com_2793_neg	C7 H7 N O3	153.043	2.188	152.035	8.80168e+06	8.45376e+06	1.0707e+07	7.9475e+06	7.19168e+06	7.35498e+06
Com_2897_neg	C30 H54 N O7 P	617.369	9.868	616.362	6.11914e+06	4.92199e+06	5.85262e+06	1.01196e+07	8.39978e+06	7.77485e+06
Com_2916_neg	C26 H46 N O9 P	547.291	11.864	546.283	3.79623e+06	4.85463e+06	6.33952e+06	1.08272e+07	7.99168e+06	3.28287e+06
Com_2936_neg	C14 H18 N5 O11 P	463.074	4.665	462.066	8.20791e+06	2.43649e+06	1.74177e+06	2.03454e+06	2.62269e+06	2.33638e+06
Com_3008_neg	C16 H12 N4 O4	324.086	1.305	323.079	1.05247e+07	4.75054e+06	7.00353e+06	9.14687e+06	6.59864e+06	5.99144e+06
Com_3061_neg	C7 H13 N O3 S	191.058	5.179	190.051	1.01917e+07	9.48651e+06	8.83766e+06	7.0774e+06	6.76571e+06	8.55271e+06
Com_3076_neg	C6 H10 O6	178.048	1.404	177.04	8.35601e+06	8.60192e+06	8.2703e+06	6.87181e+06	6.45923e+06	8.97045e+06
Com_3184_neg	C20 H32 O3	320.235	8.186	319.228	5.68282e+06	6.17004e+06	6.56848e+06	6.55229e+06	5.93044e+06	6.64724e+06
Com_3186_neg	C30 H58 N O7 P	621.4	10.823	620.393	4.19675e+06	5.56863e+06	7.69831e+06	8.22709e+06	6.68922e+06	7.98596e+06
Com_3220_neg	C48 H78 O18	942.52	7.219	941.513	437314	467247	386898	411586	382245	8.38479e+06
Com_3225_neg	C24 H40 O4	392.292	7.34	391.285	5.93099e+06	6.01872e+06	8.26451e+06	6.61009e+06	6.36786e+06	6.88092e+06
Com_3276_neg	C11 H22 N2 O4 S	278.13	5.292	277.123	6.63781e+06	5.57286e+06	8.59275e+06	8.18226e+06	7.22312e+06	7.56056e+06
Com_3286_neg	C10 H7 N O2	173.048	4.816	172.04	7.0631e+06	4.70575e+06	5.47507e+06	4.46851e+06	4.17195e+06	4.1954e+06
Com_3306_neg	C10 H13 N5 Na O10 P S	449.001	1.177	447.993	8.19228e+06	1.01082e+07	6.21773e+06	7.70006e+06	6.15867e+06	5.58321e+06
Com_3357_neg	C27 H54 N O7 P	535.363	11.339	534.355	5.13855e+06	6.58793e+06	7.319e+06	6.97059e+06	5.83292e+06	4.86045e+06
Com_3360_neg	C6 H15 O9 P	262.046	5.072	261.039	3.45437e+06	3.86029e+06	8.3133e+06	3.77495e+06	3.2074e+06	3.32382e+06
Com_3409_neg	C4 H6 N4 O3	158.044	1.311	157.037	3.91973e+06	5.10804e+06	8.17032e+06	3.25789e+06	3.87759e+06	4.4365e+06
Com_3417_neg	C21 H28 O5	378.202	4.717	377.194	6.79138e+06	7.80557e+06	8.13777e+06	6.2969e+06	6.04125e+06	5.93179e+06
Com_3421_neg	C26 H42 O10	514.275	4.975	513.268	5.11702e+06	1.72614e+06	3.03963e+06	6.11325e+06	7.24671e+06	4.54686e+06
Com_3436_neg	C13 H19 N O9	333.107	1.382	314.089	6.75808e+06	9.59792e+06	7.68556e+06	6.31173e+06	5.9902e+06	7.56971e+06
Com_3446_neg	C45 H82 N O7 P	779.585	10.903	778.579	307289	333317	337062	3.95617e+06	6.22388e+06	7.65298e+06
Com_3508_neg	C23 H26 N2 O3	378.2	5.522	377.193	8.08062e+06	3.95418e+06	7.82579e+06	3.79724e+06	3.64187e+06	4.72572e+06
Com_3543_neg	C11 H13 N O3	207.089	5.665	206.082	5.50164e+06	5.81526e+06	6.39012e+06	7.32087e+06	5.70828e+06	7.3801e+06
Com_3562_neg	C42 H68 O4	636.51	10.819	635.502	5.10663e+06	3.06145e+06	4.66428e+06	6.71519e+06	6.82766e+06	5.20297e+06
Com_3568_neg	C42 H81 O8 P	744.573	10.122	743.566	4.75403e+06	5.03624e+06	7.3645e+06	4.6694e+06	3.38607e+06	5.25152e+06
Com_3575_neg	C23 H42 N O7 P	475.27	8.601	474.262	2.2934e+06	2.03576e+06	3.06496e+06	3.30712e+06	2.83436e+06	2.96048e+06
Com_3623_neg	C6 H6 N2 O2	138.043	1.413	137.035	6.12923e+06	8.89057e+06	6.86259e+06	3.84493e+06	4.40423e+06	5.71771e+06
Com_3636_neg	C29 H52 N O7 P	557.348	10.643	556.34	3.36437e+06	2.37709e+06	4.33296e+06	4.64624e+06	4.7183e+06	3.97978e+06
Com_3673_neg	C20 H30 O5	386.18	4.711	385.173	5.44072e+06	5.72227e+06	7.31382e+06	4.06646e+06	4.18309e+06	4.78212e+06
Com_3752_neg	C21 H26 O7	390.169	5.429	389.162	7.17169e+06	3.50471e+06	3.91566e+06	5.96229e+06	6.33894e+06	3.21974e+06
Com_3831_neg	C21 H28 N7 O17 P3	743.075	1.444	742.068	4.87658e+06	3.9059e+06	5.66414e+06	5.27157e+06	4.5893e+06	3.71711e+06
Com_3847_neg	C34 H58 O4	530.431	9.924	529.423	4.35973e+06	3.46891e+06	6.08976e+06	7.29428e+06	6.05141e+06	5.75786e+06
Com_3853_neg	C24 H40 O5	408.287	6.905	407.28	687547	773531	6.84412e+06	690982	607716	634992
Com_4001_neg	C27 H46 N O7 P	527.3	9.335	526.293	1.07798e+06	1.15541e+06	1.11857e+06	1.45962e+06	1.74081e+06	1.14077e+06
Com_4056_neg	C41 H80 N O9 P	761.558	10.722	760.551	4.15301e+06	4.69783e+06	3.42314e+06	6.12133e+06	5.69385e+06	3.65405e+06
Com_4079_neg	C13 H21 N3 O8 S	379.105	4.756	378.098	6.79648e+06	6.09197e+06	5.23556e+06	4.27649e+06	5.11482e+06	4.73973e+06
Com_4154_neg	C7 H11 N O4	173.069	2.393	172.061	5.99629e+06	5.4587e+06	6.1212e+06	5.11064e+06	4.18285e+06	4.34249e+06
Com_4174_neg	C5 H10 O5	150.053	1.379	149.046	5.58759e+06	5.04259e+06	4.73066e+06	6.46218e+06	3.66063e+06	5.10979e+06
Com_4270_neg	C11 H16 N2 O5	256.103	4.626	255.096	6.25798e+06	6.25724e+06	5.87424e+06	3.19552e+06	3.27755e+06	3.31324e+06
Com_4504_neg	C5 H4 N4 O3	168.028	1.435	167.021	2.89496e+06	3.39605e+06	5.38444e+06	2.97156e+06	3.00285e+06	4.27527e+06
Com_4568_neg	C7 H14 O6	194.079	1.386	193.071	4.83765e+06	4.48257e+06	5.25715e+06	5.1301e+06	4.12706e+06	3.98775e+06
Com_4679_neg	C13 H14 N2 O3	246.1	5.613	245.093	5.43629e+06	4.5893e+06	4.77918e+06	3.4846e+06	4.30017e+06	4.40747e+06
Com_4680_neg	C11 H11 N O3	205.074	5.633	204.066	3.88791e+06	4.61619e+06	5.04832e+06	3.94676e+06	4.28886e+06	4.50394e+06
Com_4695_neg	C27 H44 O3	416.329	9.82	415.321	3.67984e+06	4.28437e+06	5.02633e+06	3.01088e+06	2.39545e+06	2.10677e+06
Com_4728_neg	C10 H12 N2 O	176.095	5.147	175.087	4.8373e+06	4.58292e+06	4.97548e+06	3.55762e+06	4.05593e+06	4.1264e+06
Com_4820_neg	C20 H30 O4	370.185	4.8	369.178	5.1524e+06	4.3113e+06	4.78971e+06	3.95472e+06	3.916e+06	4.44336e+06
Com_4844_neg	C6 H12 N2 O4 S2	240.024	1.235	239.016	3.98534e+06	5.27886e+06	2.85413e+06	4.62356e+06	3.73378e+06	4.53628e+06
Com_4873_neg	C20 H37 N O2	369.287	9.767	368.28	2.64389e+06	3.11645e+06	4.70176e+06	4.52069e+06	4.01543e+06	3.42186e+06
Com_4913_neg	C13 H21 N3 O8 S	379.104	3.319	378.096	4.77862e+06	4.41013e+06	4.66441e+06	3.23557e+06	3.51562e+06	3.73036e+06
Com_4916_neg	C28 H44 N O9 P	569.273	9.1	568.266	1.40907e+06	1.3877e+06	1.12273e+06	2.22185e+06	1.57176e+06	2.18933e+06
Com_4932_neg	C29 H56 N O7 P	561.379	11.525	560.372	1.44507e+06	2.44681e+06	3.22929e+06	3.70791e+06	2.71712e+06	3.21041e+06
Com_5139_neg	C19 H39 O7 P	410.243	6.895	409.236	3.05184e+06	2.99036e+06	4.04453e+06	3.39757e+06	2.15162e+06	2.98244e+06
Com_5210_neg	C10 H9 N5 O	215.08	4.948	214.072	3.13199e+06	3.37524e+06	4.24549e+06	1.61498e+06	3.00519e+06	3.2838e+06
Com_5360_neg	C9 H15 N3 O10 P2	387.024	1.45	386.017	4.35673e+06	2.97763e+06	1.94725e+06	2.20132e+06	2.67338e+06	1.42833e+06
Com_5374_neg	C11 H15 N3 O6	285.096	4.964	284.089	3.52021e+06	4.13244e+06	4.03122e+06	2.39666e+06	3.04605e+06	2.55117e+06
Com_5376_neg	C5 H10 N2 O3 S	178.041	1.39	177.034	3.78704e+06	4.79522e+06	3.02186e+06	3.24109e+06	2.91914e+06	3.36128e+06
Com_5390_neg	C9 H13 N2 O9 P	324.037	5.05	323.03	1.23631e+06	3.80717e+06	1.3192e+06	1.48099e+06	1.43802e+06	3.30869e+06
Com_5415_neg	C18 H30 O3	294.219	9.15	293.212	1.20003e+06	1.22484e+06	1.8021e+06	2.08134e+06	1.66101e+06	2.48505e+06
Com_5480_neg	C28 H48 N O7 P	587.322	8.439	586.315	1.53909e+06	1.75741e+06	2.30985e+06	2.60919e+06	2.15993e+06	2.53388e+06
Com_5557_neg	C10 H17 N3 O6 S	307.083	5.066	306.077	4.0781e+06	3.30869e+06	3.60268e+06	3.89779e+06	2.87091e+06	3.36375e+06
Com_5695_neg	C21 H40 N O7 P	449.254	8.384	448.246	1.18743e+06	1.81695e+06	1.21858e+06	1.54009e+06	1.76226e+06	1.45394e+06
Com_5824_neg	C6 H13 O10 P	276.026	2.017	275.018	2.28147e+06	2.38451e+06	2.21311e+06	1.68741e+06	2.75435e+06	2.51871e+06
Com_6014_neg	C20 H36 O4	340.261	10.929	339.254	1.81346e+06	1.93837e+06	2.07195e+06	1.54428e+06	2.17479e+06	2.48357e+06
Com_6157_neg	C30 H60 N O7 P	623.416	11.388	622.409	1.55796e+06	1.9671e+06	2.02272e+06	2.49295e+06	842246	2.26258e+06
Com_6292_neg	C8 H11 N O3	169.074	2.017	168.067	2.69351e+06	2.62549e+06	2.74632e+06	2.41004e+06	2.54302e+06	2.90304e+06
Com_6496_neg	C20 H32 O3	320.235	9.044	319.228	883415	645219	1.75159e+06	1.82655e+06	1.39995e+06	1.57044e+06
Com_6592_neg	C32 H58 N O7 P	645.401	10.479	644.394	1.21529e+06	1.31063e+06	1.07761e+06	1.94313e+06	2.20841e+06	1.73834e+06
Com_6743_neg	C25 H52 N O7 P	555.353	9.95	554.346	1.11123e+06	960656	1.39313e+06	1.3848e+06	2.23437e+06	1.7902e+06
Com_6960_neg	C9 H13 N3 O4	227.09	1.384	226.083	2.72463e+06	2.03306e+06	2.40435e+06	2.11725e+06	1.63382e+06	2.20471e+06
Com_7065_neg	C11 H14 N2 O	190.111	4.636	189.103	2.58379e+06	2.91865e+06	2.46197e+06	1.75634e+06	1.7805e+06	1.76716e+06
Com_7159_neg	C24 H40 O3	376.298	9.085	375.29	1.218e+06	1.72044e+06	1.58197e+06	1.99396e+06	1.60641e+06	2.22493e+06
Com_7204_neg	C20 H34 O4	338.243	11.014	337.236	1.74662e+06	1.72594e+06	1.43441e+06	1.89685e+06	1.17741e+06	1.24079e+06
Com_7234_neg	C21 H42 O2	326.318	10.944	325.311	2.09557e+06	1.94802e+06	1.05387e+06	1.8254e+06	1.82102e+06	1.57772e+06
Com_7377_neg	C18 H17 F3 N2 O2	350.124	5.279	349.117	1.74954e+06	2.41274e+06	2.15195e+06	2.09848e+06	1.42819e+06	1.31608e+06
Com_7710_neg	C5 H13 N O4 P Ca Cl	256.989	1.921	255.982	1.44279e+06	2.1068e+06	1.4388e+06	1.74688e+06	1.29429e+06	1.4459e+06
Com_7927_neg	C33 H36 N4 O6	584.263	5.119	583.256	1.91956e+06	1.5003e+06	1.64452e+06	1.19838e+06	1.1684e+06	989297
Com_7958_neg	C26 H43 N O4	433.319	8.176	432.312	743466	931652	976196	1.30501e+06	1.31292e+06	1.80549e+06
Com_8258_neg	C20 H30 O3	318.219	8.973	317.212	539173	913421	815135	1.76526e+06	1.54384e+06	1.45985e+06
Com_9143_neg	C39 H76 N O9 P	733.523	9.69	732.516	806361	467552	997329	730759	353020	1.22552e+06
Com_9626_neg	C38 H71 O10 P	672.471	11.062	671.465	1.14914e+06	838913	807726	249662	948844	905474
Com_10834_neg	C5 H8 O4	132.042	0.518	131.035	18759.1	143976	86001.2	103095	351197	331522
Com_14_neg	C16 H32 O2	256.24	10.578	255.233	2.57606e+09	2.72502e+09	2.8158e+09	2.90095e+09	2.46011e+09	2.56703e+09
Com_48_neg	C23 H46 N O7 P	479.301	9.723	478.294	5.8575e+08	5.89723e+08	8.31584e+08	8.91258e+08	7.65663e+08	7.54984e+08
Com_134_neg	C9 H18 N2 O3	202.132	5.047	201.124	4.37342e+08	4.58824e+08	3.92561e+08	2.62805e+08	2.91349e+08	3.60149e+08
Com_153_neg	C5 H8 N Na O4	169.035	1.268	168.028	3.18573e+08	3.46344e+08	3.06176e+08	2.70931e+08	3.16827e+08	3.31659e+08
Com_69_neg	C25 H46 N O7 P	503.301	9.634	502.294	1.15388e+08	1.16548e+08	1.74294e+08	2.03341e+08	1.53781e+08	1.51325e+08
Com_170_neg	C23 H48 N O7 P	481.317	10.345	480.309	1.8082e+08	1.97705e+08	2.56657e+08	2.69456e+08	2.59346e+08	2.51089e+08
Com_721_neg	C5 H12 N2 O2	132.09	1.198	131.082	6.3834e+07	6.87166e+07	5.43844e+07	5.14042e+07	5.1154e+07	5.72343e+07
Com_307_neg	C5 H10 N2 O4	162.064	1.238	161.057	1.66605e+08	1.70241e+08	1.61502e+08	1.38951e+08	1.26713e+08	1.23526e+08
Com_182_neg	C14 H18 N2 O5	294.122	4.881	293.114	2.6673e+08	2.50768e+08	2.8181e+08	1.63201e+08	2.1023e+08	2.13388e+08
Com_215_neg	C27 H50 N O7 P	531.332	10.333	530.325	7.8349e+07	7.72182e+07	1.07516e+08	1.12996e+08	1.06444e+08	9.6048e+07
Com_5_neg	C22 H38 O2	334.287	11.37	333.279	4.338e+09	4.28457e+09	5.10007e+09	5.58608e+09	5.25053e+09	5.71985e+09
Com_317_neg	C9 H13 N3 O5	243.087	1.258	242.08	1.08203e+08	1.10627e+08	8.39073e+07	1.66852e+08	1.17369e+08	1.2072e+08
Com_562_neg	C5 H4 N4 O2	152.033	2.081	151.026	4.65967e+07	8.93402e+07	5.77768e+07	3.07916e+07	7.14277e+07	7.26446e+07
Com_238_neg	C12 H16 N2 O4	252.111	5.113	251.104	2.26412e+08	2.35044e+08	2.06988e+08	1.36439e+08	1.69874e+08	1.93205e+08
Com_583_neg	C25 H50 N O7 P	507.332	10.541	506.325	4.57705e+07	5.62679e+07	7.79796e+07	6.28175e+07	5.93241e+07	6.39007e+07
Com_733_neg	C25 H44 N O7 P	501.285	9.102	500.278	5.40044e+06	7.19135e+06	1.17232e+07	1.5902e+07	1.18669e+07	8.92932e+06
Com_531_neg	C23 H44 N O7 P	477.285	9.186	476.278	1.57476e+07	2.57344e+07	4.26534e+07	3.6292e+07	4.2482e+07	4.45508e+07
Com_593_neg	C6 H10 N2 O5	190.059	1.263	189.052	7.9202e+07	7.83787e+07	6.60168e+07	8.18173e+07	5.95541e+07	5.43422e+07
Com_988_neg	C20 H23 N7 O7	473.166	4.93	472.159	3.28974e+07	3.81106e+07	2.81296e+07	3.7628e+07	3.5655e+07	3.60344e+07
Com_4_neg	C20 H34 O2	306.255	10.656	305.248	5.0773e+09	5.70405e+09	7.55474e+09	9.26841e+09	7.84865e+09	7.7401e+09
Com_228_neg	C10 H20 N2 O4	232.142	5.058	231.135	2.45516e+08	2.47728e+08	2.11053e+08	1.39318e+08	1.70401e+08	2.09199e+08
Com_1270_neg	C20 H30 O2	302.224	9.613	301.217	9.11352e+06	9.98805e+06	1.76206e+07	2.30772e+07	1.8413e+07	2.06082e+07
Com_490_neg	C25 H48 N O7 P	505.317	10.03	504.309	5.45636e+07	6.24437e+07	8.03707e+07	8.60577e+07	7.15256e+07	7.58048e+07
Com_1546_neg	C10 H9 N O2	175.063	4.817	174.056	1.99579e+07	1.20616e+07	1.42306e+07	1.18254e+07	1.17398e+07	1.12608e+07
Com_310_neg	C20 H32 O2	304.24	10.211	303.233	1.36628e+08	1.3801e+08	1.38701e+08	1.62871e+08	1.34615e+08	1.41425e+08
Com_2115_neg	C10 H12 O2	164.084	6.409	163.076	3.37528e+06	3.74747e+06	4.82266e+06	6.42248e+06	4.44012e+06	4.12419e+06
Com_968_neg	C26 H43 N O5	449.314	7.44	448.307	1.71767e+07	2.07907e+07	2.52467e+07	4.1962e+07	3.62647e+07	3.92671e+07
Com_1368_neg	C11 H15 N5 O3 S	297.089	5.098	296.082	2.93528e+07	2.57983e+07	2.38812e+07	2.03587e+07	1.87827e+07	2.11514e+07
Com_2489_neg	C9 H11 N O4	197.069	2.388	196.061	1.35974e+07	1.22426e+07	1.2353e+07	1.02209e+07	1.04358e+07	1.09077e+07
Com_1488_neg	C4 H9 O7 P	200.008	1.406	199.001	2.43629e+07	2.06278e+07	2.11381e+07	1.5656e+07	2.16144e+07	2.02225e+07
Com_922_neg	C12 H24 O2	200.177	8.736	199.17	2.79404e+07	2.66241e+07	2.7186e+07	3.25337e+07	2.08284e+07	2.05194e+07
Com_471_neg	C26 H42 N Na O6	487.293	9.128	486.286	5.19447e+07	1.1096e+08	7.1153e+07	6.25485e+07	5.08878e+07	5.83069e+07
Com_492_neg	C25 H52 N O7 P	509.348	10.375	508.341	4.81076e+07	6.17239e+07	8.17459e+07	8.31883e+07	8.20797e+07	7.91246e+07
Com_4515_neg	C10 H14 N2 O4	226.095	4.875	225.088	5.26771e+06	4.82935e+06	5.1056e+06	4.78152e+06	4.69334e+06	5.11424e+06
Com_2667_neg	C19 H40 N O7 P	425.254	8.615	424.247	3.98916e+06	4.28713e+06	7.05593e+06	6.33536e+06	4.9132e+06	5.03875e+06
Com_2742_neg	C12 H15 N O4	237.1	5.732	236.093	1.16747e+07	8.54939e+06	1.10062e+07	6.2194e+06	7.4263e+06	7.21003e+06
Com_1134_neg	C7 H16 N2 O	144.126	5.068	143.119	3.46764e+07	4.02803e+07	3.20055e+07	2.49838e+07	2.72574e+07	3.03448e+07
Com_3837_neg	C17 H20 N4 O6	376.139	9.684	375.132	5.98061e+06	5.58888e+06	6.88382e+06	5.39009e+06	5.56782e+06	4.81594e+06
Com_1778_neg	C15 H30 O2	242.224	10.138	241.217	1.29332e+07	1.28515e+07	1.11898e+07	1.60516e+07	1.02951e+07	1.28735e+07
Com_1456_neg	C10 H11 N O2	177.079	5.647	176.072	2.61352e+07	2.29588e+07	2.50836e+07	2.06346e+07	2.11955e+07	2.17157e+07
Com_3466_neg	C25 H42 N O7 P	499.27	8.622	498.262	706334	457848	1.10707e+06	1.1477e+06	800397	825228
Com_216_neg	C23 H46 N O7 P	479.301	8.929	478.294	5.71672e+07	5.86989e+07	1.32697e+08	1.63909e+08	1.13317e+08	1.23943e+08
Com_3868_neg	C5 H9 N3	111.079	1.205	110.072	6.35338e+06	6.85107e+06	6.81439e+06	6.78178e+06	5.77804e+06	5.4526e+06
Com_78_neg	C23 H48 N O7 P	481.317	9.515	480.31	3.70154e+08	4.17681e+08	5.53559e+08	6.1842e+08	5.02986e+08	5.29732e+08
Com_4444_neg	C12 H16 N2 O6 S	316.072	4.69	315.065	5.55693e+06	6.00319e+06	5.51621e+06	2.71871e+06	3.30522e+06	4.61012e+06
Com_4962_neg	C12 H14 N2 O2	218.106	5.189	217.098	4.78715e+06	3.54267e+06	4.59001e+06	2.79024e+06	2.79677e+06	2.87889e+06
