# Supplementary material for: Trisomy 21-driven metabolite alterations are linked to cellular injuries in Down syndrome
Source: Cell Mol Life Sci. 2024 Mar 3;81(1):112. doi: 10.1007/s00018-024-05127-0 (PMC10909777; doi:10.1007/s00018-024-05127-0)
Supplement: Supplementary file 13 — Supplementary file13 (XLSX 110 KB) [file 18_2024_5127_MOESM13_ESM.xlsx]

## Sheet: positive mode
ID	Name	Formula	Molecular Weight	RT [min]	m/z	mzCloud_Results	mzVault_Results	MassList_Results	CYP4F2 shRNA	CYP27B1 shRNA	negative shRNA
Com_2904_pos	(+)-alpha-Lipoic acid	C8 H14 O2 S2	206.044	1.151	207.051	No results	No results	Full match	1.4387e+07	1.07856e+07	1.43373e+07
Com_526_pos	(2E)-4-Hydroxy-3,7-dimethyl-2,6-octadien-1-yl beta-D-glucopyranoside	C16 H28 O7	349.212	4.707	350.219	Invalid mass	No results	No results	9.27176e+07	1.3207e+08	1.06521e+08
Com_639_pos	(5-L-Glutamyl)-L-Amino Acid	C8 H14 N2 O5	218.091	1.364	219.098	No results	No results	Full match	1.25755e+08	1.50921e+08	1.16997e+08
Com_2019_pos	(6E)-7-(2H-1,3-benzodioxol-5-yl)-1-(piperidin-1-yl)hept-6-en-1-one	C19 H25 N O3	315.18	4.94	316.187	Invalid mass	No results	No results	2.97617e+07	2.91821e+07	2.01158e+07
Com_136_pos	1-(2-methoxy-4-nitrophenyl)pyrrolidine	C11 H14 N2 O3	222.101	4.959	223.108	Full match	No results	Full match	8.61611e+08	1.05607e+09	8.71589e+08
Com_522_pos	1-(6-hydroxy-4,7-dimethoxybenzo[b]furan-5-yl)ethan-1-one	C12 H12 O5	236.072	9.681	237.079	Invalid mass	No results	No results	5.06874e+07	4.56315e+07	3.16447e+07
Com_2510_pos	1-(7-methoxy-2-oxo-2H-chromen-8-yl)-3-methyl-2-oxobutyl acetate	C17 H18 O6	356.059	10.429	357.066	Invalid mass	No results	No results	4.83287e+06	5.6235e+06	4.36274e+06
Com_1227_pos	1,2-dihydroxyheptadec-16-yn-4-yl acetate	C19 H34 O4	326.246	8.879	327.253	Full match	No results	No results	1.00609e+08	1.03664e+08	6.57484e+07
Com_3087_pos	1,3-Dihydro-1,3,3-trimethyl-2H-indol-2-ylidene acetaldehyde	C13 H15 N O	201.115	6.318	202.123	Full match	No results	No results	2.79806e+07	2.79154e+07	2.2029e+07
Com_9124_pos	1,4-Dihydro-1-Methyl-4-Oxo-3-Pyridinecarboxamide	C7 H8 N2 O2	152.059	6.632	153.066	No results	No results	Full match	3.89581e+06	3.55959e+06	3.66566e+06
Com_360_pos	1,4-dihydroxyheptadec-16-en-2-yl acetate	C19 H36 O4	310.251	9.259	311.258	Invalid mass	No results	No results	4.34484e+08	4.25691e+08	2.68388e+08
Com_1026_pos	10-Hydroxydecanoic acid	C10 H20 O3	188.141	6.628	189.149	No results	No results	Full match	1.54105e+08	1.30395e+08	1.42214e+08
Com_4108_pos	11(Z),14(Z),17(Z)-Eicosatrienoic acid	C20 H34 O2	306.256	9.006	307.263	Full match	No results	Full match	1.14546e+07	1.07227e+07	1.07609e+07
Com_5799_pos	16-Heptadecyne-1,2,4-triol	C17 H32 O3	306.219	8.792	307.227	Invalid mass	No results	No results	6.95761e+06	4.62082e+06	4.43798e+06
Com_6707_pos	18-β-Glycyrrhetinic acid	C30 H46 O4	470.347	6.957	471.355	Invalid mass	No results	No results	3.05269e+06	3.1914e+06	2.5242e+06
Com_2525_pos	1-Methylguanine	C6 H7 N5 O	165.065	4.653	166.073	Full match	No results	Full match	3.19868e+07	3.77482e+07	1.5664e+07
Com_9715_pos	1-Methylguanosine	C11 H15 N5 O5	297.108	4.985	298.115	No results	No results	Full match	111227	84636.7	73732.4
Com_5676_pos	1-Methylhistidine	C7 H11 N3 O2	169.085	1.197	170.092	No results	No results	Full match	7.09741e+06	4.64403e+06	5.35487e+06
Com_3864_pos	1-Nitrosopiperidine (NPIP)	C5 H10 N2 O	114.079	1.097	115.087	Full match	No results	No results	4.54563e+06	5.32305e+06	1.20308e+07
Com_69_pos	1-Palmitoylglycerol	C19 H38 O4	330.277	9.829	331.284	Full match	No results	Full match	2.83022e+09	2.8555e+09	2.50977e+09
Com_10306_pos	1-Palmitoyl-Sn-Glycero-3-Phosphocholine	C24 H50 N O7 P	495.333	9.184	496.34	No results	No results	Full match	2.84837e+06	1.33432e+06	1.84298e+06
Com_2526_pos	1-Phenyl-3-methyl-5-pyrazolone	C10 H10 N2 O	174.08	5.108	175.087	Full match	No results	No results	2.21485e+07	2.67492e+07	2.05501e+07
Com_84_pos	2-({2-oxo-2-[(2-oxo-3-azepanyl)amino]ethyl}sulfanyl)acetic acid	C10 H16 N2 O4 S	260.081	1.202	261.088	Invalid mass	No results	No results	2.77455e+09	2.55113e+09	2.25595e+09
Com_3252_pos	2-(1,3,4-oxadiazol-2-yl)phenyl 4-chlorobenzoate	C15 H9 Cl N2 O3	300.026	1.214	301.033	Invalid mass	No results	No results	5.39359e+06	5.16013e+06	2.95337e+06
Com_3585_pos	2-(14,15-Epoxyeicosatrienoyl) glycerol	C23 H38 O5	394.269	10.318	395.277	Invalid mass	No results	No results	2.26858e+07	1.74311e+07	6.836e+06
Com_6721_pos	2-(1H-indol-3-yl)-3-[4-(trifluoromethyl)phenyl]acrylonitrile	C18 H11 F3 N2	312.09	6.637	313.097	Invalid mass	No results	No results	451640	519771	542258
Com_361_pos	2-(2-amino-3-methylbutanamido)-3-phenylpropanoic acid	C14 H20 N2 O3	264.148	5.238	265.155	Full match	No results	Full match	4.81954e+08	6.33619e+08	4.13166e+08
Com_8774_pos	2-(4,4-diphenyl-1-piperidinobuta-1,3-dienyl)phenyl acetate	C29 H29 N O2	810.422	5.578	406.218	Invalid mass	No results	No results	4.60531e+06	3.36156e+06	2.65111e+06
Com_4385_pos	2-(cyclopropylcarbonyl)-3-(4-fluoroanilino)acrylonitrile	C13 H11 F N2 O	252.067	9.821	253.074	Invalid mass	No results	No results	1.20407e+06	1.19448e+06	1.02559e+06
Com_3315_pos	2-(tert-butyl)-1,3-thiazolane-4-carboxylic acid	C8 H15 N O2 S	189.083	5.538	190.09	Full match	No results	No results	485950	480821	1.1243e+06
Com_282_pos	2,3-dihydroxypropyl 12-methyltridecanoate	C17 H34 O4	302.246	9.106	303.253	Full match	No results	No results	9.72129e+08	9.15824e+08	4.30378e+08
Com_481_pos	2,4-dihydroxyheptadec-16-en-1-yl acetate	C19 H36 O4	350.243	9.34	351.251	Invalid mass	No results	No results	5.0349e+08	1.80754e+08	1.60277e+08
Com_1548_pos	2,4-Dimethylbenzaldehyde	C9 H10 O	134.073	6.89	135.08	Full match	No results	No results	8.52017e+07	7.68437e+07	6.46651e+07
Com_7431_pos	2,6-Dihydroxypurine	C5 H4 N4 O2	152.034	1.393	153.041	No results	No results	Full match	3.57188e+06	3.34935e+06	3.14467e+06
Com_1016_pos	2-[(1,3-thiazol-2-ylamino)methylidene]malononitrile	C7 H4 N4 S	158.991	1.204	159.998	Invalid mass	No results	No results	7.46406e+07	7.31563e+07	8.93308e+07
Com_447_pos	2-[(3S)-1-Benzyl-3-pyrrolidinyl]-1,3-benzothiazole	C18 H18 N2 S	294.122	4.874	295.129	Invalid mass	No results	No match	2.47243e+08	3.29976e+08	2.16251e+08
Com_2563_pos	2-[(butylamino)(imino)methyl]-1-oxohydrazinium-1-olate	C5 H12 N4 O2	182.079	1.27	183.086	Invalid mass	No results	No match	1.10872e+07	1.183e+07	1.0552e+07
Com_3290_pos	2-[2-(1-isobutylcyclohexyl)-1-methylethylidene]hydrazine-1-carboxamide	C14 H27 N3 O	582.338	4.859	292.176	Invalid mass	No results	No results	2.02828e+07	2.54003e+07	1.92486e+07
Com_1746_pos	2-[5-(2-hydroxypropyl)oxolan-2-yl]propanoic acid	C10 H18 O4	240.072	1.351	241.08	Invalid mass	No results	No results	2.76579e+07	3.7197e+07	2.44272e+07
Com_7407_pos	2-{[(4,5-dimethoxy-2-nitrophenethyl)imino]methyl}phenol	C17 H18 N2 O5	330.123	7.161	331.13	Full match	No results	No results	6.7112e+06	6.21867e+06	4.97809e+06
Com_1441_pos	2-Amino-1,3,4-octadecanetriol	C18 H39 N O3	317.293	7.177	318.3	Full match	Full match	No results	3.30256e+07	3.76783e+07	4.89824e+07
Com_646_pos	2-Amino-1,3-octadecanediol	C18 H39 N O2	301.298	7.375	302.306	Full match	Full match	Full match	3.19544e+08	2.92797e+08	2.92198e+08
Com_1028_pos	2-Aminobenzenesulfonic acid	C6 H7 N O3 S	173.015	1.381	174.022	No results	No results	Full match	2.50448e+07	3.01214e+07	5.12576e+07
Com_1116_pos	2-Arachidonoyl glycerol	C23 H38 O4	378.277	9.422	379.284	Full match	No results	Full match	8.41933e+07	5.6662e+07	4.89226e+07
Com_977_pos	2-Arachidonyl glycerol ether	C23 H40 O3	364.298	10.332	365.305	Full match	No results	No results	7.35426e+07	1.21449e+07	3.47799e+07
Com_1400_pos	2-Benzyl-5-[(3S)-1-isopropyl-3-pyrrolidinyl]-1,3,4-oxadiazole	C16 H21 N3 O	271.165	1.375	272.172	Invalid mass	No results	No results	3.13446e+07	4.09455e+07	4.73468e+07
Com_7054_pos	2-chloro-6-(1,4-thiazinan-4-yl)benzonitrile	C11 H11 Cl N2 S	260.014	6	261.022	Invalid mass	No results	No results	2.90446e+06	2.8788e+06	1.8447e+06
Com_4566_pos	2-hydroxy-6-[(8Z,11Z)-pentadeca-8,11,14-trien-1-yl]benzoic acid	C22 H30 O3	302.222	10.176	303.229	Invalid mass	No results	No results	1.5969e+07	1.24274e+07	8.86536e+06
Com_62_pos	2-Hydroxycinnamic acid	C9 H8 O3	164.048	2.204	165.055	Full match	Full match	Full match	2.76121e+09	2.35599e+09	2.62864e+09
Com_3802_pos	2-Methoxybenzaldehyde	C8 H8 O2	153.077	1.16	154.084	Invalid mass	No results	No results	1.32072e+07	1.74457e+07	1.06014e+07
Com_1190_pos	2-methyl-2,3,4,5-tetrahydro-1,5-benzoxazepin-4-one	C10 H11 N O2	159.069	5.147	160.076	Invalid mass	No results	No results	3.75379e+07	6.04135e+07	5.65444e+07
Com_88_pos	2-oxopiperidine-3-carbohydrazide	C6 H11 N3 O2	157.085	1.201	158.093	Full match	No results	No results	1.75867e+09	1.82953e+09	2.49929e+09
Com_728_pos	2-Phenylacetamide	C8 H9 N O	135.069	4.682	136.076	No results	Full match	No results	1.25301e+08	1.05398e+08	1.23322e+08
Com_4165_pos	2-Phenylglycine	C8 H9 N O2	151.064	1.422	152.071	No results	No results	Full match	1.28325e+07	1.16149e+07	9.18457e+06
Com_1420_pos	2-Phosphoglyceric acid	C3 H7 O7 P	185.993	1.322	187	No results	No results	Full match	2.01145e+07	2.53831e+07	8.65578e+07
Com_3763_pos	2-Thio-acetyl MAGE	C21 H42 O3 S	396.266	9.833	397.273	Invalid mass	No results	No results	8.56693e+06	9.3411e+06	8.68578e+06
Com_2719_pos	3-(1-naphthylmethylidene)indolin-2-one	C19 H13 N O	271.1	6.627	272.107	Full match	No results	No results	1.49703e+07	1.7155e+07	1.58832e+07
Com_1762_pos	3-(3,4-Dihydroxyphenyl)-2-Methylalanine	C10 H13 N O4	211.085	4.994	212.092	No results	No results	Full match	3.03763e+07	3.92723e+07	2.44011e+07
Com_2998_pos	3-(3-Methoxyphenyl)propionic acid	C10 H12 O3	180.079	4.859	181.086	No results	No results	Full match	1.14001e+07	1.35578e+07	1.31388e+07
Com_2216_pos	3-(4-cyanophenyl)prop-2-ynyl thiophene-2-carboxylate	C15 H9 N O2 S	284.062	1.354	285.069	Invalid mass	No results	No results	1.82526e+07	1.95122e+07	1.34616e+07
Com_3158_pos	3-(4-hydroxy-3-methoxyphenyl)propanoic acid	C10 H12 O4	178.063	4.867	179.071	Invalid mass	No results	No match	2.02978e+07	1.96973e+07	9.14016e+06
Com_1750_pos	3-(propan-2-yl)-octahydropyrrolo[1,2-a]pyrazine-1,4-dione	C10 H16 N2 O2	196.122	4.809	197.129	Full match	No results	No results	8.6737e+06	9.64131e+06	1.9968e+07
Com_1368_pos	3-[4-(3,5-dichloro-4-pyridinyl)piperazino]-1,1,1-trifluoro-2-propanol	C12 H14 Cl2 F3 N3 O	343.052	2.341	344.059	Invalid mass	No results	No results	2.94754e+07	7.21532e+07	4.4082e+07
Com_1171_pos	3-{[(3S)-3-(1,3-Benzothiazol-2-yl)-1-pyrrolidinyl]methyl}benzonitrile	C19 H17 N3 S	319.118	5.245	320.125	Invalid mass	No results	No results	7.89404e+07	8.29814e+07	3.78562e+07
Com_3174_pos	3-{[(4-fluorophenyl)sulfonyl]amino}-5-phenylthiophene-2-carboxamide	C17 H13 F N2 O3 S2	398.02	6.002	399.028	Invalid mass	No results	No results	1.45964e+07	1.79514e+07	8.79896e+06
Com_909_pos	3'-Adenosine monophosphate (3'-AMP)	C10 H14 N5 O7 P	347.063	1.386	348.071	Full match	Full match	Full match	1.41047e+08	1.23765e+08	1.62016e+08
Com_1130_pos	3-amino-2-phenyl-2H-pyrazolo[4,3-c]pyridine-4,6-diol	C12 H10 N4 O2	242.081	5.854	243.088	Full match	No results	No results	7.65433e+07	9.18602e+07	7.39548e+07
Com_6501_pos	3-hydroxy-1,5-diphenylpentan-1-one	C17 H18 O2	276.113	7.651	277.12	Invalid mass	No results	No results	8.72302e+06	8.34331e+06	6.98867e+06
Com_1644_pos	3-hydroxy-2-(3-nitro-4-piperidinobenzyl)propanenitrile	C15 H19 N3 O3	289.139	1.208	290.146	Invalid mass	No results	No results	2.67903e+07	2.94812e+07	1.93396e+07
Com_1289_pos	3-hydroxy-2-[5-nitro-2-(1-pyrrolidinyl)benzyl]propanenitrile	C14 H17 N3 O3	275.128	5.195	276.135	Full match	No results	Full match	8.07989e+07	1.09839e+08	7.40011e+07
Com_5421_pos	3-Hydroxylidocaine	C14 H22 N2 O2	500.333	5.082	251.174	Invalid mass	No results	No results	5.60719e+06	8.47539e+06	7.43905e+06
Com_1853_pos	3-hydroxyquinuclidine-3-carbonitrile hydrochloride	C8 H12 N2 O	152.095	1.378	153.102	Full match	No results	No results	7.10109e+06	8.2419e+06	5.03681e+07
Com_3955_pos	3-Methoxy prostaglandin F1α	C21 H38 O6	368.254	7.988	369.261	Invalid mass	No results	No results	7.67151e+06	8.51008e+06	4.33269e+06
Com_179_pos	3-methyl-5-oxo-5-(4-toluidino)pentanoic acid	C13 H17 N O3	257.103	1.256	258.11	Invalid mass	No match	No match	4.59165e+08	4.16651e+08	4.36092e+08
Com_3555_pos	3-N-Methyl-L-histidine	C7 H13 N3 O3	187.096	1.381	188.103	No results	No results	Full match	1.03884e+07	9.0139e+06	1.23405e+07
Com_1118_pos	3-phenyl-5-[3-(trifluoromethyl)-1H-pyrazol-1-yl]-1,2,4-thiadiazole	C12 H7 F3 N4 S	314.049	9.691	315.057	Invalid mass	No results	No results	9.50976e+06	9.12661e+06	6.51857e+06
Com_289_pos	4-(4-chlorophenoxy)-3,5-dimethyl-1H-pyrazole	C11 H11 Cl N2 O	222.056	9.626	223.064	Full match	No results	No results	3.57974e+07	2.464e+07	1.97041e+07
Com_1184_pos	4-(cyclohexylmethyl)-6-(2-thienyl)-2,3-dihydropyridazin-3-one hydrate	C15 H18 N2 O S	296.101	2.148	297.108	Invalid mass	No results	No results	3.4833e+07	4.50288e+07	4.61788e+07
Com_837_pos	4-(trifluoromethyl)nicotinic acid	C7 H4 F3 N O2	191.017	1.257	192.024	Invalid mass	No results	No results	1.93386e+08	1.78169e+08	1.88751e+08
Com_4220_pos	4,4'-dimethoxy[1,1'-biphenyl]-2-carbonitrile	C15 H13 N O2	257.103	9.263	258.11	Invalid mass	No results	No match	1.27908e+07	1.75637e+07	1.38249e+07
Com_1209_pos	4-[2-(1H-indol-3-yl)ethyl]morpholine-3,5-dione	C14 H14 N2 O3	258.101	5.063	276.135	Full match	No results	No results	5.25774e+07	6.60735e+07	4.40078e+07
Com_2470_pos	4-[4-(1-phenyl-1H-1,2,4-triazol-5-yl)-1,3-thiazol-2-yl]pyridine	C16 H11 N5 S	305.074	3.35	306.081	Full match	No results	No results	1.87679e+07	2.06827e+07	1.19305e+07
Com_1237_pos	4-Acetamidobutanoic acid	C6 H11 N O3	145.074	1.389	146.081	Full match	Full match	Full match	5.70375e+07	5.65979e+07	5.57232e+07
Com_870_pos	4-Ethylbenzaldehyde	C9 H10 O	134.073	7.054	135.08	Full match	No results	No results	2.07805e+08	1.49911e+08	1.30377e+08
Com_2530_pos	4-Guanidinobutyric acid	C5 H11 N3 O2	145.085	1.384	146.093	Full match	Full match	Full match	2.34787e+07	1.71284e+07	1.51779e+07
Com_11722_pos	4-methoxy-6-(prop-2-en-1-yl)-2H-1,3-benzodioxole	C11 H12 O3	192.076	6.321	193.084	Invalid mass	No results	No results	1.56735e+06	155534	96931.2
Com_1204_pos	4'-Methoxyflavone	C16 H12 O3	252.078	2.764	253.085	Full match	No results	No results	5.21287e+07	6.63186e+07	5.98738e+07
Com_683_pos	4-Methylumbelliferone hydrate	C10 H8 O3	176.047	6.407	177.055	Full match	No results	No results	2.71343e+08	2.52063e+08	2.01345e+08
Com_3193_pos	4-OHE2-1-N3Ade	C23 H27 N5 O3	842.415	4.513	422.215	Invalid mass	No results	No results	6.04085e+06	1.31244e+07	1.09299e+07
Com_1394_pos	4-phenoxyphenyl 4-hydroxypiperidine-1-carboxylate	C18 H19 N O4	295.117	1.839	296.124	Invalid mass	No results	No results	2.63331e+07	3.49137e+07	3.52573e+07
Com_1474_pos	4-phenyl-6-(2-thienyl)-2,3,4,5-tetrahydropyridazin-3-one	C14 H12 N2 O S	256.067	1.331	257.074	Full match	No results	No results	3.68363e+07	1.30282e+07	2.98254e+07
Com_4443_pos	5-(6-hydroxy-6-methyloctyl)-2,5-dihydrofuran-2-one	C13 H22 O3	248.138	4.766	249.146	Invalid mass	No results	No results	6.32272e+06	8.59181e+06	6.23363e+06
Com_2436_pos	5-(tert-butyl)-2-methyl-N-(5-methyl-3-isoxazolyl)-3-furamide	C14 H18 N2 O3	284.112	1.209	285.119	Invalid mass	No results	No results	1.326e+07	1.65492e+07	1.00497e+07
Com_4950_pos	5,6-dihydroxyindole	C8 H7 N O2	149.048	4.684	150.055	No results	No results	Full match	7.92897e+06	6.73813e+06	6.82882e+06
Com_2340_pos	5,6-Dihydroxyindole-2-Carboxylic Acid	C9 H7 N O4	193.038	2.32	194.045	No results	No results	Full match	1.95268e+07	2.27466e+07	1.35696e+07
Com_4046_pos	5,6-dimethyl-4-oxo-4H-pyran-2-carboxylic acid	C8 H8 O4	168.04	1.161	169.047	Invalid mass	No results	No results	1.05009e+07	1.57221e+07	8.82615e+06
Com_4102_pos	5-[(10Z)-14-(3,5-dihydroxyphenyl)tetradec-10-en-1-yl]benzene-1,3-diol	C26 H36 O4	450.224	5.173	451.231	Invalid mass	No results	No results	8.23449e+06	7.92391e+06	8.06283e+06
Com_4117_pos	5-ethoxy-2-[(2,3,4,5,6-pentafluorobenzyl)thio]-1H-benzo[d]imidazole	C16 H11 F5 N2 O S	396.034	7.793	397.042	Invalid mass	No results	No results	718183	707410	756644
Com_1141_pos	5-Fluoro-2-[(3S)-1-(2-methylbenzyl)-3-pyrrolidinyl]-1H-benzimidazole	C19 H20 F N3	309.169	4.643	310.176	Invalid mass	No results	No results	3.63644e+07	3.07238e+07	5.09899e+07
Com_230_pos	5-Hydroxyindole-3-acetic acid	C10 H9 N O3	191.059	4.682	192.066	Full match	Full match	Full match	6.38594e+08	5.19535e+08	6.48261e+08
Com_3118_pos	5-Hydroxytryptophan	C11 H12 N2 O3	220.085	4.912	221.092	Full match	No results	Full match	7.46716e+06	1.12598e+07	9.71809e+06
Com_4789_pos	5-Methoxyindole-3-Carbaldehyde	C10 H9 N O2	175.064	5.182	176.071	No results	No results	Full match	7.47395e+06	1.45257e+07	7.26867e+06
Com_6320_pos	5-Methyl-2'-deoxycytidine	C10 H15 N3 O4	241.106	1.393	242.114	No results	No results	Full match	1.79803e+06	1.23223e+06	4.53557e+06
Com_7845_pos	5-Methylcytosine	C5 H7 N3 O	125.059	1.382	126.066	No results	No results	Full match	3.51971e+06	3.00898e+06	2.59467e+06
Com_500_pos	5'-S-Methyl-5'-thioadenosine	C11 H15 N5 O3 S	297.09	5.092	298.097	Full match	Full match	Full match	3.06215e+08	2.55775e+08	1.65942e+08
Com_6195_pos	5α-Dihydrotestosterone	C19 H30 O2	290.224	8.797	291.232	Full match	No results	Full match	7.91856e+06	9.30447e+06	5.36219e+06
Com_2332_pos	5α-Dihydrotestosterone glucuronide	C25 H38 O8	932.499	5.269	467.257	Invalid mass	No results	No results	4.82424e+06	1.0913e+07	1.45707e+07
Com_4720_pos	6-(4-phenylpiperazino)hexanoic acid hydrochloride	C16 H24 N2 O2	276.182	5.087	277.189	Invalid mass	No results	No results	7.67357e+06	8.91927e+06	9.42028e+06
Com_4860_pos	6-(7-methyloctyl)-1H,3H,4H,6H-furo[3,4-c]furan-1-one	C15 H24 O3	252.17	6.724	253.177	Invalid mass	No results	No results	2.76413e+06	2.76477e+06	2.18916e+06
Com_1561_pos	6,7,8-trimethoxy-2-(2-phenoxy-3-pyridyl)-4H-3,1-benzoxazin-4-one	C22 H18 N2 O6	444.077	9.628	445.084	Invalid mass	No results	No results	4.04201e+06	1.9058e+06	1.65162e+06
Com_5213_pos	6,7,8-trimethoxy-3-phenyl-2-thioxo-1,2,3,4-tetrahydroquinazolin-4-one	C17 H16 N2 O4 S	322.103	5.541	323.11	Invalid mass	No results	No results	3.63978e+06	4.03894e+06	2.29909e+06
Com_995_pos	6-Hydroxymelatonin	C13 H16 N2 O3	248.12	4.875	249.127	Invalid mass	No results	No results	9.93788e+07	1.21809e+08	6.85702e+07
Com_664_pos	6-Methylquinoline	C10 H9 N	143.074	5.138	144.081	Full match	No results	No results	1.20839e+08	1.50609e+08	1.3376e+08
Com_2391_pos	6-Pentyl-2H-pyran-2-one	C10 H14 O2	166.097	5.891	167.104	Invalid mass	No results	No results	1.20626e+07	1.17211e+07	9.31402e+06
Com_4993_pos	7-(2-aminophenyl)heptanoic acid	C13 H19 N O2	221.142	7.241	222.149	Full match	No results	No results	1.38701e+07	1.23635e+07	1.19522e+07
Com_2549_pos	7-(2-hydroxypropan-2-yl)-1,4a-dimethyl-decahydronaphthalen-1-ol	C15 H28 O2	257.236	8.381	258.243	Invalid mass	No results	No results	3.89929e+07	3.08567e+07	3.39218e+07
Com_4548_pos	7-(2-thienyl)[1,2,4]triazolo[4,3-a]pyrimidine	C9 H6 N4 S	224.009	1.271	225.016	Invalid mass	No results	No results	1.58428e+07	1.56575e+07	6.85305e+06
Com_2823_pos	7H-benzo[de]benzo[4,5]imidazo[2,1-a]isoquinolin-7-one	C18 H10 N2 O	270.083	1.359	271.09	Invalid mass	No results	No results	1.48719e+07	1.99761e+07	1.17904e+07
Com_914_pos	7-Hydroxy-3,4-dihydrocarbostyril	C9 H9 N O2	163.064	4.829	146.06	No results	No results	Full match	1.25096e+08	3.15887e+07	1.88892e+07
Com_1951_pos	7-Ketocholesterol	C27 H44 O2	400.334	8.497	401.341	No results	No results	Full match	1.48196e+07	1.51217e+07	1.63739e+07
Com_1154_pos	7-methyl-3-nitroimidazo[1,2-a]pyridine	C8 H7 N3 O2	199.033	1.173	200.041	Invalid mass	No results	No results	5.05419e+07	4.78436e+07	6.65729e+07
Com_3085_pos	8,8-dimethyl-2-phenyl-4H,8H-pyrano[2,3-h]chromen-4-one	C20 H16 O3	304.112	1.186	305.12	Invalid mass	No results	No results	1.10195e+07	6.32325e+06	7.18387e+06
Com_7804_pos	8-Hydroxyguanosine	C10 H13 N5 O6	299.086	5.132	300.093	No results	No results	Full match	5.22008e+06	3.75507e+06	1.67921e+06
Com_1006_pos	8-Hydroxyquinoline	C9 H7 N O	145.053	4.682	146.06	Full match	Full match	No results	6.90978e+07	6.00427e+07	6.96278e+07
Com_1500_pos	9-Oxo-ODE	C18 H30 O3	294.217	8.109	295.224	Invalid mass	No results	No results	3.42128e+07	2.19175e+07	2.59485e+07
Com_3036_pos	Acetylcholine	C7 H15 N O2	145.11	1.305	146.118	Full match	No results	No results	1.98013e+07	1.68773e+07	1.48177e+07
Com_3031_pos	Acetylcysteine	C5 H9 N O3 S	163.031	1.394	164.038	No results	No results	Full match	1.65245e+06	1.98641e+06	4.44741e+06
Com_1183_pos	Adenine	C5 H5 N5	135.055	5.092	136.062	Full match	Full match	Full match	9.10765e+07	7.4766e+07	5.01915e+07
Com_720_pos	Adenosine	C10 H13 N5 O4	267.097	2.916	268.104	Full match	Full match	Full match	2.01461e+08	2.75286e+08	1.68785e+08
Com_4172_pos	Adipamide	C6 H12 N2 O2	144.09	1.338	145.098	No results	No results	Full match	5.43114e+06	8.29484e+06	8.5052e+06
Com_779_pos	Ala-Gln	C8 H15 N3 O4	217.106	1.309	218.114	No results	No results	Full match	7.78008e+07	1.34062e+08	9.68576e+07
Com_212_pos	Ala-Ile	C9 H18 N2 O3	202.132	5.04	203.14	No results	Full match	Full match	8.61644e+08	1.20206e+09	8.16743e+08
Com_388_pos	Alanyltyrosine	C12 H16 N2 O4	252.111	4.623	253.119	Full match	No results	No results	2.67147e+08	3.29837e+08	2.3364e+08
Com_1236_pos	Ala-trp	C14 H17 N3 O3	275.128	5.08	276.135	No results	No results	Full match	6.8656e+07	5.43007e+07	4.98366e+07
Com_287_pos	Ala-Val	C8 H16 N2 O3	188.117	2.669	189.124	No results	Full match	Full match	3.68411e+08	4.21656e+08	4.59629e+08
Com_3063_pos	ALK	C15 H30 N4 O4	330.227	4.718	331.234	Full match	No results	No results	8.13546e+06	1.30562e+07	1.54814e+07
Com_421_pos	All-Trans-13,14-Dihydroretinol	C20 H32 O	288.245	10.097	289.253	No results	No results	Full match	6.08543e+08	5.9631e+08	2.67751e+08
Com_5122_pos	alpha-Benzylsuccinic acid	C11 H12 O4	208.074	6.409	209.081	No results	No results	Full match	1.08707e+07	9.11539e+06	6.63358e+06
Com_2516_pos	alpha-Farnesene	C15 H24	204.188	9.96	205.195	No results	No results	Full match	2.13157e+07	1.45266e+07	3.52059e+07
Com_1320_pos	Anandamide (AEA)	C22 H37 N O2	353.293	9.506	354.3	Invalid mass	No results	No results	7.0031e+07	6.34774e+07	5.92124e+07
Com_3837_pos	Androstenedione	C19 H26 O2	286.189	5.951	287.196	Invalid mass	No results	No results	9.75237e+06	1.31225e+07	9.72987e+06
Com_1981_pos	Anthranilic acid	C7 H7 N O2	137.048	1.447	138.055	No results	No results	Full match	1.81674e+07	8.21944e+06	1.52112e+07
Com_2806_pos	APK	C14 H26 N4 O4	314.196	5.056	315.203	Full match	No results	No results	3.44377e+06	7.25265e+06	4.62748e+06
Com_3355_pos	Arachidonoyl ethanolamide phosphate	C22 H38 N O5 P	427.244	5.081	428.251	Invalid mass	No results	No results	5.9988e+06	1.30578e+07	8.60726e+06
Com_450_pos	Asparagine	C4 H8 N2 O3	132.054	1.218	133.061	Full match	Full match	Full match	1.64703e+08	1.57687e+08	2.19008e+08
Com_1638_pos	Azetidine-2-carboxylic acid	C4 H7 N O2	101.048	1.263	102.055	No results	No results	Full match	3.38485e+07	2.90292e+07	2.76346e+07
Com_9824_pos	beta-Estradiol 17-Acetate	C20 H26 O3	314.187	5.317	315.194	No results	No results	Full match	389686	504638	485780
Com_7231_pos	Beta-Muricholic acid	C24 H40 O5	408.289	7.631	409.296	No results	No results	Full match	5.88467e+06	5.35498e+06	5.51679e+06
Com_4730_pos	bicyclo[2.2.2]oct-2-en-1-yl 4-methylbenzene-1-sulfonate	C15 H18 O3 S	278.094	3.687	279.101	Invalid mass	No results	No results	5.29635e+06	5.87088e+06	3.60325e+06
Com_755_pos	Biotin	C10 H16 N2 O3 S	244.085	5.059	245.092	Invalid mass	No results	No results	6.12002e+07	7.3873e+07	5.13739e+07
Com_737_pos	Bis(3,5,5-trimethylhexyl) phthalate	C26 H42 O4	418.308	8.343	419.316	Full match	No results	No results	1.50791e+08	2.6404e+08	1.47286e+08
Com_1666_pos	Boc-beta-cyano-L-alanine	C9 H14 N2 O4	214.096	1.383	215.103	No results	No results	Full match	3.3975e+07	4.17128e+07	3.59082e+07
Com_559_pos	C-8 Ceramide-1-phosphate	C26 H52 N O6 P	505.353	10.067	506.361	Full match	No results	No results	2.05048e+08	2.26614e+08	1.886e+08
Com_1546_pos	Carnosine	C9 H14 N4 O3	226.107	1.205	227.114	Full match	Full match	Full match	2.7096e+07	4.21651e+07	3.19058e+07
Com_1046_pos	Chenodeoxycholic acid-3-beta-D-glucuronide	C30 H48 O10	568.323	4.624	569.33	No results	No results	Full match	4.16104e+07	4.69247e+07	5.09668e+07
Com_1642_pos	Cholecalciferol	C27 H44 O	384.339	7.987	385.346	Full match	No results	No results	2.64005e+07	7.6522e+07	4.23812e+07
Com_67_pos	Choline	C5 H13 N O	103.1	1.215	104.107	Full match	Full match	No results	4.29611e+09	4.23619e+09	3.52477e+09
Com_2025_pos	cis-gondoic acid	C20 H38 O2	310.287	10.849	311.295	No results	No results	Full match	2.82509e+07	2.26579e+07	4.92617e+07
Com_3529_pos	Cortisol	C21 H30 O5	1448.81	5.346	725.413	Invalid mass	No results	No results	2.69586e+06	4.92092e+06	7.81362e+06
Com_2392_pos	Cortisone	C21 H28 O5	1440.77	5.649	721.39	Invalid mass	No results	No results	2.88739e+07	2.37028e+07	1.95448e+07
Com_835_pos	Creatine	C4 H9 N3 O2	131.07	1.316	132.077	Full match	Full match	Full match	1.69678e+08	1.59036e+08	1.34161e+08
Com_2064_pos	Creatinine	C4 H7 N3 O	113.059	1.272	114.066	Full match	No results	Full match	2.55167e+07	3.25603e+07	2.25297e+07
Com_616_pos	Cuminaldehyde	C10 H12 O	148.089	7.054	149.096	Full match	No results	No results	3.55613e+08	2.37888e+08	2.27806e+08
Com_5296_pos	CYM-5442	C23 H27 N3 O4	409.201	5.619	410.208	Full match	No results	No results	6.14475e+06	6.79194e+06	4.57665e+06
Com_2126_pos	Cytidine 5'-monophosphate (hydrate)	C9 H14 N3 O8 P	301.07	1.378	302.078	Invalid mass	Invalid mass	No results	3.36098e+07	3.79666e+07	3.9767e+07
Com_602_pos	Cytosine	C4 H5 N3 O	111.043	1.382	112.051	Full match	Full match	Full match	3.25568e+08	3.63501e+08	2.30784e+08
Com_1390_pos	D-(-)-Aspartic acid	C4 H7 N O4	133.038	1.808	134.045	Full match	No results	Full match	9.94472e+07	5.48555e+07	6.00532e+07
Com_169_pos	D-(+)-Maltose	C12 H22 O11	364.098	1.263	365.106	Invalid mass	No results	No results	7.0731e+08	8.74476e+08	7.65986e+08
Com_103_pos	D-(+)-Pipecolinic acid	C6 H11 N O2	129.079	1.097	130.086	Full match	Full match	Full match	1.0988e+09	1.25034e+09	1.65831e+09
Com_52_pos	D-(+)-Proline	C5 H9 N O2	115.063	1.354	116.071	Full match	Full match	Full match	2.44905e+09	2.32549e+09	2.43628e+09
Com_5614_pos	Daidzein	C15 H10 O4	254.058	5.848	255.065	Full match	Full match	No results	719600	720370	770297
Com_603_pos	D-Alanyl-D-alanine	C6 H12 N2 O3	160.085	1.345	161.092	Full match	Full match	Full match	1.53065e+08	2.01276e+08	1.56119e+08
Com_3673_pos	delta-Tocopherol	C27 H46 O2	402.351	7.965	403.357	No results	No results	Full match	6.56846e+06	2.15066e+07	1.71596e+07
Com_1281_pos	Desmethylclozapine	C17 H17 Cl N4	312.115	4.985	313.122	Full match	No results	No results	5.6064e+07	8.57511e+07	5.80415e+07
Com_11081_pos	DGMG (18:2)	C33 H58 O14	678.383	4.804	340.199	No results	No results	Full match	962081	720776	443933
Com_381_pos	Di(2-ethylhexyl) phthalate	C24 H38 O4	390.277	10.732	391.284	Full match	Full match	Full match	6.95218e+08	4.00272e+08	3.70738e+08
Com_5327_pos	Dihomo-γ-linolenic acid methyl ester	C21 H36 O2	355.309	8.493	356.316	Invalid mass	No results	No results	4.07086e+06	3.99581e+06	1.10694e+07
Com_2243_pos	Dihydrothymine	C5 H8 N2 O2	128.059	1.313	129.066	Full match	No results	No results	4.83048e+07	4.10267e+07	4.03125e+07
Com_2540_pos	DL-2-(acetylamino)-3-phenylpropanoic acid	C11 H13 N O3	241.143	1.385	242.15	Invalid mass	No results	No results	5.24065e+06	5.26937e+06	2.26459e+07
Com_2512_pos	DL-5-Methoxytryptophan	C12 H14 N2 O3	234.101	5.162	235.108	Full match	No results	No results	1.62229e+07	2.33307e+07	1.58706e+07
Com_82_pos	DL-Arginine	C6 H14 N4 O2	174.112	1.201	175.119	Full match	Full match	Full match	1.95967e+09	2.03997e+09	2.75614e+09
Com_7173_pos	DL-Citrulline	C6 H13 N3 O3	175.096	1.274	176.103	No results	No results	Full match	5.61504e+06	6.03163e+06	5.20411e+06
Com_387_pos	DL-Glutamine	C5 H10 N2 O3	146.069	1.34	147.077	Full match	Full match	Full match	2.24996e+08	2.09941e+08	2.23011e+08
Com_74_pos	DL-Norvaline	C5 H11 N O2	117.079	1.492	118.086	No results	No results	Full match	1.57016e+09	1.48399e+09	1.65424e+09
Com_58_pos	DL-Tryptophan	C11 H12 N2 O2	204.09	5.138	205.098	Full match	Full match	Full match	2.48783e+09	3.19567e+09	2.97001e+09
Com_397_pos	Docosanamide	C22 H45 N O	339.35	10.104	340.358	Full match	No results	No results	4.37629e+07	1.37233e+08	5.08123e+07
Com_610_pos	D-Serine	C3 H7 N O3	105.043	1.218	106.05	Full match	Full match	Full match	1.21137e+08	1.06942e+08	1.1489e+08
Com_175_pos	D-Sphingosine	C18 H37 N O2	299.282	7.207	300.29	Full match	No results	Full match	1.85886e+09	1.80546e+09	1.39374e+09
Com_2206_pos	dUMP	C9 H13 N2 O8 P	308.042	1.88	309.049	No results	No results	Full match	1.26736e+07	1.29313e+07	2.18424e+07
Com_7723_pos	Eicosapentaenoic acid ethyl ester	C22 H34 O2	330.256	8.76	331.263	Full match	No results	Full match	4.95484e+06	5.96819e+06	4.2799e+06
Com_2846_pos	EKK	C17 H33 N5 O6	403.243	1.079	202.629	Full match	No results	No results	1.12987e+07	1.72196e+07	1.65582e+07
Com_2214_pos	ELK	C17 H32 N4 O6	388.233	5.029	389.24	Full match	No results	No results	1.749e+07	2.04356e+07	1.75044e+07
Com_3817_pos	EMK	C16 H30 N4 O6 S	406.186	4.889	407.194	Invalid mass	No results	No results	4.30357e+06	8.29168e+06	6.4741e+06
Com_1423_pos	Enrofloxacin	C19 H22 F N3 O3	341.149	4.994	342.157	Invalid mass	No results	No results	5.7909e+07	6.62675e+07	7.01599e+07
Com_1604_pos	Epigallocatechin	C15 H14 O7	612.152	1.391	307.083	No results	Invalid mass	No match	8.09409e+07	4.27156e+07	3.33724e+07
Com_6287_pos	Epoxomicin	C28 H50 N4 O7	554.365	7.863	555.372	No results	No results	Full match	1.46177e+06	1.5955e+06	4.14515e+06
Com_6266_pos	Ergocalciferol	C28 H44 O	396.339	8.494	397.346	No results	No results	Full match	2.95815e+06	2.94757e+06	4.34786e+06
Com_554_pos	FLK	C21 H34 N4 O4	203.127	1.082	204.134	Invalid mass	No results	No results	1.32015e+08	1.63498e+08	2.34012e+08
Com_6991_pos	Fmoc-L-Isoleucine	C21 H23 N O4	353.162	1.345	354.169	No results	No results	Full match	1.80467e+06	1.12899e+06	1.18397e+06
Com_2085_pos	FRH	C21 H30 N8 O4	458.241	9.481	459.248	Full match	No results	No results	5.26277e+07	5.20808e+07	4.16713e+07
Com_2940_pos	gamma-Glutamylcysteine	C8 H14 N2 O5 S	250.062	1.842	251.07	No results	No results	Full match	4.66029e+06	6.6652e+06	1.11402e+07
Com_286_pos	gamma-Glutamylleucine	C11 H20 N2 O5	260.138	5.06	261.145	No results	Full match	Full match	3.96919e+08	5.8788e+08	3.27299e+08
Com_1243_pos	gamma-Glutamyltyrosine	C14 H18 N2 O6	310.117	4.63	311.124	No results	Full match	No results	5.01881e+07	6.5442e+07	3.90411e+07
Com_5744_pos	Genistein	C15 H10 O5	270.053	6.026	271.06	Full match	Full match	No results	484015	496219	557386
Com_4099_pos	GLK	C14 H28 N4 O4	316.211	1.912	317.219	Full match	No results	No results	2.64089e+06	5.84437e+06	6.33427e+06
Com_854_pos	Glucose-6-phosphate	C6 H13 O9 P	260.03	1.269	261.037	No results	Full match	Full match	1.52905e+08	9.63797e+07	1.91261e+08
Com_764_pos	Glu-Thr	C9 H16 N2 O6	248.101	1.374	249.108	No results	Full match	No results	9.64202e+07	1.20549e+08	7.93114e+07
Com_3967_pos	Glyceraldehyde 3-phosphate	C3 H7 O6 P	169.998	1.284	192.987	No results	No results	Full match	5.35389e+06	6.03797e+06	1.1958e+07
Com_6980_pos	Glycerol-3-phosphate	C3 H9 O6 P	172.014	1.203	173.021	No results	No results	Full match	5.57087e+06	3.84744e+06	4.84689e+06
Com_4080_pos	Glycocholic acid hydrate	C26 H45 N O7	483.317	4.899	242.666	No results	No results	Full match	6.3022e+06	6.56603e+06	8.69475e+06
Com_154_pos	Glycyl-L-leucine	C8 H16 N2 O3	188.117	5.061	189.124	Full match	Full match	Full match	7.24141e+08	9.10626e+08	8.12235e+08
Com_459_pos	Gly-Tyr	C11 H14 N2 O4	238.095	4.436	239.103	No results	Full match	Full match	1.41523e+08	2.18721e+08	2.29866e+08
Com_1149_pos	Gly-Tyr-Ala	C14 H19 N3 O5	309.133	2.11	310.14	No results	No results	Full match	4.13143e+07	4.9314e+07	4.63878e+07
Com_649_pos	Gly-Val	C7 H14 N2 O3	174.101	2.931	175.108	No results	Full match	Full match	8.8721e+07	1.14746e+08	9.27627e+07
Com_10126_pos	GPH	C13 H19 N5 O4	309.144	4.752	310.152	Full match	No results	No results	1.44784e+06	1.46268e+06	908902
Com_125_pos	Guanine	C5 H5 N5 O	151.05	3.144	152.057	Full match	Full match	Full match	1.11706e+09	2.63498e+09	1.59815e+09
Com_996_pos	Guanosine monophosphate	C10 H14 N5 O8 P	363.058	1.664	364.065	No results	No results	Full match	1.11955e+08	8.35587e+07	1.49877e+08
Com_2664_pos	Haloperidol metabolite II	C21 H25 Cl F N O2	377.161	5.316	378.168	Invalid mass	No results	No results	1.71712e+07	1.81174e+07	1.17544e+07
Com_466_pos	Hexadecanamide	C16 H33 N O	255.256	9.776	256.263	Full match	No results	No results	2.7868e+08	1.71255e+08	3.13783e+08
Com_947_pos	HexCer-NS (d18:1/16:0)	C40 H77 N O8	699.565	10.998	700.572	No results	Full match	No results	1.05262e+08	4.11791e+07	1.59036e+08
Com_729_pos	H-gamma-glutamyl-glutamine	C10 H17 N3 O6	275.112	1.368	276.119	No results	Full match	No results	9.79369e+07	1.08353e+08	1.02361e+08
Com_6774_pos	Homocysteic acid	C4 H9 N O5 S	183.02	1.349	184.028	No results	No results	Full match	8.0081e+06	5.71644e+06	4.52768e+06
Com_3398_pos	Homo-Gamma-Linolenic Acid (C20:3)	C20 H34 O2	306.256	10.197	307.263	No results	No results	Full match	8.44432e+06	2.42837e+07	7.83239e+06
Com_59_pos	Hypoxanthine	C5 H4 N4 O	136.039	2.863	137.046	Full match	Full match	Full match	6.03571e+09	5.96841e+09	4.56585e+09
Com_7855_pos	IMH	C17 H29 N5 O4 S	399.191	4.96	200.603	Invalid mass	No results	No results	2.97238e+06	2.83879e+06	1.66863e+06
Com_4335_pos	Indirubin	C16 H10 N2 O2	262.075	6.726	263.082	Full match	Full match	No results	1.73074e+07	1.5066e+07	1.08187e+07
Com_1535_pos	Indole	C8 H7 N	117.058	4.85	118.065	Full match	No results	No results	4.71488e+07	4.10627e+07	3.32511e+07
Com_56_pos	Indole-3-acrylic acid	C11 H9 N O2	187.064	5.149	188.071	Full match	No results	Full match	2.49412e+09	3.21278e+09	2.9811e+09
Com_2871_pos	Ingenol-3-angelate	C25 H34 O6	430.229	1.269	431.236	Invalid mass	No results	No results	4.73366e+06	8.16022e+06	7.74183e+06
Com_378_pos	INK	C16 H31 N5 O5	188.117	4.611	189.124	Invalid mass	No match	No match	3.33126e+08	4.30732e+08	2.49243e+08
Com_268_pos	Inosine	C10 H12 N4 O5	268.081	3.43	269.088	Full match	Full match	Full match	6.14835e+08	7.83385e+08	4.81592e+08
Com_4169_pos	IPH	C17 H27 N5 O4	365.207	2.544	366.214	Full match	No results	No results	3.90441e+06	7.37458e+06	5.38495e+06
Com_1389_pos	IPK	C17 H32 N4 O4	356.243	4.701	179.129	Full match	No results	No results	4.78004e+07	5.50664e+07	5.22639e+07
Com_1326_pos	Isoquinoline	C9 H7 N	129.058	5.144	130.065	Full match	No results	No results	4.02935e+07	6.83405e+07	4.48139e+07
Com_7005_pos	JNJ-1661010	C19 H19 N5 O S	365.132	1.373	366.139	No results	No results	Full match	4.24818e+06	3.89463e+06	3.16246e+06
Com_3338_pos	JWH 250 N-pentanoic acid metabolite	C22 H23 N O4	365.159	4.896	366.166	Invalid mass	No results	No results	9.89841e+06	8.74645e+06	1.17203e+07
Com_677_pos	Kanosamine	C6 H13 N O5	161.069	1.426	162.076	Invalid mass	No results	No match	2.93121e+08	2.47499e+08	2.34465e+08
Com_4237_pos	KMH	C17 H30 N6 O4 S	396.193	7.007	397.201	Invalid mass	No results	No results	1.78296e+07	1.17118e+07	1.16701e+07
Com_4089_pos	L-(-)-alpha-Amino-epsilon-Caprolactam	C6 H12 N2 O	128.095	1.383	129.102	No results	No results	Full match	4.99569e+06	6.23731e+06	8.28381e+06
Com_31_pos	L-(-)-Methionine	C5 H11 N O2 S	149.051	1.911	150.058	Full match	Full match	Full match	1.53562e+09	8.18696e+08	2.84888e+09
Com_13_pos	L-Adrenaline	C9 H13 N O3	183.09	4.994	166.086	No results	No results	Full match	4.7321e+08	9.46933e+09	9.06935e+09
Com_645_pos	L-Alanyl-L-Lysine	C9 H19 N3 O3	217.143	1.083	218.15	No results	No results	Full match	1.00978e+08	1.09658e+08	1.16878e+08
Com_2185_pos	L-Alanyl-L-proline	C8 H14 N2 O3	186.101	5	187.108	Full match	No results	No results	2.33998e+07	2.85343e+07	1.72112e+07
Com_2441_pos	L-Argininosuccinate	C10 H18 N4 O6	290.123	1.236	291.13	No results	No results	Full match	1.29494e+07	8.79756e+06	9.95751e+06
Com_5594_pos	L-Carnitine	C7 H15 N O3	161.105	1.259	162.112	No results	No results	Full match	6.22441e+06	5.92536e+06	6.04551e+06
Com_770_pos	L-Cystathionine	C7 H14 N2 O4 S	222.068	2.316	223.074	No results	No results	Full match	1.2265e+08	1.90741e+08	9.67056e+07
Com_1239_pos	L-Cysteine-glutathione gisulfide	C13 H22 N4 O8 S2	426.088	1.341	427.096	No results	No results	Full match	9.58088e+07	9.20193e+07	7.83939e+07
Com_10338_pos	Leucine-enkephalin	C28 H37 N5 O7	555.268	5.296	556.275	No results	No results	Full match	218059	559182	1.08328e+06
Com_341_pos	Leucylproline	C11 H20 N2 O3	228.148	5.103	229.155	Full match	No results	Full match	2.83187e+08	4.48751e+07	3.56728e+08
Com_161_pos	L-Glutamic acid	C5 H9 N O4	147.053	1.265	148.061	Full match	Full match	Full match	1.30866e+09	1.0845e+09	1.15569e+09
Com_148_pos	L-Glutamine	C5 H10 N2 O3	146.069	1.23	147.077	Full match	Full match	Full match	9.3213e+08	8.64849e+08	7.08557e+08
Com_630_pos	L-Glutathione oxidized	C20 H32 N6 O12 S2	612.152	2.187	613.16	Full match	Full match	Full match	3.41396e+08	1.99319e+08	1.19439e+08
Com_588_pos	L-Histidine	C6 H9 N3 O2	155.07	1.209	156.077	Full match	Full match	Full match	1.43172e+08	1.95155e+08	1.60296e+08
Com_7147_pos	L-Hydroxylysine	C6 H14 N2 O3	162.101	1.085	163.108	No results	No results	Full match	895017	1.02439e+06	1.25485e+06
Com_2146_pos	Limonin	C26 H30 O8	487.223	5.596	488.23	Invalid mass	No results	No results	2.21096e+07	2.41206e+07	1.60561e+07
Com_235_pos	L-Kynurenine	C10 H12 N2 O3	208.085	4.683	209.092	Full match	Full match	Full match	6.26227e+08	5.10307e+08	6.33389e+08
Com_2754_pos	LLK	C18 H36 N4 O4	186.137	5.049	187.144	Invalid mass	No results	No results	1.74833e+07	2.48292e+07	1.53632e+07
Com_99_pos	L-lysine	C6 H14 N2 O2	146.106	1.098	147.113	No results	No results	Full match	1.11091e+09	1.26707e+09	1.68061e+09
Com_102_pos	L-Methionine sulfoxide	C5 H11 N O3 S	165.046	1.86	166.054	Full match	Full match	No results	3.18172e+09	2.40233e+09	3.28438e+09
Com_2808_pos	LMK	C17 H34 N4 O4 S	184.123	5.035	185.129	Invalid mass	No results	No results	1.5927e+07	2.07728e+07	1.45431e+07
Com_2931_pos	L-Palmitoylcarnitine	C23 H45 N O4	399.335	9.644	400.342	No results	No results	Full match	3.04536e+07	3.05347e+07	1.60104e+07
Com_413_pos	LPC 14:0	C22 H46 N O7 P	467.301	8.381	468.309	No results	Full match	Full match	4.34739e+08	4.62833e+08	4.46851e+08
Com_3374_pos	LPC 14:1	C22 H44 N O7 P	465.286	7.842	466.293	No results	Full match	No results	1.14732e+07	1.43683e+07	1.16524e+07
Com_1443_pos	LPC 16:2	C24 H46 N O7 P	491.302	8.353	492.309	No results	Full match	Full match	7.99438e+07	9.33427e+07	7.65613e+07
Com_2491_pos	LPC 18:3	C26 H48 N O7 P	517.317	8.76	518.324	No results	Full match	Full match	3.54146e+07	2.44185e+07	3.57161e+07
Com_4376_pos	LPC 22:6	C30 H50 N O7 P	567.33	9.018	568.338	No results	Full match	No results	1.55304e+07	1.4872e+07	1.51142e+07
Com_3337_pos	LPH	C17 H27 N5 O4	730.422	4.886	366.218	Invalid mass	No results	No results	1.48574e+07	2.49209e+07	1.00663e+07
Com_12_pos	L-Phenylalanine	C9 H11 N O2	165.079	4.853	166.086	Full match	Full match	Full match	8.76004e+09	9.58257e+09	9.20616e+09
Com_1541_pos	LPK	C17 H32 N4 O4	356.242	4.838	357.25	Full match	No results	No results	3.37185e+07	4.10848e+07	4.18318e+07
Com_155_pos	L-Pyroglutamic acid	C5 H7 N O3	129.043	2.12	130.05	Full match	Full match	Full match	7.87163e+08	5.16012e+08	5.32852e+08
Com_357_pos	L-Threonine	C4 H9 N O3	119.058	1.254	120.066	Full match	Full match	Full match	2.73651e+08	2.36621e+08	2.80678e+08
Com_87_pos	L-Tyrosine	C9 H11 N O3	181.074	2.201	182.081	Full match	Full match	Full match	1.244e+09	1.81298e+09	1.99167e+09
Com_3757_pos	L-Tyrosinemethylester	C10 H13 N O3	195.09	4.882	196.097	No results	No results	Full match	1.65076e+07	1.66599e+07	6.53536e+06
Com_1381_pos	Lysopc 18:2	C26 H50 N O7 P	519.334	9.318	520.341	No results	No results	Full match	8.52602e+07	9.94709e+07	7.0214e+07
Com_4729_pos	LysoPC 20:2	C28 H54 N O7 P	547.366	9.334	548.372	No results	No results	Full match	1.51233e+07	1.40118e+07	1.20995e+07
Com_1259_pos	Lysopc 20:4	C28 H50 N O7 P	543.333	9.161	544.341	No results	No results	Full match	9.03547e+06	1.13702e+08	6.67246e+06
Com_3276_pos	Mag (18:1)	C21 H40 O4	356.293	9.542	357.3	No results	No results	Full match	3.0016e+06	3.11518e+06	3.48403e+06
Com_1408_pos	MAG (18:3)	C21 H36 O4	352.261	9.128	353.268	No results	No results	Full match	9.91539e+07	6.38985e+07	2.72395e+07
Com_5529_pos	MAG (18:4)	C21 H34 O4	350.244	7.276	351.251	No results	No results	Full match	1.1752e+07	2.28981e+06	3.17572e+06
Com_1180_pos	Methionine sulfoxide	C5 H11 N O3 S	165.046	1.285	166.054	Full match	Full match	No results	1.19329e+08	1.26154e+08	8.1757e+07
Com_5094_pos	methyl 3,4,5-trihydroxycyclohex-1-ene-1-carboxylate	C8 H12 O5	226.026	1.285	227.033	Invalid mass	No results	No results	1.33637e+07	1.10882e+07	5.32626e+06
Com_3140_pos	Methyl 3-indolyacetate	C11 H11 N O2	189.079	5.104	190.087	No results	No results	Full match	1.42705e+07	2.16237e+07	1.50864e+07
Com_568_pos	Methyl palmitate	C17 H34 O2	270.256	6.504	271.263	Full match	No results	No results	3.99458e+08	2.73312e+08	3.33779e+08
Com_482_pos	Mezlocillin	C21 H25 N5 O8 S2	556.145	11.132	557.152	Invalid mass	No results	No results	5.97879e+06	2.60965e+06	3.17863e+06
Com_10281_pos	Milbemycin A3 oxime	C31 H43 N O7	563.282	5.551	564.289	Invalid mass	No results	No results	461170	385227	465756
Com_3009_pos	MLK	C17 H34 N4 O4 S	390.227	5.037	391.234	Invalid mass	No results	No results	1.28511e+07	1.58459e+07	1.17262e+07
Com_50_pos	Monoolein	C21 H40 O4	356.293	10.05	357.3	Full match	No results	Full match	3.20493e+09	3.06805e+09	2.39329e+09
Com_1220_pos	Muscone	C16 H30 O	238.23	9.989	239.237	Full match	No results	No results	1.1657e+08	1.03642e+08	7.57706e+07
Com_3911_pos	Myristic acid	C14 H28 O2	228.209	9.104	229.216	No results	No results	Full match	1.8055e+07	1.46198e+07	8.50203e+06
Com_2168_pos	N-(4-methoxy-1-methyl-1H-indazol-3-yl)-5-methyl-3-isoxazolecarboxamide	C14 H14 N4 O3	286.11	1.825	287.118	Invalid mass	No results	No results	5.81328e+06	1.29677e+07	1.38658e+07
Com_1914_pos	N-(6-methoxypyridin-3-yl)thiophene-2-carboxamide	C11 H10 N2 O2 S	234.05	1.185	235.057	Invalid mass	No results	No results	3.86853e+07	3.03636e+07	3.50068e+07
Com_5960_pos	N-(9-oxodecyl)acetamide	C12 H23 N O2	251.128	5.539	252.135	Invalid mass	No results	No results	1.51661e+06	1.84455e+06	4.22407e+06
Com_3107_pos	N,N-Diethyldodecanamide	C16 H33 N O	255.256	7.206	256.263	Full match	No results	No results	2.76452e+07	2.77196e+07	1.21196e+07
Com_3024_pos	N,N-Dimethyldecylamine N-oxide	C12 H27 N O	201.209	6.092	202.217	Full match	No results	No results	2.97446e+07	2.58421e+07	1.89247e+07
Com_634_pos	N,N-Dimethylsphingosine	C20 H41 N O2	327.314	7.691	328.321	Full match	No results	No results	2.80925e+08	2.43378e+08	2.99815e+08
Com_1684_pos	N-[(4-hydroxy-3-methoxyphenyl)methyl]-8-methylnonanamide	C18 H29 N O3	329.196	5.188	330.203	Invalid mass	No results	No results	3.0797e+07	3.57211e+07	2.08265e+07
Com_2466_pos	N'-{6-[(5-chloro-3-pyridyl)oxy]-3-pyridyl}-N,N-dimethyliminoformamide	C13 H13 Cl N4 O	276.078	2.419	277.085	Full match	No results	No results	1.60435e+07	2.87494e+07	1.63458e+07
Com_2173_pos	N1-(5-methylisoxazol-3-yl)-2-morpholinoacetamide	C10 H15 N3 O3	247.091	1.131	248.098	Invalid mass	No results	No results	1.67681e+07	1.93129e+07	2.76541e+07
Com_2148_pos	N'1-(6-methylpyridazin-3-yl)-4-chlorobenzene-1-carbohydrazide	C12 H11 Cl N4 O	488.108	1.288	489.115	Invalid mass	No results	No match	2.25147e+07	1.94757e+07	2.25369e+07
Com_1409_pos	N2-tetrahydrofuran-2-ylmethyl-4-(4-fluorophenyl)-1,3-thiazol-2-amine	C14 H15 F N2 O S	278.09	1.837	279.098	Invalid mass	No results	No results	2.60104e+07	3.47312e+07	3.52267e+07
Com_243_pos	N3,N4-Dimethyl-L-arginine	C8 H18 N4 O2	202.143	1.31	203.15	Full match	Full match	Full match	4.33982e+08	4.29835e+08	6.2733e+08
Com_1874_pos	N4-(4-chloro-2,5-dimethoxyphenyl)morpholine-4-carbothioamide	C13 H17 Cl N2 O3 S	354.018	1.408	337.015	Invalid mass	No results	No results	1.64555e+07	2.40286e+07	1.57204e+07
Com_1343_pos	N6,N6,N6-Trimethyl-L-lysine	C9 H20 N2 O2	188.153	1.172	189.16	Full match	Full match	Full match	4.35111e+07	3.78085e+07	4.99939e+07
Com_542_pos	N6-Acetyl-L-lysine	C8 H16 N2 O3	188.117	1.396	189.124	Full match	Full match	Full match	5.12223e+07	5.20586e+07	1.09419e+08
Com_1332_pos	N6-Me-dA	C11 H15 N5 O3	265.116	1.291	266.123	Full match	No results	No results	2.13801e+07	2.10065e+07	6.64232e+06
Com_596_pos	N-Acetyl-aspartic acid	C6 H9 N O5	175.048	1.822	176.056	No results	No results	Full match	3.45806e+08	3.34647e+08	3.34508e+08
Com_1820_pos	N-acetyl-D-glucosamine	C8 H15 N O6	221.09	1.371	222.097	No results	No results	Full match	2.89636e+07	2.46453e+07	2.40669e+07
Com_3106_pos	N-Acetyl-DL-glutamic acid	C7 H11 N O5	189.064	2.143	190.071	Full match	Full match	Full match	2.18229e+07	2.17433e+07	2.50833e+07
Com_3620_pos	N-Acetylglucosamine 1-phosphate	C8 H16 N O9 P	301.056	1.313	302.063	No results	No results	Full match	7.37802e+06	5.87835e+06	8.8114e+06
Com_5351_pos	N-Acetyl-L-histidine	C8 H11 N3 O3	197.081	1.379	198.088	No results	No results	Full match	6.72435e+06	6.32872e+06	6.62748e+06
Com_6900_pos	N-Acetyl-L-leucine	C8 H15 N O3	173.106	6.689	174.113	No results	No results	Full match	1.5265e+06	1.08104e+06	939642
Com_667_pos	N-Acetylmethionine	C7 H13 N O3 S	191.062	5.249	192.069	No results	Full match	Full match	1.86659e+08	1.68038e+08	1.4483e+08
Com_690_pos	N-Acetylornithine	C7 H14 N2 O3	174.101	1.59	175.108	Full match	No results	Full match	1.15699e+08	1.32523e+08	1.07153e+08
Com_3810_pos	N-Acetylsphingosine	C20 H39 N O3	323.283	7.229	324.29	Invalid mass	No results	No results	1.22505e+07	2.04201e+07	1.62645e+07
Com_3313_pos	N-Acetylvaline	C7 H13 N O3	159.09	1.38	160.097	No results	No results	Full match	2.57191e+07	1.58326e+07	1.52739e+07
Com_6137_pos	NAD+	C21 H27 N7 O14 P2	663.109	1.385	664.115	No results	No results	Full match	9.67043e+06	8.89611e+06	5.89828e+06
Com_1967_pos	NG,NG-Dimethyl-L-arginine	C8 H20 Cl2 N4 O2	274.096	4.885	275.103	No results	No results	Full match	1.95491e+07	2.11433e+07	1.9695e+07
Com_121_pos	Nicotinamide	C6 H6 N2 O	122.048	1.874	123.055	Full match	Full match	Full match	2.3048e+09	2.09129e+09	2.01725e+09
Com_1495_pos	Nitrosoheptamethyleneimine	C7 H14 N2 O	142.111	5.061	143.118	Full match	No results	No results	2.80428e+07	3.84867e+07	3.26662e+07
Com_3661_pos	N-Methyldioctylamine	C17 H37 N	255.293	7.404	256.3	Full match	No results	No results	2.21204e+07	2.15173e+07	1.54918e+07
Com_8402_pos	N-Oleoyl Glycine	C20 H37 N O3	339.277	7.185	340.284	No results	No results	Full match	2.21858e+06	4.96816e+06	1.53642e+06
Com_4156_pos	N-P-Coumaroyl Spermidine	C16 H25 N3 O2	291.195	6.504	292.202	No results	No results	Full match	1.35438e+07	1.25056e+07	1.62645e+07
Com_8449_pos	NPK	C15 H27 N5 O5	714.409	5.048	358.212	Invalid mass	No results	No results	1.87265e+06	2.51946e+06	2.78116e+06
Com_1315_pos	N-Propionylglycine	C5 H9 N O3	131.058	2.662	132.066	No results	No results	Full match	4.57449e+07	4.27767e+07	4.75936e+07
Com_1524_pos	N-Tetradecanamide	C14 H29 N O	227.225	9.885	228.232	No results	No results	Full match	8.0863e+07	8.55167e+07	7.57045e+07
Com_3990_pos	O-Acetyl-L-carnitine	C9 H17 N O4	203.116	5.726	204.123	No results	No results	Full match	4.08402e+06	3.69339e+06	2.98512e+06
Com_1084_pos	o-Cresol	C7 H8 O	108.058	4.855	109.065	No results	No results	Full match	6.24328e+07	7.33949e+07	6.63055e+07
Com_845_pos	octadec-9-ynoic acid	C18 H32 O2	262.23	9.651	263.237	Invalid mass	No results	No results	2.19312e+08	1.95458e+08	6.57067e+07
Com_1032_pos	Octadecanamine	C18 H39 N	269.308	7.947	270.315	Full match	No results	No results	9.99588e+07	7.53739e+07	1.21188e+08
Com_124_pos	Oleamide	C18 H35 N O	281.272	9.997	282.279	Full match	No results	No results	7.40677e+08	5.77506e+08	1.18545e+09
Com_1547_pos	Oleoyl ethanolamide	C20 H39 N O2	325.298	9.889	326.305	Full match	No results	No results	6.68532e+07	7.76319e+07	6.69706e+07
Com_848_pos	Oleoyl ethylamide	C20 H39 N O	309.303	7.689	310.31	Full match	No results	No results	1.80883e+08	1.52276e+08	1.9229e+08
Com_1903_pos	Oxohongdenafil	C25 H32 N6 O4	480.256	5.391	481.263	Invalid mass	No results	No results	4.23072e+06	4.11395e+06	5.50274e+07
Com_453_pos	Oxytetracycline	C22 H24 N2 O9	482.126	10.445	483.133	Invalid mass	No results	No results	8.27436e+06	3.46587e+06	3.2282e+06
Com_1304_pos	Palmitoleic acid	C16 H30 O2	254.225	8.345	255.232	Full match	No results	Full match	3.18334e+07	2.80738e+07	2.64712e+07
Com_3317_pos	Palmitoyl ethanolamide	C18 H37 N O2	299.282	9.676	300.29	Full match	No results	Full match	2.24802e+07	2.18818e+07	2.26529e+07
Com_4790_pos	Palmitoylethanolamide	C18 H37 N O2	299.282	9.112	300.29	No results	No results	Full match	2.02152e+06	6.68224e+06	3.18279e+06
Com_270_pos	Pantothenic acid	C9 H17 N O5	219.111	4.988	220.118	Full match	Full match	Full match	1.04332e+09	9.33515e+08	7.1246e+08
Com_117_pos	PC (14:0/14:0)	C36 H72 N O8 P	677.499	8.324	678.507	No results	Full match	No results	2.26919e+09	2.06191e+09	2.04204e+09
Com_5147_pos	PC (14:0e/12:0)	C34 H70 N O7 P	635.489	11.216	636.497	No results	Full match	No results	4.45595e+06	1.16904e+07	9.44481e+06
Com_1087_pos	PC (14:0e/14:0)	C36 H74 N O7 P	663.52	10.897	664.527	No results	Full match	No results	1.05125e+08	7.95892e+07	1.07391e+08
Com_131_pos	PC (14:0e/16:0)	C38 H78 N O7 P	691.551	11.337	692.559	No results	Full match	No results	1.38579e+09	1.75973e+09	9.17301e+08
Com_335_pos	PC (14:0e/16:1)	C38 H76 N O7 P	689.536	10.943	690.543	No results	Full match	No results	4.51943e+08	5.60905e+08	2.6587e+08
Com_5657_pos	PC (14:0e/16:2)	C38 H74 N O7 P	687.514	9.144	688.521	No results	Invalid mass	No results	6.3264e+06	3.89242e+06	9.96725e+06
Com_988_pos	PC (14:0e/18:2)	C40 H78 N O7 P	715.551	10.931	716.558	No results	Full match	No results	1.20969e+08	1.0152e+08	8.05842e+07
Com_92_pos	PC (14:0e/2:0)	C24 H50 N O7 P	495.332	9.263	496.34	No results	Full match	Full match	3.67611e+09	4.1555e+09	3.82551e+09
Com_956_pos	PC (14:0e/20:3)	C42 H80 N O7 P	741.567	10.312	742.574	No results	Full match	No results	1.39754e+08	9.70445e+07	9.9738e+07
Com_6188_pos	PC (14:0e/3:0)	C25 H52 N O7 P	509.348	9.914	510.355	No results	Full match	Full match	9.54003e+06	8.79059e+06	6.89219e+06
Com_1377_pos	PC (14:0e/4:0)	C26 H54 N O7 P	523.364	10.115	524.371	No results	Full match	Full match	1.01994e+08	9.89238e+07	9.02667e+07
Com_190_pos	PC (14:1e/2:0)	C24 H48 N O7 P	493.317	8.697	494.324	No results	Full match	Full match	1.26651e+09	1.50085e+09	1.23987e+09
Com_66_pos	PC (14:1e/4:0)	C26 H52 N O7 P	521.348	9.489	522.356	No results	Full match	Full match	4.26064e+09	4.25832e+09	4.56116e+09
Com_43_pos	PC (15:0/15:1)	C38 H74 N O8 P	703.515	10.054	704.522	No results	Full match	No results	5.75331e+09	5.83742e+09	4.36589e+09
Com_804_pos	PC (15:1/15:1)	C38 H72 N O8 P	701.5	11.247	702.507	No results	Full match	No results	1.13042e+08	1.27842e+08	9.4516e+07
Com_7_pos	PC (16:0/16:1)	C40 H78 N O8 P	731.546	10.309	732.553	No results	Full match	No results	1.36841e+10	1.6271e+10	1.18779e+10
Com_5456_pos	PC (16:0/17:2)	C41 H78 N O8 P	743.54	10.372	744.548	No results	Invalid mass	No results	1.20532e+07	4.28058e+06	3.88752e+06
Com_77_pos	PC (16:1/16:1)	C40 H76 N O8 P	729.53	10.928	730.538	No results	Full match	No results	4.55084e+09	3.31414e+09	4.90485e+09
Com_425_pos	PC (16:1/16:2)	C40 H74 N O8 P	727.513	9.533	728.519	No results	Full match	No results	4.81957e+08	4.00066e+08	4.31502e+08
Com_723_pos	PC (16:1/17:2)	C41 H76 N O8 P	741.53	10.303	742.537	No results	Full match	No results	1.68658e+08	1.50644e+08	9.5813e+07
Com_2519_pos	PC (16:1/18:5)	C42 H72 N O8 P	749.496	11.625	750.503	No results	Full match	No results	2.33446e+07	3.53348e+07	2.46035e+07
Com_1266_pos	PC (16:1e/4:0)	C28 H56 N O7 P	549.379	10.311	550.387	No results	Full match	No results	7.538e+07	8.01119e+07	8.20513e+07
Com_436_pos	PC (16:2e/2:0)	C26 H50 N O7 P	519.333	8.95	520.34	No results	Full match	Full match	3.13808e+08	2.70792e+08	5.14258e+08
Com_874_pos	PC (17:0/18:2)	C43 H82 N O8 P	771.584	10.696	772.592	No results	Invalid mass	No results	1.67427e+08	5.22427e+06	6.15842e+07
Com_19_pos	PC (17:1/17:1)	C42 H80 N O8 P	757.562	10.758	758.569	No results	Full match	No results	7.01109e+09	8.30226e+09	4.67134e+09
Com_108_pos	PC (17:1/17:2)	C42 H78 N O8 P	755.546	11.398	756.553	No results	Full match	No results	1.90317e+09	1.20907e+09	1.87077e+09
Com_2679_pos	PC (17:2/17:2)	C42 H76 N O8 P	753.53	11.58	754.537	No results	Full match	No results	1.70763e+07	1.60033e+07	3.21666e+07
Com_4294_pos	PC (18:1/18:1)	C44 H84 N O8 P	785.588	11.308	786.596	No results	Invalid mass	No results	478361	1.07605e+07	439559
Com_4497_pos	PC (18:1/18:5)	C44 H76 N O8 P	777.532	9.674	778.54	No results	Full match	No results	1.46658e+07	1.2669e+07	1.44121e+07
Com_4827_pos	PC (18:1/19:2)	C45 H84 N O8 P	797.592	10.798	820.581	No results	Full match	No results	4.91622e+06	2.82494e+06	1.29713e+07
Com_699_pos	PC (18:1e/14:0)	C40 H80 N O7 P	717.567	11.433	718.574	No results	Full match	No results	7.99776e+07	2.88786e+08	6.07239e+07
Com_100_pos	PC (18:2/18:2)	C44 H80 N O8 P	781.562	10.541	782.569	No results	Full match	No results	1.6832e+09	3.41397e+09	1.93279e+09
Com_868_pos	PC (18:2e/2:0)	C28 H54 N O7 P	547.364	9.774	548.371	No results	Full match	Full match	1.48589e+08	1.38081e+08	1.81911e+08
Com_2737_pos	PC (18:2e/4:0)	C30 H58 N O7 P	575.395	10.561	576.402	No results	Full match	No results	2.95611e+07	2.93634e+07	3.0853e+07
Com_3166_pos	PC (18:3/18:4)	C44 H74 N O8 P	775.514	10.249	776.521	No results	Full match	No results	2.25127e+07	1.22376e+07	2.43347e+07
Com_2787_pos	PC (18:3e/14:0)	C40 H76 N O7 P	713.536	10.54	714.543	No results	Full match	No results	2.37239e+07	3.32763e+07	2.33456e+07
Com_36_pos	PC (18:3e/15:0)	C41 H78 N O7 P	727.554	10.338	728.561	No results	Full match	No results	6.13788e+09	6.5771e+09	4.02289e+09
Com_7827_pos	PC (18:3e/18:5)	C44 H74 N O7 P	1519.02	11.771	760.519	No results	Invalid mass	No results	4.55222e+06	4.61388e+06	2.10911e+06
Com_187_pos	PC (18:3e/2:0)	C28 H52 N O7 P	545.348	9.419	546.356	No results	Full match	No results	1.58733e+09	1.51619e+09	1.50943e+09
Com_1033_pos	PC (18:4e/2:0)	C28 H50 N O7 P	543.331	8.89	544.338	No results	Full match	Full match	9.59647e+07	9.45433e+07	1.40811e+08
Com_4306_pos	PC (18:5e/2:0)	C28 H48 N O7 P	541.317	8.416	542.324	No results	Full match	No results	1.46095e+07	1.55798e+07	1.54233e+07
Com_4559_pos	PC (18:5e/4:0)	C30 H52 N O7 P	569.349	9.307	570.356	No results	Full match	No results	1.59964e+07	1.53024e+07	1.19445e+07
Com_11388_pos	PC (19:0/20:5)	C47 H84 N O8 P	821.586	11.449	822.593	No results	Invalid mass	No results	1.01528e+06	284183	685885
Com_7746_pos	PC (19:2/18:3)	C45 H80 N O8 P	1587.12	11.502	794.567	No results	Invalid mass	No results	2.62592e+06	2.72208e+06	4.30987e+06
Com_2717_pos	PC (20:3e/2:0)	C30 H56 N O7 P	573.379	9.644	574.387	No results	Full match	No results	1.95229e+07	1.07914e+07	3.13448e+07
Com_2403_pos	PC (20:4e/2:0)	C30 H54 N O7 P	571.364	9.627	572.371	No results	Full match	No results	3.61538e+07	3.26991e+07	3.78353e+07
Com_6874_pos	PC (20:4e/4:0)	C32 H58 N O7 P	599.395	10.439	600.403	No results	Full match	No results	7.02729e+06	6.61085e+06	6.88296e+06
Com_3483_pos	PC(16:0/16:0)	C40 H80 N O8 P	733.565	11.8	734.569	No results	No results	Full match	9.22187e+06	9.42697e+06	2.10363e+07
Com_1906_pos	PE (16:1/16:1)	C37 H70 N O8 P	687.484	10.542	688.491	No results	Full match	No results	2.91804e+07	1.7075e+07	5.05721e+07
Com_461_pos	Penicillin G	C16 H18 N2 O4 S	334.1	5.498	335.107	Full match	No results	No results	2.67085e+08	2.44895e+08	1.96717e+08
Com_906_pos	Phe-Phe	C18 H20 N2 O3	312.148	5.435	313.155	No results	No results	Full match	1.28222e+08	1.87292e+08	1.2825e+08
Com_11267_pos	Phe-Pro	C14 H18 N2 O3	262.131	5.386	525.27	No results	No results	Full match	440593	453257	1.74158e+06
Com_1992_pos	Phloroglucinol	C6 H6 O3	144.043	4.956	145.05	Invalid mass	Invalid mass	No match	3.15361e+06	2.86284e+06	2.06261e+06
Com_256_pos	Phosphocholine	C5 H14 N O4 P	183.066	1.236	184.074	No results	Full match	No results	1.11532e+09	1.00296e+08	8.62108e+08
Com_4833_pos	Phosphoethanolamine	C2 H8 N O4 P	141.019	1.231	125	No results	No results	Full match	4.3287e+06	7.40784e+06	9.83419e+06
Com_1279_pos	Pipecolic acid	C6 H11 N O2	129.079	1.396	130.086	Full match	Full match	Full match	4.37411e+07	4.91038e+07	4.47423e+07
Com_6234_pos	PNK	C15 H27 N5 O5	178.601	1.371	179.608	Invalid mass	No results	No results	2.29687e+06	3.10685e+06	4.45506e+06
Com_5814_pos	Pro-Leu	C11 H20 N2 O3	228.148	1.396	229.155	No results	No results	Full match	4.81404e+06	5.16674e+06	5.30394e+06
Com_2495_pos	Proline-hydroxyproline	C10 H16 N2 O4	228.112	5.174	229.119	No results	Full match	No results	1.85412e+07	1.9654e+07	1.37363e+07
Com_1117_pos	Prolylglycine	C7 H12 N2 O3	172.085	1.382	173.092	Full match	No results	Full match	5.37596e+07	5.92644e+07	6.22355e+07
Com_5267_pos	Prostaglandin G2	C20 H32 O6	368.218	4.713	369.225	No results	No results	Full match	4.76855e+06	5.67547e+06	6.28751e+06
Com_4657_pos	Psychosine	C24 H47 N O7	461.335	7.144	462.342	Full match	No results	No results	3.97793e+06	5.65631e+06	1.44093e+06
Com_297_pos	Pyridoxamine	C8 H12 N2 O2	168.088	1.133	169.095	Invalid mass	No results	No results	3.29436e+08	3.40055e+08	4.87029e+08
Com_1727_pos	Pyridoxine	C8 H11 N O3	169.074	2.005	170.081	Full match	Full match	Full match	3.76258e+07	3.87105e+07	3.45712e+07
Com_1948_pos	QLK	C17 H33 N5 O5	387.248	4.586	388.256	Full match	No results	No results	1.54053e+07	3.42076e+07	2.71087e+07
Com_5186_pos	QPK	C16 H29 N5 O5	371.218	1.376	186.616	Full match	No results	No results	3.89224e+06	4.67358e+06	5.87096e+06
Com_3007_pos	Ribulose-5-phosphate	C5 H11 O8 P	230.019	1.283	231.027	No results	No results	Full match	2.69147e+07	2.93897e+07	2.60206e+07
Com_7357_pos	RKK	C18 H38 N8 O4	430.299	5.092	431.305	Invalid mass	No results	No results	1.38687e+06	2.69617e+06	2.60008e+06
Com_3405_pos	S-(5-Adenosy)-L-Homocysteine	C14 H20 N6 O5 S	384.122	1.381	385.13	No results	No results	Full match	2.2319e+07	1.55967e+07	1.84334e+07
Com_2223_pos	S-Adenosylhomocysteine	C14 H20 N6 O5 S	384.122	2.191	385.129	Full match	Full match	Full match	2.85072e+07	3.15174e+07	2.70096e+07
Com_2539_pos	S-Adenosyl-L-methionine	C15 H22 N6 O5 S	398.137	1.206	399.145	No results	No results	Full match	1.46133e+07	1.08484e+07	1.40455e+07
Com_2390_pos	S-Adenosylmethionine	C15 H22 N6 O5 S	199.069	1.207	399.144	Invalid mass	Invalid mass	No results	1.67308e+07	1.19608e+07	1.50147e+07
Com_1883_pos	SM (d14:0/18:0)	C37 H77 N2 O6 P	676.551	10.415	677.559	No results	Full match	No results	3.24531e+07	3.25459e+07	5.58397e+07
Com_1095_pos	SM (d17:0/16:1)	C38 H77 N2 O6 P	688.552	10.648	689.559	No results	Full match	No results	9.86704e+07	7.58688e+07	1.2921e+08
Com_693_pos	SM (d18:1/16:1)	C39 H77 N2 O6 P	700.552	10.328	701.559	No results	Full match	No results	2.2167e+08	1.73331e+08	2.30509e+08
Com_178_pos	SM (d20:1/12:0)	C37 H75 N2 O6 P	674.536	8.454	675.544	No results	Full match	No results	1.29509e+09	1.68362e+09	1.57254e+09
Com_196_pos	SM (d22:1/12:1)	C39 H77 N2 O6 P	700.552	9.667	701.559	No results	Full match	No results	1.37311e+09	1.12772e+09	1.17482e+09
Com_4071_pos	SMK	C14 H28 N4 O5 S	728.349	4.895	365.182	Invalid mass	No results	No results	1.33225e+07	1.38608e+07	6.27123e+06
Com_3840_pos	Spermidine	C7 H19 N3	145.158	1.085	146.165	No results	No results	Full match	2.34993e+06	2.20136e+06	5.25466e+06
Com_1575_pos	Spermine	C10 H26 N4	202.216	1.102	203.223	Full match	Full match	Full match	6.96977e+06	8.31744e+06	7.322e+07
Com_7703_pos	Sphinganine	C18 H39 N O2	301.298	6.62	302.305	No results	No results	Full match	2.28953e+06	3.90201e+06	1.53271e+06
Com_601_pos	Stearamide	C18 H37 N O	283.287	10.644	284.295	Full match	No results	No results	2.36766e+08	1.50031e+08	1.95427e+08
Com_3789_pos	Stearoyl Ethanolamide	C20 H41 N O2	309.303	10.667	310.31	Invalid mass	No results	No results	2.10584e+07	6.45062e+06	1.06728e+07
Com_1910_pos	Styrene	C8 H8	104.063	9.002	105.07	No results	No results	Full match	2.90737e+07	1.61164e+07	5.44548e+07
Com_733_pos	Sulcatol	C8 H16 O	128.12	5.697	129.127	Full match	No results	No results	1.61789e+07	1.39454e+07	1.01161e+07
Com_3648_pos	Sulfamerazine	C11 H12 N4 O2 S	242.091	4.778	243.098	Invalid mass	No results	No match	1.883e+07	1.58211e+07	1.12802e+07
Com_1792_pos	Targinine	C7 H16 N4 O2	188.127	1.222	189.135	No results	Full match	Full match	2.37918e+07	2.20852e+07	3.72433e+07
Com_7370_pos	Taurocholic acid	C26 H45 N O7 S	515.29	4.958	258.652	No results	No results	Full match	2.35885e+06	3.08152e+06	2.18307e+06
Com_11253_pos	Taurolithocholic acid sodium salt	C26 H44 N Na O5 S	505.282	4.923	506.29	No results	No results	Full match	273263	316647	1.42789e+06
Com_441_pos	tert-Butyl N-[1-(aminocarbonyl)-3-methylbutyl]carbamate	C11 H22 N2 O3	230.164	5.112	231.171	Full match	No results	No results	2.55346e+08	4.42441e+08	2.27485e+08
Com_12711_pos	Tetrahydroaldosterone	C21 H32 O5	364.224	7.823	365.231	No results	No results	Full match	77180.6	85018.8	94284.8
Com_5755_pos	Tetramethylpyrazine	C8 H12 N2	136.1	5.928	137.108	Full match	No results	No results	913460	682607	918538
Com_5510_pos	tetranor-12(R)-HETE	C16 H26 O3	248.175	8.173	249.183	Invalid mass	No results	No results	1.72559e+06	3.61109e+06	3.69518e+06
Com_1822_pos	Thiamine	C12 H16 N4 O S	132.052	1.22	265.112	Invalid mass	Invalid mass	No results	2.92668e+07	3.24876e+07	2.71176e+07
Com_305_pos	Thiazolidine-4-carboxylic acid	C4 H7 N O2 S	133.02	1.38	134.027	No results	Full match	No results	1.06419e+08	1.16116e+08	2.13065e+08
Com_6992_pos	Thromboxane B2	C20 H34 O6	784.426	4.734	393.22	Invalid mass	No results	No results	1.72111e+06	2.41498e+06	2.66286e+06
Com_1958_pos	Thymidine 5'-diphosphate	C10 H16 N2 O11 P2	402.022	1.226	403.029	No results	No results	Full match	3.54649e+07	3.11463e+07	3.19513e+07
Com_1292_pos	Thymine	C5 H6 N2 O2	126.043	4.774	127.051	Full match	Full match	Full match	6.02804e+07	5.4494e+07	3.79167e+07
Com_53_pos	TKK	C16 H33 N5 O5	375.252	6.506	376.259	Invalid mass	No results	No results	5.86679e+09	5.13998e+09	6.24453e+09
Com_4858_pos	TMK	C15 H30 N4 O5 S	720.356	4.668	361.185	Invalid mass	No results	No results	3.683e+06	4.16426e+06	4.02262e+06
Com_888_pos	trans-4-Phenyl-4-piperidinocyclohexanol	C17 H25 N O	259.19	4.403	260.197	Invalid mass	No results	No results	5.60542e+07	1.1268e+08	8.03695e+07
Com_10913_pos	Traumatic acid	C12 H20 O4	228.136	5.861	229.143	No results	No results	Full match	429575	1.65147e+06	1.46456e+06
Com_167_pos	Trehalose	C12 H22 O11	342.116	1.27	365.106	No results	No results	Full match	7.11866e+08	8.82818e+08	7.71151e+08
Com_5109_pos	Tyramine	C8 H11 N O	137.084	4.996	138.092	No results	No results	Full match	6.61163e+06	8.66397e+06	6.15855e+06
Com_1574_pos	Tyr-Tyr	C18 H20 N2 O5	344.138	4.947	345.145	No results	Full match	No results	4.43993e+07	6.384e+07	3.27233e+07
Com_1267_pos	UDP	C9 H14 N2 O12 P2	404.002	1.488	405.01	No results	No results	Full match	1.15673e+08	9.26775e+07	1.0021e+08
Com_5904_pos	UDP-galactose	C15 H22 N2 Na2 O17 P2	610.02	1.472	611.027	No results	No results	Full match	1.04209e+07	4.54579e+06	9.03165e+06
Com_1433_pos	UR-144 N-(2-hydroxypentyl) metabolite	C21 H29 N O2	327.217	5.288	328.224	Invalid mass	No results	No results	3.92891e+07	4.75023e+07	2.894e+07
Com_405_pos	UR-144 N-Heptyl analog	C23 H33 N O	339.253	5.423	340.26	Invalid mass	No results	No results	6.40608e+08	5.84642e+08	4.27543e+08
Com_336_pos	Uracil	C4 H4 N2 O2	112.027	2.164	113.035	Full match	Full match	Full match	5.17006e+08	5.61061e+08	4.18646e+08
Com_5711_pos	Ureidoisobutyric Acid	C5 H10 N2 O3	146.069	4.693	147.077	No results	No results	Full match	4.62472e+06	6.05112e+06	4.48178e+06
Com_1226_pos	Uridine 5'-monophosphate	C9 H13 N2 O9 P	324.036	1.39	325.043	No results	Full match	Full match	1.21582e+08	9.89994e+07	1.04854e+08
Com_410_pos	Val-Ser	C8 H16 N2 O4	204.111	2.522	205.119	No results	No results	Full match	2.49652e+08	4.1779e+08	2.12394e+08
Com_1099_pos	Valylproline	C10 H18 N2 O3	214.132	4.755	215.14	Full match	No results	No results	3.55041e+07	4.24979e+07	3.55883e+07
Com_4171_pos	Vitamin A	C20 H30 O	286.229	9.818	287.237	No results	No results	Full match	1.83184e+07	1.3256e+07	9.45303e+06
Com_3998_pos	VLK	C17 H34 N4 O4	358.258	5.137	359.265	Full match	No results	No results	5.46136e+06	9.63345e+06	9.6143e+06
Com_4750_pos	VMK	C16 H32 N4 O4 S	716.398	4.742	359.206	Invalid mass	No results	No results	3.46018e+06	5.7956e+06	1.16727e+07
Com_640_pos	α-Aspartylphenylalanine	C13 H16 N2 O5	280.107	5.187	281.114	Full match	Full match	Full match	1.45697e+08	1.59505e+08	6.95779e+07
Com_520_pos	Υ-Aminobutyric acid (GABA)	C4 H9 N O2	103.064	1.409	104.071	Full match	Full match	Full match	2.85574e+08	2.26229e+08	1.13459e+08
Com_964_pos	Υ-L-Glutamyl-L-glutamic acid	C10 H16 N2 O7	276.096	1.38	277.103	Full match	No results	Full match	6.09771e+07	6.6406e+07	5.12419e+07

## Sheet: negative mode
ID	Name	Formula	Molecular Weight	RT [min]	m/z	mzCloud_Results	mzVault_Results	MassList_Results	CYP4F2 shRNA	CYP27B1 shRNA	negative shRNA
Com_3184_neg	(+/-)11-HETE	C20 H32 O3	320.235	8.186	319.228	Full match	No results	Full match	8.53548e+06	1.08011e+07	1.06438e+07
Com_1296_neg	(+/-)12(13)-DiHOME	C18 H34 O4	296.235	8.548	295.228	Invalid mass	No results	No match	2.88656e+07	2.03709e+07	2.21161e+07
Com_7204_neg	(±)8(9)-DiHET	C20 H34 O4	338.243	11.014	337.236	Invalid mass	No results	No results	2.27051e+06	2.44086e+06	1.33163e+06
Com_1968_neg	(±)9-HpODE	C18 H32 O4	312.23	7.193	311.223	Full match	No results	Full match	1.8394e+07	1.66453e+07	1.8577e+07
Com_469_neg	(2R)-2,3-Dihydroxypropanoic acid	C3 H6 O4	106.027	1.382	105.019	Full match	Full match	Full match	5.16122e+07	6.021e+07	7.68769e+07
Com_1700_neg	(R)-3-Hydroxy myristic acid	C14 H28 O3	244.204	7.841	243.196	Full match	No results	No results	8.04643e+06	9.14773e+06	9.98917e+06
Com_2115_neg	1-(4-Methoxyphenyl)-2-propanone	C10 H12 O2	164.084	6.409	163.076	No results	No results	Full match	1.67823e+07	1.89416e+07	1.6466e+07
Com_6_neg	11(E)-Eicosenoic Acid	C20 H38 O2	310.287	11.67	309.28	Full match	No results	Full match	2.85236e+09	2.81042e+09	2.60885e+09
Com_9_neg	11(Z),14(Z)-Eicosadienoic acid	C20 H36 O2	308.271	11.1	307.264	Full match	No results	No results	3.37191e+09	3.31347e+09	2.5614e+09
Com_5415_neg	13(S)-HOTrE	C18 H30 O3	294.219	9.15	293.212	Full match	No results	Full match	3.65655e+06	4.77798e+06	2.38217e+06
Com_2187_neg	15-OxoEDE	C20 H34 O3	322.251	8.743	321.243	Full match	No results	No results	1.19669e+07	1.53938e+07	1.68241e+07
Com_3421_neg	16-(Hexopyranosyloxy)-7-hydroxy-8,9-epoxypimaran-18-oic acid	C26 H42 O10	514.275	4.975	513.268	Invalid mass	No results	No results	2.92305e+06	2.34132e+06	3.21063e+06
Com_66_neg	16-Hydroxyhexadecanoic acid	C16 H32 O3	254.224	9.903	253.217	Invalid mass	No results	No match	5.76054e+08	6.89547e+08	3.79683e+08
Com_2132_neg	2-({[4-(6-methyl-1,3-benzothiazol-2-yl)phenyl]imino}methyl)phenol	C21 H16 N2 O S	344.098	1.342	343.091	Full match	No results	No results	7.2077e+06	6.16342e+06	9.19309e+06
Com_1412_neg	2-{2-oxo-2-[(2-oxo-3-azepanyl)amino]ethoxy}acetic acid	C10 H16 N2 O5	244.106	1.389	243.098	Full match	No results	No results	1.27966e+07	1.31952e+07	1.05203e+07
Com_1521_neg	20-Hydroxy-(5Z,8Z,11Z,14Z)-eicosatetraenoic acid (5S-pHETE)	C20 H32 O3	320.235	9.45	319.228	Full match	No results	Full match	2.79572e+07	2.83092e+07	2.01457e+07
Com_1980_neg	2-deoxyglucose-6-phosphate	C6 H13 O8 P	244.036	5.068	243.029	No results	No results	Full match	1.17076e+07	1.24745e+07	1.48989e+07
Com_1826_neg	2'-Deoxyinosine	C10 H12 N4 O4	252.086	4.355	251.078	Full match	Full match	Full match	9.49619e+06	1.01289e+07	9.1263e+06
Com_2372_neg	2'-Deoxyuridine-5-monophosphate	C9 H13 N2 O8 P	308.042	1.895	307.034	Full match	No results	Full match	5.91389e+06	4.68071e+06	1.12097e+07
Com_563_neg	2-Ketohexanoic acid	C6 H10 O3	130.063	5.582	129.056	No results	No results	Full match	3.27547e+07	3.27525e+07	5.90337e+07
Com_1429_neg	3-[(methoxycarbonyl)amino]-2,2,3-trimethylbutanoic acid	C9 H17 N O4	203.116	5.728	202.108	Full match	No results	Full match	6.44649e+06	5.37383e+06	5.66039e+06
Com_598_neg	3-Amino-4-methylpentanoic acid	C6 H13 N O2	131.094	5.076	130.087	No results	No results	Full match	4.20793e+07	5.33733e+07	4.22445e+07
Com_1479_neg	3'-Dephosphocoenzyme A	C21 H35 N7 O13 P2 S	687.149	4.958	686.142	Full match	No results	Full match	1.40316e+07	1.3726e+07	1.83777e+07
Com_2793_neg	3-Hydroxyanthranilic Acid	C7 H7 N O3	153.043	2.188	152.035	No results	No results	Full match	6.94028e+06	8.3346e+06	6.77891e+06
Com_797_neg	3-Hydroxypicolinic acid	C6 H5 N O3	139.027	5.844	138.02	No results	No results	Full match	5.57162e+07	5.53606e+07	6.71693e+07
Com_3136_neg	3-Indoxyl sulphate	C8 H7 N O4 S	213.009	5.237	212.002	Full match	Full match	Full match	766642	733729	626371
Com_172_neg	3-Ureidopropionic acid	C4 H8 N2 O3	132.053	1.233	131.046	Full match	Full match	Full match	1.24891e+08	1.33379e+08	1.74308e+08
Com_1596_neg	4-(4-nitrophenylazo)aniline	C12 H10 N4 O2	196.075	5.859	241.073	Invalid mass	No results	No results	1.37819e+07	1.65609e+07	1.62312e+07
Com_385_neg	4-[2-(2-oxo-1-imidazolidinyl)ethyl]-1lambda~6~,4-thiazinane-1,1-dione	C9 H17 N3 O3 S	248.101	1.377	247.093	Invalid mass	No match	No results	4.73095e+07	6.48861e+07	4.97665e+07
Com_93_neg	4-Hydroxybenzoic acid	C7 H6 O3	138.032	6.032	137.024	No results	No results	Full match	6.66266e+08	6.88871e+08	8.00915e+08
Com_1713_neg	4-Hydroxyisoleucine	C6 H13 N O3	147.089	4.994	146.082	No results	No results	Full match	1.2925e+07	1.23303e+07	1.32947e+07
Com_26_neg	4-Oxoproline	C5 H7 N O3	129.043	2.13	128.035	Full match	Full match	Full match	9.27867e+08	9.51062e+08	9.74345e+08
Com_2118_neg	5-Aminopentanoate	C5 H11 N O2	117.079	1.51	116.072	No results	Full match	Full match	5.06688e+06	3.78679e+06	4.96225e+06
Com_1368_neg	5'-Deoxy-5'-(Methylthio)Adenosine	C11 H15 N5 O3 S	297.089	5.098	296.082	No results	No results	Full match	2.11519e+07	1.89018e+07	1.62307e+07
Com_1456_neg	5-Hydroxytryptophol	C10 H11 N O2	177.079	5.647	176.072	No results	No results	Full match	6.33095e+06	7.91053e+06	2.26568e+07
Com_1019_neg	5-Methylcytidine	C10 H15 N3 O5	257.101	1.882	256.094	No results	Full match	No results	7.3421e+06	1.20568e+07	1.77766e+07
Com_4962_neg	5-Methyl-dl-tryptophan	C12 H14 N2 O2	218.106	5.189	217.098	No results	No results	Full match	2.29457e+06	2.77304e+06	1.52688e+06
Com_1581_neg	5-Methyluridine	C10 H14 N2 O6	258.085	2.618	257.078	No results	No results	Full match	7.1684e+06	7.96563e+06	9.23743e+06
Com_4270_neg	5'-O-Methylthymidine	C11 H16 N2 O5	256.103	4.626	255.096	No results	Invalid mass	No results	3.52999e+06	4.55396e+06	3.38784e+06
Com_8258_neg	5-OxoETE	C20 H30 O3	318.219	8.973	317.212	Full match	No results	No results	1.94369e+06	1.92933e+06	1.53827e+06
Com_4444_neg	5-S-cysteinyldopa	C12 H16 N2 O6 S	316.072	4.69	315.065	No results	No results	Full match	3.73664e+06	5.74371e+06	3.19587e+06
Com_1965_neg	5-S-cysteinyldopaquinone	C12 H14 N2 O6 S	314.057	5.072	313.049	No results	No results	Full match	7.58996e+06	9.69008e+06	5.66089e+06
Com_5824_neg	6-Phosphogluconic acid	C6 H13 O10 P	276.026	2.017	275.018	No results	No results	Full match	2.87459e+06	3.44605e+06	2.41102e+06
Com_6496_neg	8(R)-Hydroxy-(5Z,9E,11Z,14Z)-eicosatetraenoic acid (5S-pHETE)	C20 H32 O3	320.235	9.044	319.228	No results	No results	Full match	3.54436e+06	2.50824e+06	1.01019e+06
Com_2369_neg	8-Bromoguanosine	C10 H12 Br N5 O5	361.003	1.847	359.996	No results	No results	Full match	1.08301e+06	921045	2.12177e+06
Com_4_neg	8Z,11Z,14Z-Eicosatrienoic acid	C20 H34 O2	306.255	10.656	305.248	Full match	No results	Full match	7.80765e+09	8.32067e+09	5.51091e+09
Com_7_neg	Acetylenedicarboxylic acid	C4 H2 O4	113.993	1.816	112.986	No results	Invalid mass	No results	5.52419e+09	4.61519e+09	4.55671e+09
Com_1916_neg	Acetyl-N-formyl-5-methoxykynurenamine	C13 H16 N2 O4	264.111	5.525	263.104	Full match	No results	Full match	1.12742e+07	1.2409e+07	2.02602e+07
Com_4699_neg	Adenosine 3'5'-cyclic monophosphate	C10 H12 N5 O6 P	329.052	3.68	328.045	Full match	Full match	Full match	2.13106e+06	1.66412e+06	2.66233e+06
Com_937_neg	Adenosine 5'-monophosphate	C10 H14 N5 O7 P	347.063	1.566	346.056	Full match	Full match	Full match	3.6602e+07	3.38845e+07	5.52229e+07
Com_373_neg	Adenosine diphosphate (ADP)	C10 H15 N5 O10 P2	427.03	1.441	426.022	Full match	No results	Full match	1.42466e+07	1.31237e+07	1.65895e+08
Com_3306_neg	Adenosine5-phosphosulfate	C10 H13 N5 Na O10 P S	449.001	1.177	447.993	No results	No results	Full match	3.62383e+06	2.51685e+06	3.27393e+06
Com_2936_neg	Adenylosuccinic acid	C14 H18 N5 O11 P	463.074	4.665	462.066	No results	Full match	Full match	1.24512e+07	6.53292e+06	5.48296e+06
Com_2428_neg	ADP-ribose	C15 H23 N5 O14 P2	559.071	1.393	558.065	No results	No results	Full match	1.25702e+07	1.58298e+07	8.68395e+06
Com_109_neg	Adrenic acid	C22 H36 O2	332.271	10.851	331.264	Full match	Full match	No results	4.88209e+08	4.64617e+08	3.64138e+08
Com_1634_neg	AICA ribonucleotide	C9 H15 N4 O8 P	338.061	7.889	337.054	Invalid mass	No results	No results	1.28024e+07	1.62568e+07	1.54179e+07
Com_134_neg	Ala-Leu	C9 H18 N2 O3	202.132	5.047	201.124	No results	Full match	Full match	2.98872e+08	4.17162e+08	3.34696e+08
Com_3417_neg	Aldosterone	C21 H28 O5	378.202	4.717	377.194	Invalid mass	No results	No results	4.23522e+06	5.37483e+06	5.43862e+06
Com_3409_neg	Allantoin	C4 H6 N4 O3	158.044	1.311	157.037	No results	No results	Full match	2.91472e+06	2.90652e+06	3.54073e+06
Com_487_neg	all-cis-4,7,10,13,16-Docosapentaenoic acid	C22 H34 O2	330.256	10.486	329.248	Full match	No results	Full match	7.31522e+07	7.46241e+07	5.66424e+07
Com_462_neg	Arachidic acid	C20 H40 O2	312.303	9.88	311.295	Full match	No results	Full match	8.73893e+07	9.33224e+07	8.19615e+07
Com_310_neg	Arachidonic acid (ARA or AA)	C20 H32 O2	304.24	10.211	303.233	Full match	No results	Full match	1.50535e+08	1.52919e+08	1.16804e+08
Com_182_neg	Asp-Phe methyl ester	C14 H18 N2 O5	294.122	4.881	293.114	No results	No results	Full match	9.97381e+07	1.32506e+08	1.24736e+08
Com_7927_neg	Bilirubin	C33 H36 N4 O6	584.263	5.119	583.256	No results	No results	Full match	631041	1.01926e+06	948286
Com_2397_neg	Biopterin	C9 H11 N5 O3	237.086	6.981	236.078	No results	No results	Full match	1.48237e+07	1.26006e+07	1.52996e+07
Com_4695_neg	Calcitriol	C27 H44 O3	416.329	9.82	415.321	Full match	No results	No results	1.27135e+06	1.22419e+06	1.69879e+06
Com_7710_neg	Calcium phosphorylcholine chloride	C5 H13 N O4 P Ca Cl	256.989	1.921	255.982	No results	No results	Full match	1.63325e+06	2.46316e+06	2.16465e+06
Com_4680_neg	Cinnamoylglycine	C11 H11 N O3	205.074	5.633	204.066	No results	No results	Full match	3.0427e+06	3.17543e+06	3.36091e+06
Com_1083_neg	Corticosterone	C21 H30 O4	392.216	5.746	391.209	Invalid mass	No results	No results	6.9834e+06	1.36974e+07	2.24519e+06
Com_3508_neg	CUMYL-PICA N-pentanoic acid metabolite	C23 H26 N2 O3	378.2	5.522	377.193	Invalid mass	No results	No results	1.21745e+06	2.18494e+06	584452
Com_3615_neg	Cyclic ADP-ribose	C15 H21 N5 O13 P2	541.061	1.392	540.054	Full match	Full match	No results	7.23466e+06	7.89145e+06	7.41472e+06
Com_2179_neg	Cyclocytidine	C9 H12 Cl N3 O4	261.052	3.31	260.045	No results	No results	Full match	6.21134e+06	7.58802e+06	1.0003e+07
Com_5376_neg	Cys-Gly	C5 H10 N2 O3 S	178.041	1.39	177.034	No results	No results	Full match	2.9915e+06	3.28929e+06	3.14519e+06
Com_4844_neg	Cystine	C6 H12 N2 O4 S2	240.024	1.235	239.016	No results	No results	Full match	2.68152e+06	2.86567e+06	4.19769e+06
Com_317_neg	Cytidine	C9 H13 N3 O5	243.087	1.258	242.08	Invalid mass	No results	No results	8.46409e+07	6.68988e+07	9.26603e+07
Com_415_neg	Cytidine-5'-monophosphate	C9 H14 N3 O8 P	323.052	1.389	322.044	No results	Full match	Full match	8.67105e+07	1.08773e+08	1.21476e+08
Com_72_neg	D-(-)-Glutamine	C5 H10 N2 O3	146.069	1.243	145.062	Full match	Full match	Full match	4.04145e+08	4.14122e+08	4.11853e+08
Com_74_neg	D-(+)-Malic acid	C4 H6 O5	134.021	1.451	133.014	Full match	Full match	Full match	5.05402e+08	4.35114e+08	5.25664e+08
Com_2160_neg	D-2-Aminoadipic acid	C6 H11 N O4	161.069	2.199	160.061	No results	No results	Full match	1.1165e+07	9.64516e+06	9.09097e+06
Com_5360_neg	dCDP	C9 H15 N3 O10 P2	387.024	1.45	386.017	No results	No results	Full match	622087	678090	861953
Com_902_neg	Dehydrocholic acid	C24 H34 O5	402.248	5.428	401.24	Invalid mass	No results	No results	3.00851e+07	3.71192e+07	4.4683e+07
Com_3225_neg	Deoxycholic acid	C24 H40 O4	392.292	7.34	391.285	Full match	No results	Full match	4.80525e+06	5.79087e+06	6.10604e+06
Com_6960_neg	Deoxycytidine	C9 H13 N3 O4	227.09	1.384	226.083	No results	No results	Full match	1.01814e+06	983580	1.22742e+06
Com_1488_neg	D-Erythrose 4-phosphate	C4 H9 O7 P	200.008	1.406	199.001	No results	No results	Full match	1.96276e+07	1.4664e+07	2.46284e+07
Com_2388_neg	Desthiobiotin	C10 H18 N2 O3	214.132	3.328	213.124	Full match	No results	No results	5.35008e+06	6.02022e+06	7.65699e+06
Com_193_neg	D-Glucuronic acid	C6 H10 O7	194.042	1.292	193.035	No results	No results	Full match	3.2125e+08	3.23684e+08	2.78037e+08
Com_1170_neg	Dinoseb	C10 H12 N2 O5	240.072	1.365	239.065	Invalid mass	No results	No results	1.30012e+07	1.95615e+07	1.5163e+07
Com_1855_neg	DL-4-Hydroxyphenyllactic acid	C9 H10 O4	182.058	5.164	181.051	Full match	Full match	Full match	1.75628e+07	1.55067e+07	1.50055e+07
Com_303_neg	DL-β-Leucine	C6 H13 N O2	131.094	3.327	130.087	Full match	No results	Full match	5.62227e+07	5.7918e+07	6.01738e+07
Com_3360_neg	D-Mannitol 1-phosphate	C6 H15 O9 P	262.046	5.072	261.039	Full match	No results	No results	621561	2.98597e+06	3.11625e+06
Com_81_neg	D-Mannose 6-phosphate	C6 H13 O9 P	222.073	1.27	259.022	Invalid mass	Invalid mass	No results	6.27103e+08	5.60983e+08	8.8277e+08
Com_275_neg	Docosahexaenoic acid	C22 H32 O2	328.24	10.021	327.233	Full match	Full match	No results	2.21961e+08	2.07381e+08	1.4664e+08
Com_362_neg	Docosapentaenoic acid	C22 H34 O2	330.256	10.325	329.248	Full match	No results	Full match	1.52629e+08	1.37639e+08	9.83908e+07
Com_5_neg	Docosatrienoic acid	C22 H38 O2	334.287	11.37	333.279	Full match	No results	No results	5.04186e+09	4.81677e+09	4.1483e+09
Com_2484_neg	D-Proline	C5 H9 N O2	115.063	1.374	114.056	No results	No results	Full match	1.42519e+07	1.22865e+07	1.63886e+07
Com_195_neg	D-Ribose-1-phosphate	C5 H11 O8 P	230.019	1.294	229.012	Full match	Full match	Full match	3.17082e+08	3.2108e+08	2.75969e+08
Com_1005_neg	D-threo-Isocitric acid	C6 H8 O7	192.027	2.041	191.02	No results	No results	Full match	2.8479e+07	2.06691e+07	5.04197e+07
Com_788_neg	Dulcitol	C6 H14 O6	182.079	1.269	181.072	No results	No results	Full match	2.22552e+07	2.29331e+07	2.61477e+07
Com_1270_neg	Eicosapentaenoic acid	C20 H30 O2	302.224	9.613	301.217	Full match	No results	Full match	3.12451e+07	3.59777e+07	2.06143e+07
Com_3_neg	Elaidic acid	C18 H34 O2	282.255	10.791	281.248	Full match	No results	No results	1.09898e+10	1.08245e+10	9.14415e+09
Com_3436_neg	Epinephrine bitartrate	C13 H19 N O9	333.107	1.382	314.089	No results	No results	Full match	3.22013e+06	5.17126e+06	7.24194e+06
Com_151_neg	Erucic acid	C22 H42 O2	338.318	10.347	337.311	Full match	No results	Full match	3.58524e+08	2.73998e+08	2.89401e+08
Com_258_neg	Erythronolactone	C4 H6 O4	118.027	2.557	117.019	No results	Full match	Full match	1.87942e+08	1.90467e+08	1.00141e+08
Com_631_neg	FAHFA (16:0/18:2)	C34 H62 O4	534.462	10.578	533.455	No results	Invalid mass	No results	6.50874e+07	6.00797e+07	5.38945e+07
Com_3847_neg	FAHFA (16:1/18:3)	C34 H58 O4	530.431	9.924	529.423	No results	Invalid mass	No results	5.69429e+06	6.21741e+06	3.15834e+06
Com_920_neg	FAHFA (18:0/20:2)	C38 H70 O4	590.525	11.452	589.517	No results	Full match	No results	4.26934e+07	3.21403e+07	2.6753e+07
Com_6014_neg	FAHFA (18:1/2:0)	C20 H36 O4	340.261	10.929	339.254	No results	Full match	No results	4.03853e+06	3.39677e+06	2.74827e+06
Com_235_neg	FAHFA (18:1/20:3)	C38 H66 O4	586.493	10.792	585.486	No results	Full match	No results	1.59434e+08	1.55902e+08	1.30643e+08
Com_2357_neg	FAHFA (20:2/20:1)	C40 H72 O4	616.543	11.092	615.536	No results	Full match	No results	4.75175e+06	5.23022e+06	3.03851e+06
Com_1807_neg	FAHFA (20:2/22:4)	C42 H70 O4	638.525	11.1	637.518	No results	Full match	No results	9.00579e+06	1.06005e+07	3.84126e+06
Com_1830_neg	FAHFA (20:3/18:2)	C38 H64 O4	584.478	10.627	583.47	No results	Full match	No results	1.45335e+07	1.37641e+07	9.46348e+06
Com_690_neg	FAHFA (20:3/22:5)	C42 H66 O4	634.493	10.654	633.486	No results	Full match	No results	4.85136e+07	5.58566e+07	2.52839e+07
Com_2567_neg	FAHFA (22:3/20:2)	C42 H72 O4	640.54	11.42	639.533	No results	Full match	No results	8.56733e+06	6.56779e+06	5.94724e+06
Com_3562_neg	FAHFA (22:4/20:3)	C42 H68 O4	636.51	10.819	635.502	No results	Full match	No results	3.35534e+06	4.18138e+06	2.93533e+06
Com_318_neg	Feruloyl Putrescine	C14 H20 N2 O3	264.147	5.255	263.14	No results	No results	Full match	1.24221e+08	1.27079e+08	1.09338e+08
Com_988_neg	Folinic acid	C20 H23 N7 O7	473.166	4.93	472.159	Full match	No results	No results	3.72341e+07	3.31681e+07	3.79245e+07
Com_340_neg	Fumaric acid	C4 H4 O4	116.011	2.323	115.004	No results	Full match	Full match	1.40463e+08	1.10111e+08	1.86436e+08
Com_1386_neg	gamma-Glutamylmethionine	C10 H18 N2 O5 S	278.093	3.684	277.086	No results	Full match	No results	1.01946e+07	1.59037e+07	1.19501e+07
Com_3076_neg	Gluconolactone	C6 H10 O6	178.048	1.404	177.04	No results	No results	Full match	4.99703e+06	4.89726e+06	4.14312e+06
Com_65_neg	Glucose 1-phosphate	C6 H13 O9 P	260.029	1.269	259.022	Full match	Full match	Full match	7.26325e+08	6.39497e+08	9.42399e+08
Com_347_neg	Glu-Gln	C10 H17 N3 O6	275.112	1.368	274.104	No results	Full match	No results	5.83832e+07	6.89935e+07	7.33657e+07
Com_10834_neg	Glutaric Acid	C5 H8 O4	132.042	0.518	131.035	No results	No results	Full match	77020.8	103015	137924
Com_5557_neg	Glutathione	C10 H17 N3 O6 S	307.083	5.066	306.077	No results	No results	Full match	1.9543e+06	2.4014e+06	2.3217e+06
Com_188_neg	Glycerophospho-N-palmitoyl ethanolamine (ETA)	C21 H44 N O7 P	453.285	9.497	452.278	Full match	Full match	Full match	3.20024e+08	3.32615e+08	3.10179e+08
Com_471_neg	Glycohyocholic acid Sodium salt	C26 H42 N Na O6	487.293	9.128	486.286	No results	No results	Full match	1.19461e+08	8.72957e+07	8.27395e+07
Com_7958_neg	Glycolithocholic acid	C26 H43 N O4	433.319	8.176	432.312	No results	No results	Full match	2.19784e+06	2.07995e+06	2.21431e+06
Com_968_neg	Glycoursodeoxycholic acid	C26 H43 N O5	449.314	7.44	448.307	Full match	No results	Full match	3.44121e+07	3.38814e+07	3.93497e+07
Com_70_neg	Gly-Phe	C11 H14 N2 O3	222.1	5.143	221.093	No results	No results	Full match	3.41717e+08	4.23817e+08	4.85362e+08
Com_77_neg	Guanosine	C10 H13 N5 O5	283.091	3.405	282.084	Full match	Full match	Full match	4.72015e+08	4.74168e+08	4.14002e+08
Com_1603_neg	Guanosine 5'-diphospho-??-L-fucose	C16 H25 N5 O15 P2	589.082	1.848	588.075	Full match	No results	No results	1.51824e+07	1.36373e+07	2.28087e+07
Com_213_neg	Guanosine monophosphate (GMP)	C10 H14 N5 O8 P	363.058	1.403	362.051	Full match	Full match	Full match	2.21315e+08	2.1001e+08	3.14149e+08
Com_7234_neg	Heneicosanoic acid	C21 H42 O2	326.318	10.944	325.311	No results	Full match	No results	1.71106e+06	2.84072e+06	2.21849e+06
Com_2001_neg	H-Gly-Pro-OH	C7 H12 N2 O3	172.085	1.392	171.077	No results	No results	Full match	1.00006e+07	8.22605e+06	9.85468e+06
Com_2639_neg	Hippuric acid	C9 H9 N O3	179.058	5.349	178.051	Full match	No results	Full match	5.80133e+06	5.91968e+06	6.05802e+06
Com_3868_neg	Histamine	C5 H9 N3	111.079	1.205	110.072	No results	No results	Full match	3.45359e+06	3.67323e+06	4.99319e+06
Com_1546_neg	Indole-3-acetic acid	C10 H9 N O2	175.063	4.817	174.056	Full match	No results	Full match	2.82431e+07	2.17187e+07	1.31987e+07
Com_287_neg	Inosine-5'-monophosphate (IMP)	C10 H13 N4 O8 P	348.047	1.712	347.04	Full match	Full match	Full match	1.04247e+08	8.89388e+07	2.24101e+08
Com_887_neg	Inositol	C6 H12 O6	180.063	1.895	179.056	No results	No results	Full match	2.09601e+07	1.75633e+07	2.65861e+07
Com_7377_neg	J147	C18 H17 F3 N2 O2	350.124	5.279	349.117	No results	No results	Full match	1.74171e+06	2.73586e+06	2.16692e+06
Com_5210_neg	Kinetin	C10 H9 N5 O	215.08	4.948	214.072	No results	No results	Full match	850451	1.41667e+06	824950
Com_999_neg	Kynurenine	C10 H12 N2 O3	208.085	4.691	207.077	No results	Full match	Full match	2.26621e+07	1.83992e+07	2.77908e+07
Com_4174_neg	L-(+)-Arabinose	C5 H10 O5	150.053	1.379	149.046	No results	No results	Full match	3.23919e+06	3.61721e+06	4.20654e+06
Com_2709_neg	Lactitol	C12 H24 O11	344.133	1.386	343.126	No results	No results	Full match	3.50064e+06	4.23198e+06	4.88676e+06
Com_133_neg	L-Aspartic acid	C4 H7 N O4	133.037	1.242	132.03	Full match	Full match	Full match	2.76649e+08	2.19401e+08	3.34549e+08
Com_922_neg	Lauric acid	C12 H24 O2	200.177	8.736	199.17	Full match	No results	Full match	4.65691e+07	5.26227e+07	4.10825e+07
Com_180_neg	Lauric acid ethyl ester	C14 H28 O2	228.209	9.684	227.202	Full match	No results	Full match	2.0253e+08	1.91256e+08	1.9973e+08
Com_1752_neg	L-beta-Imidazolelactic acid	C6 H8 N2 O3	156.053	1.391	155.046	No results	No results	Full match	1.26902e+07	1.34894e+07	1.42372e+07
Com_2489_neg	Levodopa	C9 H11 N O4	197.069	2.388	196.061	No results	No results	Full match	9.69622e+06	7.94238e+06	9.45151e+06
Com_153_neg	L-Glutamic acid monosodium salt	C5 H8 N Na O4	169.035	1.268	168.028	No results	No results	Full match	3.91408e+08	3.50666e+08	4.31377e+08
Com_249_neg	L-Glutathione (reduced)	C10 H17 N3 O6 S	307.084	1.449	306.076	Full match	Full match	Full match	5.36503e+06	4.68474e+06	2.138e+07
Com_27_neg	Linoleic acid	C18 H32 O2	280.24	10.231	279.233	Full match	No results	Full match	1.47069e+09	1.2444e+09	2.11067e+09
Com_4873_neg	Linoleoyl ethanolamide	C20 H37 N O2	369.287	9.767	368.28	Invalid mass	No results	No results	2.14376e+06	2.2193e+06	2.94363e+06
Com_7159_neg	Lithocholic Acid	C24 H40 O3	376.298	9.085	375.29	Full match	No results	Full match	2.12327e+06	1.72467e+06	1.35043e+06
Com_28_neg	LPC 16:0	C24 H50 N O7 P	541.338	9.516	540.331	No results	Invalid mass	No results	1.84402e+09	2.02962e+09	1.81706e+09
Com_104_neg	LPC 16:1	C24 H48 N O7 P	539.322	8.931	538.315	No results	Invalid mass	No results	4.81065e+08	6.61061e+08	2.63295e+08
Com_6743_neg	LPC 17:0	C25 H52 N O7 P	555.353	9.95	554.346	No results	Invalid mass	No results	2.8297e+06	3.23821e+06	1.51773e+06
Com_232_neg	LPC 18:0	C26 H54 N O7 P	569.369	10.374	568.362	No results	Invalid mass	No results	1.94987e+08	1.9354e+08	2.09455e+08
Com_25_neg	LPC 18:1	C26 H52 N O7 P	567.354	9.74	566.346	No results	Invalid mass	No results	2.17158e+09	2.06091e+09	2.02775e+09
Com_248_neg	LPC 18:2	C26 H50 N O7 P	565.338	9.188	564.331	No results	Invalid mass	No results	1.83457e+08	2.45875e+08	2.08224e+08
Com_535_neg	LPC 20:1	C28 H56 N O7 P	595.384	10.562	594.377	No results	Invalid mass	No results	7.3548e+07	7.35082e+07	7.6887e+07
Com_342_neg	LPC 20:2	C28 H54 N O7 P	593.369	10.047	592.362	No results	Invalid mass	No results	1.53254e+08	1.73323e+08	1.71541e+08
Com_128_neg	LPC 20:3	C28 H52 N O7 P	591.354	9.644	590.347	No results	Invalid mass	No results	5.21019e+08	4.92607e+08	4.38716e+08
Com_1275_neg	LPC 20:4	C28 H50 N O7 P	589.338	9.106	588.331	No results	Invalid mass	No results	3.65401e+07	3.33221e+07	1.7014e+07
Com_5480_neg	LPC 20:5	C28 H48 N O7 P	587.322	8.439	586.315	No results	Invalid mass	No results	4.7939e+06	4.0955e+06	4.53265e+06
Com_6157_neg	LPC 22:1	C30 H60 N O7 P	623.416	11.388	622.409	No results	Invalid mass	No results	2.63177e+06	2.26669e+06	2.90443e+06
Com_3186_neg	LPC 22:2	C30 H58 N O7 P	621.4	10.823	620.393	No results	Invalid mass	No results	1.03244e+07	1.05497e+07	1.15632e+07
Com_448_neg	LPC 22:3	C30 H56 N O7 P	619.385	10.354	618.378	No results	Invalid mass	No results	1.20973e+08	1.24825e+08	1.11389e+08
Com_2897_neg	LPC 22:4	C30 H54 N O7 P	617.369	9.868	616.362	No results	Invalid mass	No results	1.10631e+07	1.24019e+07	1.28076e+07
Com_6592_neg	LPC 24:4	C32 H58 N O7 P	645.401	10.479	644.394	No results	Invalid mass	No results	2.76016e+06	3.13437e+06	3.61896e+06
Com_2667_neg	LPE 14:0	C19 H40 N O7 P	425.254	8.615	424.247	No results	Full match	Full match	1.26508e+07	1.37504e+07	1.18091e+07
Com_442_neg	LPE 16:1	C21 H42 N O7 P	451.27	8.925	450.263	No results	Full match	No results	1.03088e+08	1.26579e+08	5.22586e+07
Com_5695_neg	LPE 16:2	C21 H40 N O7 P	449.254	8.384	448.246	No results	Full match	No results	4.46826e+06	4.26975e+06	3.75239e+06
Com_170_neg	LPE 18:0	C23 H48 N O7 P	481.317	10.345	480.309	No results	Full match	Full match	3.68923e+08	3.50994e+08	3.83992e+08
Com_48_neg	LPE 18:1	C23 H46 N O7 P	479.301	9.723	478.294	No results	Full match	Full match	1.3131e+09	1.25323e+09	1.1849e+09
Com_531_neg	LPE 18:2	C23 H44 N O7 P	477.285	9.186	476.278	No results	Full match	Full match	1.0296e+08	1.03073e+08	7.61155e+07
Com_3575_neg	LPE 18:3	C23 H42 N O7 P	475.27	8.601	474.262	No results	Full match	No results	8.36743e+06	8.50879e+06	9.83897e+06
Com_583_neg	LPE 20:1	C25 H50 N O7 P	507.332	10.541	506.325	No results	Full match	No results	8.41998e+07	8.92577e+07	7.1327e+07
Com_490_neg	LPE 20:2	C25 H48 N O7 P	505.317	10.03	504.309	No results	Full match	No results	1.12609e+08	1.12033e+08	1.02747e+08
Com_69_neg	LPE 20:3	C25 H46 N O7 P	503.301	9.634	502.294	No results	Full match	No results	9.65106e+08	5.32468e+08	4.08468e+08
Com_733_neg	LPE 20:4	C25 H44 N O7 P	501.285	9.102	500.278	No results	Full match	No results	7.15174e+07	6.84009e+07	3.84567e+07
Com_3466_neg	LPE 20:5	C25 H42 N O7 P	499.27	8.622	498.262	No results	Full match	No results	9.81486e+06	9.38859e+06	6.72802e+06
Com_3357_neg	LPE 22:1	C27 H54 N O7 P	535.363	11.339	534.355	No results	Full match	No results	1.01382e+07	9.27344e+06	9.99781e+06
Com_1915_neg	LPE 22:2	C27 H52 N O7 P	533.347	10.781	532.34	No results	Full match	No results	1.63606e+07	2.14554e+07	1.60316e+07
Com_215_neg	LPE 22:3	C27 H50 N O7 P	531.332	10.333	530.325	No results	Full match	No results	2.9779e+08	2.58722e+08	2.15273e+08
Com_2309_neg	LPE 22:4	C27 H48 N O7 P	529.316	9.873	528.309	No results	Full match	No results	1.72891e+07	1.70228e+07	5.6156e+06
Com_4001_neg	LPE 22:5	C27 H46 N O7 P	527.3	9.335	526.293	No results	Full match	No results	8.02484e+06	5.6818e+06	4.47616e+06
Com_4932_neg	LPE 24:2	C29 H56 N O7 P	561.379	11.525	560.372	No results	Full match	No results	4.60652e+06	5.22846e+06	5.10466e+06
Com_3636_neg	LPE 24:4	C29 H52 N O7 P	557.348	10.643	556.34	No results	Full match	No results	9.0152e+06	8.97219e+06	6.19903e+06
Com_2711_neg	LPG 14:0	C20 H41 O9 P	456.249	8.032	455.241	No results	Full match	No results	9.97752e+06	5.72328e+06	5.63275e+06
Com_729_neg	LPG 16:0	C22 H45 O9 P	484.28	6.903	483.272	No results	Full match	No results	6.04756e+07	5.88557e+07	4.14835e+07
Com_23_neg	LPG 18:1	C24 H47 O9 P	510.295	8.335	509.288	No results	Full match	Full match	1.90061e+09	1.7384e+09	1.04181e+09
Com_785_neg	LPG 18:2	C24 H45 O9 P	508.279	10.559	507.272	No results	Full match	No results	5.23551e+07	5.51346e+07	4.59243e+07
Com_709_neg	LPG 20:2	C26 H49 O9 P	536.311	11.865	535.304	No results	Full match	No results	5.45125e+07	4.11205e+07	4.30217e+07
Com_241_neg	LPI 16:0	C25 H49 O12 P	572.296	7.795	571.289	No results	Full match	No results	1.56728e+08	1.49068e+08	1.42397e+08
Com_101_neg	LPI 18:1	C27 H51 O12 P	598.312	9.233	597.305	No results	Full match	No results	5.81317e+08	5.54062e+08	4.41859e+08
Com_117_neg	LPI 20:3	C29 H51 O12 P	622.312	7.518	621.305	No results	Full match	No results	4.05519e+08	3.77475e+08	4.09255e+08
Com_779_neg	LPS 16:0	C22 H44 N O9 P	497.275	6.744	496.268	No results	Full match	No results	3.55229e+07	6.1124e+07	6.83213e+07
Com_447_neg	LPS 18:0	C24 H48 N O9 P	525.306	10.021	524.299	No results	Full match	No results	8.8149e+07	1.01382e+08	1.02259e+08
Com_321_neg	LPS 18:1	C24 H46 N O9 P	523.291	7.768	522.283	No results	Full match	No results	1.24276e+08	1.70968e+08	2.01391e+08
Com_2916_neg	LPS 20:3	C26 H46 N O9 P	547.291	11.864	546.283	No results	Full match	No results	9.06657e+06	1.10065e+07	1.24989e+07
Com_2708_neg	LPS 20:4	C26 H44 N O9 P	545.273	7.756	544.266	No results	Full match	No results	6.47786e+06	1.34809e+07	1.21183e+07
Com_1374_neg	LPS 22:3	C28 H50 N O9 P	575.322	9.202	574.315	No results	Full match	No results	2.62333e+07	2.68186e+07	2.65788e+07
Com_592_neg	LSD-d3	C20 H22 [2]H3 N3 O	326.191	11.846	325.184	Invalid mass	No results	No results	6.29891e+07	7.29927e+07	4.94901e+07
Com_532_neg	L-Serine	C3 H7 N O3	105.043	1.215	104.035	Full match	Full match	Full match	3.62564e+07	3.02613e+07	4.74779e+07
Com_793_neg	L-Threonic acid	C4 H8 O5	136.037	1.315	135.03	No results	Full match	No results	4.14194e+07	3.4063e+07	4.1108e+07
Com_5139_neg	Lysopa 16:0	C19 H39 O7 P	410.243	6.895	409.236	No results	No results	Full match	3.33007e+06	5.10919e+06	4.85704e+06
Com_2243_neg	Lysopa 18:0	C21 H43 O7 P	438.277	10.018	437.269	No results	No results	Full match	1.23516e+07	1.6929e+07	1.44337e+07
Com_492_neg	Lysopc 17:0	C25 H52 N O7 P	509.348	10.375	508.341	No results	No results	Full match	7.37921e+07	7.35108e+07	7.44484e+07
Com_78_neg	LysoPE 18:0	C23 H48 N O7 P	481.317	9.515	480.31	No results	No results	Full match	8.07928e+08	9.03983e+08	8.23214e+08
Com_216_neg	Lysope 18:1	C23 H46 N O7 P	479.301	8.929	478.294	No results	No results	Full match	2.05374e+08	2.89534e+08	9.72089e+07
Com_2678_neg	LysoPE 18:2	C23 H44 N O7 P	477.285	8.373	476.278	No results	No results	Full match	1.17006e+07	1.18374e+07	1.46825e+07
Com_1242_neg	Lysops 22:5	C28 H46 N O9 P	571.288	9.637	570.281	No results	No results	Full match	3.76301e+07	3.49645e+07	3.69159e+07
Com_4916_neg	Lysops 22:6	C28 H44 N O9 P	569.273	9.1	568.266	No results	No results	Full match	5.74647e+06	4.01837e+06	3.41809e+06
Com_660_neg	MAG (18:2)	C21 H38 O4	354.277	11.085	353.269	No results	No results	Full match	4.74258e+07	4.68427e+07	3.99092e+07
Com_431_neg	Mestranol	C21 H26 O2	310.181	8.322	309.174	No results	Invalid mass	No results	6.91843e+07	1.30764e+08	9.71853e+07
Com_24_neg	methadone-d9	C21 H18 [2]H9 N O	317.955	1.171	316.947	Invalid mass	No results	No results	2.15702e+09	2.19447e+09	2.18664e+09
Com_426_neg	Methionine	C5 H11 N O2 S	149.051	1.953	148.044	No results	No results	Full match	5.6031e+07	5.26686e+07	7.47962e+07
Com_1393_neg	Methioninesulfoxide	C5 H11 N O3 S	165.046	1.287	164.038	No results	Full match	No results	2.89446e+07	3.20436e+07	2.19856e+07
Com_4568_neg	Methyl beta-D-galactopyranoside	C7 H14 O6	194.079	1.386	193.071	No results	No results	Full match	3.93027e+06	3.37267e+06	3.57947e+06
Com_1866_neg	Methyltestosterone	C20 H30 O2	302.224	9.972	301.217	No results	No results	Full match	2.26104e+07	1.80091e+07	1.92016e+07
Com_231_neg	MGDG (16:0/16:1)	C41 H76 O10	774.54	10.706	773.533	No results	Invalid mass	No results	2.39956e+08	1.66179e+08	2.91269e+08
Com_1882_neg	N-(4-chlorophenethyl)-1-adamantanecarboxamide	C19 H24 Cl N O	317.158	4.745	316.151	Invalid mass	No results	No results	1.27816e+07	1.39132e+07	1.62677e+07
Com_11_neg	N-(4-chlorophenethyl)-N'-(4-chlorophenyl)urea	C15 H14 Cl2 N2 O	354.056	5.988	353.049	Invalid mass	No results	No results	1.5599e+09	1.79279e+09	1.7285e+09
Com_1134_neg	N-(5-Aminopentyl)acetamide	C7 H16 N2 O	144.126	5.068	143.119	No results	No results	Full match	1.81259e+07	2.14885e+07	2.36018e+07
Com_2342_neg	N,5-Bis(3-(trifluoromethyl)phenyl)oxazol-2-amine	C17 H10 F6 N2 O	372.066	6.362	371.059	Invalid mass	No results	No results	6.83063e+06	7.87076e+06	9.32329e+06
Com_3008_neg	N1-(6-methyl-4-oxo-3,4-dihydroquinazolin-2-yl)-4-nitrobenzamide	C16 H12 N4 O4	324.086	1.305	323.079	Full match	No results	No results	4.85141e+06	3.07926e+06	2.03735e+06
Com_43_neg	N1-[2-(1H-indol-3-yl)ethyl]-3,4-dichlorobenzene-1-sulfonamide	C16 H14 Cl2 N2 O2 S	368.017	1.419	367.01	Invalid mass	No results	No results	4.84594e+08	6.18805e+08	6.96175e+07
Com_365_neg	N1-[4-(2-thienylthio)phenyl]-4-chlorobenzamide	C17 H12 Cl N O S2	345.002	1.374	343.995	Invalid mass	No results	No results	5.81223e+07	6.8901e+07	9.24378e+07
Com_510_neg	N1-{3-[2-(2-pyridyl)ethyl]phenyl}-4-chlorobenzene-1-sulfonamide	C19 H17 Cl N2 O2 S	372.067	5.64	371.059	Invalid mass	No results	No results	4.17509e+07	4.36419e+07	5.39172e+07
Com_2448_neg	N2-Methylguanosine	C11 H15 N5 O5	297.107	4.746	296.1	Full match	Full match	Full match	8.07005e+06	9.04665e+06	8.48591e+06
Com_5374_neg	N4-Acetylcytidine	C11 H15 N3 O6	285.096	4.964	284.089	No results	No results	Full match	774571	971021	1.73328e+06
Com_976_neg	N6-Succinyl Adenosine	C14 H17 N5 O8	383.108	4.97	382.1	No results	No results	Full match	5.01281e+07	3.10869e+07	3.66002e+07
Com_185_neg	N-Acetyl-1-aspartylglutamic acid	C11 H16 N2 O8	304.091	2.256	303.083	Full match	Full match	Full match	1.96573e+08	1.95275e+08	1.86619e+08
Com_1070_neg	N-Acetylalanine	C5 H9 N O3	131.058	1.849	130.051	Full match	Full match	Full match	4.01642e+07	3.53326e+07	4.22458e+07
Com_56_neg	N-Acetylaspartic acid	C6 H9 N O5	175.048	1.812	174.041	Full match	Full match	Full match	8.78515e+08	5.43415e+08	1.14224e+09
Com_938_neg	N-Acetyl-D-galactosamine 4-sulfate	C8 H15 N O9 S	301.046	1.357	300.039	Full match	No results	No results	1.1177e+07	1.06146e+07	1.43423e+07
Com_4679_neg	N-Acetyl-D-tryptophan	C13 H14 N2 O3	246.1	5.613	245.093	No results	No results	Full match	3.1272e+06	4.47649e+06	5.14895e+06
Com_757_neg	N-Acetyl-L-glutamic acid	C7 H11 N O5	189.064	2.252	188.056	No results	No results	Full match	3.80037e+07	3.02193e+07	2.69246e+07
Com_3061_neg	N-Acetyl-L-methionine	C7 H13 N O3 S	191.058	5.179	190.051	Invalid mass	Invalid mass	No match	2.47136e+06	2.87454e+06	7.37486e+06
Com_3543_neg	N-Acetyl-L-phenylalanine	C11 H13 N O3	207.089	5.665	206.082	Full match	No results	Full match	5.70358e+06	5.13774e+06	8.68887e+06
Com_343_neg	N-Acetylneuraminic acid	C11 H19 N O9	309.106	1.346	308.098	Full match	Full match	Full match	8.54289e+07	8.28103e+07	7.79269e+07
Com_595_neg	N-Acetyl-α-D-glucosamine 1-phosphate	C8 H16 N O9 P	301.056	1.313	300.048	Full match	Full match	Full match	4.15327e+07	3.32048e+07	3.82379e+07
Com_593_neg	N-Carbamyl-L-glutamicacid	C6 H10 N2 O5	190.059	1.263	189.052	No results	No results	Full match	3.72854e+07	3.58759e+07	3.47294e+07
Com_263_neg	Nervonic acid	C24 H46 O2	366.349	9.205	365.342	Full match	No results	Full match	1.70293e+08	1.85986e+08	1.27617e+08
Com_905_neg	N-Formylkynurenine	C11 H12 N2 O4	236.08	4.818	235.072	No results	No results	Full match	5.50105e+07	3.85407e+07	2.69464e+07
Com_307_neg	N-glycyl-L-proline	C5 H10 N2 O4	162.064	1.238	161.057	No results	No results	Full match	7.21435e+07	7.09887e+07	9.223e+07
Com_3831_neg	Nicotinamide adenine dinucleotide phosphate	C21 H28 N7 O17 P3	743.075	1.444	742.068	No results	Full match	No results	5.56261e+06	6.53064e+06	8.92078e+06
Com_3623_neg	Nicotinamide N-oxide	C6 H6 N2 O2	138.043	1.413	137.035	No results	No results	Full match	6.23827e+06	6.23732e+06	5.43292e+06
Com_2742_neg	N-lactoyl-phenylalanine	C12 H15 N O4	237.1	5.732	236.093	No results	No results	Full match	2.60777e+06	1.43963e+06	1.8872e+06
Com_2101_neg	N-Methylhydantoin	C4 H6 N2 O2	114.043	5.1	113.036	No results	No results	Full match	5.43837e+06	7.23027e+06	4.58984e+06
Com_6292_neg	Noradrenaline	C8 H11 N O3	169.074	2.017	168.067	No results	No results	Full match	2.0951e+06	1.57674e+06	1.79766e+06
Com_721_neg	Ornithine	C5 H12 N2 O2	132.09	1.198	131.082	Full match	No results	Full match	2.99328e+07	3.14519e+07	3.19207e+07
Com_98_neg	Orotidine	C10 H12 N2 O8	288.059	1.4	323.028	No results	No results	Full match	6.06557e+08	5.32729e+08	7.16581e+08
Com_1604_neg	o-Toluic Acid	C8 H8 O2	136.052	6.202	135.045	No results	No results	Full match	2.68683e+07	2.4782e+07	2.21074e+07
Com_4154_neg	Oxaceprol	C7 H11 N O4	173.069	2.393	172.061	No results	No results	Full match	3.92196e+06	3.76992e+06	5.02707e+06
Com_9143_neg	OxPE (16:0-18:0+1O(1Cyc))	C39 H76 N O9 P	733.523	9.69	732.516	No results	Full match	No results	515774	1.31869e+06	1.28153e+06
Com_774_neg	OxPE (16:0-18:1+3O )	C39 H76 N O11 P	765.507	10.712	764.5	No results	Invalid mass	No results	5.04784e+07	2.7665e+07	6.88374e+07
Com_4056_neg	OxPE (18:1-18:0+1O )	C41 H80 N O9 P	761.558	10.722	760.551	No results	Full match	No results	5.70997e+06	2.73854e+06	2.27517e+06
Com_14_neg	Palmitic acid	C16 H32 O2	256.24	10.578	255.233	Full match	No results	No results	2.91108e+09	2.7775e+09	2.736e+09
Com_3276_neg	Pantetheine	C11 H22 N2 O4 S	278.13	5.292	277.123	No results	No results	Full match	1.25132e+06	2.50628e+06	3.50438e+06
Com_35_neg	PC (14:0/16:0)	C38 H76 N O8 P	751.537	11.816	750.53	No results	Invalid mass	No results	1.45836e+09	1.20183e+09	9.43683e+08
Com_34_neg	PC (14:0/16:1)	C38 H74 N O8 P	749.521	10.088	748.514	No results	Invalid mass	No results	1.6463e+09	1.35795e+09	1.80077e+09
Com_410_neg	PC (16:1e/14:0)	C38 H76 N O7 P	735.542	11.017	734.534	No results	Invalid mass	No results	9.49907e+07	5.9041e+07	1.50857e+08
Com_2247_neg	PC (18:1/20:5)	C46 H80 N O8 P	851.567	11.719	850.561	No results	Invalid mass	No results	1.08331e+06	1.0154e+07	1.90291e+07
Com_323_neg	PE (14:0/16:0)	C35 H70 N O8 P	663.484	8.419	662.477	No results	Full match	No results	1.78095e+08	1.49433e+08	1.68544e+08
Com_285_neg	PE (16:0/16:0)	C37 H74 N O8 P	691.515	11.824	690.508	No results	Full match	No results	1.98124e+08	1.39515e+08	1.47726e+08
Com_3446_neg	PE (18:2e/22:3)	C45 H82 N O7 P	779.585	10.903	778.579	No results	Full match	No results	362349	328276	348669
Com_1778_neg	Pentadecanoic acid	C15 H30 O2	242.224	10.138	241.217	Full match	No results	Full match	1.88844e+07	1.47436e+07	1.61709e+07
Com_3568_neg	PEtOH (19:0-18:1)	C42 H81 O8 P	744.573	10.122	743.566	No results	Invalid mass	No results	5.67883e+06	5.70083e+06	1.33319e+06
Com_2710_neg	PG (12:0/20:1)	C38 H73 O10 P	720.499	11.685	719.491	No results	Invalid mass	No results	6.85537e+06	7.8167e+06	6.36016e+06
Com_2183_neg	PG (16:0/18:1)	C40 H77 O10 P	748.519	11.363	747.512	No results	Invalid mass	No results	9.6515e+06	7.1584e+06	1.40236e+07
Com_9626_neg	PG (16:1/16:1)	C38 H71 O10 P	672.471	11.062	671.465	No results	Invalid mass	No results	1.03611e+06	1.02085e+06	900526
Com_2275_neg	PG (27:0/18:1)	C51 H99 O10 P	902.687	10.794	901.68	No results	Invalid mass	No results	7.08174e+06	9.19494e+06	9.79281e+06
Com_829_neg	Phenylacetylglycine	C10 H11 N O3	193.074	5.472	192.066	Full match	Full match	Full match	3.75354e+07	3.49103e+07	3.66026e+07
Com_770_neg	Phosphoenolpyruvic acid	C3 H5 O6 P	167.982	1.412	166.975	Full match	Full match	Full match	1.2466e+07	1.14766e+07	2.38737e+07
Com_4515_neg	Porphobilinogen	C10 H14 N2 O4	226.095	4.875	225.088	Full match	No results	Full match	2.35277e+06	2.24962e+06	3.06796e+06
Com_2313_neg	Pregnenolone	C21 H32 O2	316.242	9.935	315.234	No results	No results	Full match	1.58436e+07	1.26153e+07	1.21957e+07
Com_4820_neg	Prostaglandin A2	C20 H30 O4	370.185	4.8	369.178	Invalid mass	No results	No results	2.41077e+06	2.18958e+06	2.93662e+06
Com_2389_neg	Prostaglandin E1 Ethanolamide	C22 H39 N O5	443.29	10.021	442.283	Invalid mass	No results	No results	1.64446e+07	1.44406e+07	1.2266e+07
Com_3673_neg	Prostaglandin E3	C20 H30 O5	386.18	4.711	385.173	Invalid mass	No results	No results	3.04998e+06	3.43994e+06	4.2361e+06
Com_1245_neg	Prostaglandin F3α	C20 H32 O5	398.233	9.416	397.226	Invalid mass	No results	No results	2.54998e+07	3.67877e+07	2.46196e+07
Com_883_neg	Pseudouridine	C9 H12 N2 O6	244.069	1.386	243.062	Full match	Full match	Full match	2.61393e+07	2.09931e+07	2.72078e+07
Com_3286_neg	Quinoline-4-carboxylic acid	C10 H7 N O2	173.048	4.816	172.04	No results	No results	Full match	1.05676e+07	7.95506e+06	4.94745e+06
Com_3752_neg	Salvinorin B	C21 H26 O7	390.169	5.429	389.162	Full match	No results	No results	3.37359e+06	4.17325e+06	4.10683e+06
Com_1489_neg	SDMA	C8 H18 N4 O2	202.143	1.323	201.135	No results	No results	Full match	8.17899e+06	8.12643e+06	1.88915e+07
Com_907_neg	Sedoheptulose 1,7-bisphosphate	C7 H16 O13 P2	370.006	3.432	368.998	No results	No results	Full match	5.0325e+07	4.22685e+07	5.74783e+07
Com_4728_neg	Serotonin	C10 H12 N2 O	176.095	5.147	175.087	No results	No results	Full match	2.90083e+06	3.80803e+06	3.93009e+06
Com_4913_neg	S-Lactoyglutathione	C13 H21 N3 O8 S	379.104	3.319	378.096	No results	No results	Full match	1.12018e+06	1.62309e+06	2.94746e+06
Com_4079_neg	S-Lactoylglutathione	C13 H21 N3 O8 S	379.105	4.756	378.098	Full match	No results	Full match	579577	661109	1.34855e+06
Com_80_neg	SM (d14:1/18:0)	C37 H75 N2 O6 P	720.542	8.37	719.535	No results	Invalid mass	No results	7.26382e+08	6.27617e+08	5.69248e+08
Com_2129_neg	SM (d14:1/19:0)	C38 H77 N2 O6 P	734.559	10.701	733.552	No results	Invalid mass	No results	1.25961e+07	6.86698e+06	2.01441e+07
Com_143_neg	SM (d14:2/20:0)	C39 H77 N2 O6 P	746.558	9.689	745.55	No results	Invalid mass	No results	3.67501e+08	2.98481e+08	3.98206e+08
Com_3220_neg	Soyasaponin I	C48 H78 O18	942.52	7.219	941.513	Full match	No results	No results	451852	465197	476961
Com_16_neg	Stearic acid	C18 H36 O2	284.271	11.45	283.264	Full match	No results	Full match	2.8592e+09	2.37841e+09	2.15988e+09
Com_2716_neg	Tanespimycin	C31 H43 N3 O8	585.312	4.712	584.305	Invalid mass	No results	No results	2.91807e+06	4.52291e+06	6.83795e+06
Com_694_neg	Taurochenodeoxycholic acid	C26 H45 N O6 S	499.296	9.655	498.289	Full match	No results	No results	4.52241e+07	4.75576e+07	5.8014e+07
Com_2054_neg	Tauroursodeoxycholic acid	C26 H45 N O6 S	499.297	10.296	498.289	Full match	No results	No results	1.06691e+07	1.44314e+07	1.35696e+07
Com_500_neg	Threonine	C4 H9 N O3	119.058	1.265	118.051	Full match	Full match	Full match	3.86335e+07	3.80916e+07	6.0845e+07
Com_228_neg	Thr-Leu	C10 H20 N2 O4	232.142	5.058	231.135	No results	No results	Full match	1.67916e+08	2.30344e+08	1.76981e+08
Com_494_neg	Thymidine	C10 H14 N2 O5	242.09	4.78	241.083	Full match	No results	Full match	4.92842e+07	4.66287e+07	4.22821e+07
Com_1481_neg	Thymidine 5'-monophosphate	C10 H15 N2 O8 P	322.056	2.477	321.049	Full match	Full match	Full match	2.19693e+07	1.40282e+07	2.12913e+07
Com_1914_neg	trans-10-Heptadecenoic Acid	C17 H32 O2	268.24	10.37	267.233	Full match	No results	No results	1.78515e+07	1.43544e+07	1.33176e+07
Com_1704_neg	trans-Cinnamic acid	C9 H8 O2	148.052	4.864	147.045	Full match	No results	No results	1.11291e+07	1.15251e+07	1.33529e+07
Com_7065_neg	Tryptophanol	C11 H14 N2 O	190.111	4.636	189.103	No results	No results	Full match	1.20522e+06	1.30139e+06	1.12317e+06
Com_238_neg	Tyrosylalanine	C12 H16 N2 O4	252.111	5.113	251.104	Full match	No results	No results	1.4712e+08	1.96536e+08	1.72411e+08
Com_22_neg	UDP-N-acetylglucosamine	C17 H27 N3 O17 P2	607.082	1.495	606.074	Full match	Full match	Full match	1.19943e+09	9.24649e+08	9.36878e+08
Com_5390_neg	UMP	C9 H13 N2 O9 P	324.037	5.05	323.03	No results	No results	Full match	2.55998e+06	4.82796e+06	2.62505e+06
Com_4504_neg	Uric Acid	C5 H4 N4 O3	168.028	1.435	167.021	No results	No results	Full match	1.91538e+06	2.94765e+06	2.48797e+06
Com_37_neg	Uridine	C9 H12 N2 O6	244.069	2.185	243.062	Full match	Full match	Full match	5.84944e+08	8.00608e+08	4.98763e+08
Com_88_neg	Uridine 5'-diphosphogalactose	C15 H24 N2 O17 P2	566.055	1.488	565.048	Full match	Full match	Full match	7.51749e+08	6.32769e+08	6.69664e+08
Com_99_neg	Uridine monophosphate (UMP)	C9 H13 N2 O9 P	324.036	1.398	323.028	Full match	Full match	Full match	6.05e+08	5.32383e+08	7.15783e+08
Com_3837_neg	Vitamin B2	C17 H20 N4 O6	376.139	9.684	375.132	No results	No results	Full match	4.92166e+06	4.20844e+06	5.0667e+06
Com_562_neg	Xanthine	C5 H4 N4 O2	152.033	2.081	151.026	Full match	No results	Full match	3.59155e+07	3.59016e+07	4.90529e+07
Com_2223_neg	Xanthohumol	C21 H22 O5	354.149	9.918	353.142	Invalid mass	No results	No results	1.00492e+07	5.57973e+06	8.02905e+06
Com_1755_neg	Xanthosine	C10 H12 N4 O6	284.076	4.586	283.068	Full match	Full match	Full match	7.78069e+06	7.17992e+06	1.07269e+07
Com_64_neg	α-D-Glucose-1,6-bisphosphate	C6 H14 O12 P2	339.996	1.451	338.989	Full match	Full match	Full match	1.84015e+07	2.26665e+07	1.07501e+09
Com_2558_neg	α-Estradiol	C18 H24 O2	272.173	5.777	271.166	Invalid mass	No results	No results	7.55485e+06	1.04964e+07	1.56666e+07
Com_1484_neg	α-Lactose	C12 H22 O11	388.122	1.624	387.115	Invalid mass	No results	No results	1.05234e+07	1.24982e+07	1.19246e+07
Com_3853_neg	β-Muricholic acid	C24 H40 O5	408.287	6.905	407.28	Full match	No results	Full match	812779	782376	829878
Com_468_neg	δ-Ribono-1,4-lactone	C5 H8 O5	148.037	1.929	147.03	Full match	Full match	Full match	8.07415e+07	1.18038e+08	7.65623e+07
