# Supplementary material for: Trisomy 21-driven metabolite alterations are linked to cellular injuries in Down syndrome
Source: Cell Mol Life Sci. 2024 Mar 3;81(1):112. doi: 10.1007/s00018-024-05127-0 (PMC10909777; doi:10.1007/s00018-024-05127-0)
Supplement: Supplementary file 14 — Supplementary file14 (XLSX 4108 KB) [file 18_2024_5127_MOESM14_ESM.xlsx]

## Sheet: Table S5. genes readcount_RNA-s
	enthanol control	enthanol control	enthanol control	5-oxo-ETE	5-oxo-ETE	5-oxo-ETE		DMSO control	DMSO control	DMSO control	calcitriol	calcitriol	calcitriol
geneID	A1	A2	A3	A4	A5	A6		A7	A8	A9	A10	A11	A12
ENSG00000282222	0	0	0	2	0	0		0	0	0	0	0	0
ENSG00000282221	383	323	38	382	362	302		303	379	114	220	334	319
ENSG00000212040	0	0	0	0	0	0		0	0	0	0	0	0
ENSG00000110514	5154	3333	648	4316	3952	4057		3789	4086	3402	3103	3599	3343
ENSG00000086015	4712	3448	832	4256	3925	3894		3857	4547	3717	3542	3904	3511
ENSG00000199911	0	0	0	0	0	0		0	0	0	0	0	0
XLOC_036010	6	0	0	0	0	0		0	0	0	0	0	0
XLOC_013479	0	0	0	0	0	8		0	0	0	0	2	0
ENSG00000211769	0	0	2	0	0	1		0	1	2	1	1	4
ENSG00000211768	1	2	2	0	1	0		1	2	1	1	1	3
ENSG00000255071	0	0	0	0	0	0		0	0	0	0	0	0
XLOC_124564	5	11	13	31	18	10		0	18	4	3	4	6
ENSG00000211766	1	1	2	1	0	0		2	1	0	1	2	2
ENSG00000211765	1	1	0	1	1	0		1	1	0	1	1	1
ENSG00000211764	0	0	0	0	0	0		1	0	0	0	1	0
ENSG00000201510	0	0	0	0	0	0		0	0	0	0	0	0
ENSG00000169740	1277	908	357	1173	997	914		816	982	803	781	763	563
ENSG00000215869	0	0	0	0	0	1		2	1	4	0	3	3
ENSG00000261609	1520	2193	407	2860	2306	2240		2580	2713	2083	2055	2216	2402
ENSG00000169744	1735	1018	85	1706	1488	1391		1494	1422	1115	986	1120	1101
ENSG00000261607	0	0	0	0	0	0		0	0	0	0	0	0
ENSG00000261606	0	24	2	28	16	16		18	0	24	4	1	19
ENSG00000215866	78	127	31	242	76	194		104	93	56	46	55	50
ENSG00000261604	222	290	36	215	270	160		127	164	138	153	135	225
ENSG00000261603	9	10	2	8	1	6		17	32	9	7	5	7
ENSG00000215861	7	6	0	3	0	0		12	9	17	4	7	4
ENSG00000261600	0	0	0	0	0	0		3	3	4	0	6	2
ENSG00000266469	51	60	12	46	55	43		24	12	14	5	22	19
ENSG00000168298	20916	16267	8483	13215	15244	10955		8671	10977	9136	8487	9114	8200
ENSG00000255070	0	0	0	0	0	0		0	0	0	0	0	0
ENSG00000168297	412	277	20	326	324	279		278	327	220	217	297	249
ENSG00000266460	0	0	0	0	0	0		0	0	0	0	0	0
ENSG00000266461	0	0	0	0	0	0		0	0	0	0	0	0
ENSG00000266466	0	0	0	0	0	0		27	19	16	20	23	39
ENSG00000266467	7	9	0	4	6	4		4	4	2	6	10	4
ENSG00000168291	7567	4891	791	6226	6080	5112		5035	5089	5098	4106	4684	3940
ENSG00000262558	0	0	0	0	0	0		0	0	4	1	0	0
ENSG00000204220	917	756	306	808	773	706		728	691	705	575	709	648
ENSG00000229794	6	3	0	0	0	0		5	0	0	3	6	0
ENSG00000254141	0	0	0	0	0	0		1	2	0	0	0	0
ENSG00000225108	2	6	2	4	2	6		0	0	5	1	1	2
ENSG00000225100	0	0	0	0	0	0		0	0	0	0	0	0
ENSG00000225101	21	6	5	13	5	16		4	5	5	3	5	5
ENSG00000225102	0	0	0	0	0	0		0	0	0	0	0	0
ENSG00000233579	0	7	0	5	0	5		4	0	6	3	6	6
ENSG00000225105	0	0	0	0	0	0		0	0	0	0	0	0
ENSG00000225106	14	3	3	15	16	22		11	13	6	18	23	6
ENSG00000225107	0	0	0	0	0	0		0	0	0	0	0	0
ENSG00000226457	0	0	0	0	0	0		0	3	0	0	0	0
ENSG00000226455	8	5	0	8	5	7		14	4	7	9	2	10
ENSG00000226454	8	9	0	7	0	2		7	5	7	2	3	6
ENSG00000149792	2008	1677	1412	4083	3927	1379		3657	1590	3989	1168	2413	1378
ENSG00000226450	108	50	27	110	98	115		90	144	59	71	75	115
ENSG00000206978	0	0	0	0	0	0		0	0	0	0	0	0
ENSG00000149798	849	157	2	829	738	541		734	1085	759	724	892	842
ENSG00000238419	0	0	0	0	0	0		0	0	0	0	0	0
ENSG00000283571	0	0	0	0	0	0		0	0	0	0	0	0
ENSG00000212153	0	1	0	0	0	0		1	0	0	0	0	0
ENSG00000183055	2	2	0	0	0	0		1	0	0	1	0	2
ENSG00000183054	2742	2074	342	2490	1949	1808		2627	2719	1934	2036	2199	2163
ENSG00000283575	0	0	0	1	0	0		2	0	1	0	0	1
ENSG00000251079	15	3	0	18	4	3		2	2	1	2	2	3
ENSG00000283576	0	0	0	0	0	0		0	0	0	0	0	0
ENSG00000283579	0	0	0	0	0	0		0	0	0	0	0	0
ENSG00000283578	3	0	0	4	0	7		0	0	0	1	0	3
ENSG00000251078	0	0	0	0	0	0		0	0	0	0	0	0
ENSG00000221628	0	0	0	0	0	0		0	0	0	0	0	0
ENSG00000250566	0	0	0	0	0	0		0	0	0	0	0	0
ENSG00000259244	4	2	0	9	6	4		10	29	7	0	3	3
ENSG00000250564	0	5	0	0	0	0		2	0	0	2	0	0
ENSG00000250565	403	279	58	344	292	272		337	373	311	271	278	305
ENSG00000250562	0	0	0	0	0	0		0	0	0	0	0	0
ENSG00000250563	0	0	0	0	0	0		0	0	0	0	0	0
ENSG00000187961	1350	1025	388	1221	1214	1162		1264	1419	1077	987	1087	1121
ENSG00000250561	0	0	0	0	0	0		0	0	0	0	0	0
ENSG00000248927	159	95	11	57	82	51		60	72	30	44	62	81
ENSG00000217783	2	7	1	17	7	10		10	12	2	2	2	14
ENSG00000250569	30	7	2	9	18	11		25	30	5	15	8	16
ENSG00000281591	0	0	0	0	0	0		1	1	0	0	0	0
ENSG00000220685	20	15	2	4	4	10		7	11	6	12	15	8
ENSG00000162843	1	0	0	0	0	0		2	3	0	0	0	0
ENSG00000259247	0	0	0	0	0	0		0	0	0	0	0	0
ENSG00000162849	76	70	12	91	80	92		78	95	72	61	114	74
ENSG00000286060	0	9	0	13	6	2		1	0	0	0	0	0
ENSG00000286061	62	38	53	77	66	69		48	61	56	21	36	37
ENSG00000283689	7	0	0	4	0	0		10	3	12	12	4	9
ENSG00000149243	50	35	16	34	23	18		45	55	55	44	45	27
ENSG00000184702	332	202	17	584	605	228		201	259	158	117	229	239
ENSG00000286065	0	0	0	0	0	0		0	0	0	0	0	0
ENSG00000286066	0	0	0	0	0	0		0	0	0	0	2	0
ENSG00000286067	37	15	7	21	23	25		37	31	24	39	39	49
ENSG00000286068	0	0	0	0	0	0		0	2	0	0	0	0
ENSG00000286069	125	45	22	67	83	80		55	53	87	66	45	29
ENSG00000283680	0	0	0	0	0	0		0	0	0	0	0	0
ENSG00000283686	0	0	0	0	0	0		0	0	0	0	0	0
ENSG00000184708	1814	1163	181	1299	1300	1415		1221	1147	1076	916	1129	1216
XLOC_100002	66	39	4	60	31	35		57	24	55	54	48	39
ENSG00000206811	1	1	1	1	1	1		1	1	1	1	1	1
ENSG00000163462	1018	782	244	1005	877	899		1044	1177	843	712	918	997
ENSG00000163463	1324	865	229	1188	979	977		992	1492	999	896	1138	944
ENSG00000163464	0	0	0	0	0	0		0	0	0	0	0	0
ENSG00000163466	8374	4990	409	7520	5675	5844		6356	6765	6235	6019	6444	5655
ENSG00000163467	1236	958	147	1168	1172	940		817	793	723	616	710	965
ENSG00000163468	21578	13576	2834	18882	16158	17227		18641	21724	19130	17488	20022	17602
ENSG00000206813	0	0	0	0	0	0		0	0	0	0	0	0
ENSG00000162599	130	158	3	226	160	164		119	338	298	240	193	191
ENSG00000162598	11	12	0	0	7	5		3	3	3	6	2	4
ENSG00000267731	4	9	0	0	0	14		3	3	1	0	3	8
ENSG00000272386	8	2	0	4	2	5		0	8	9	0	1	3
ENSG00000029364	2442	2241	229	4742	1748	4731		1418	1546	2062	1532	2994	1459
ENSG00000267732	11	0	0	0	0	2		0	0	0	0	0	0
ENSG00000267735	8	3	0	0	0	8		0	0	0	0	0	0
ENSG00000029363	4882	4557	293	10853	6121	6086		9127	9067	6781	6963	9436	8683
ENSG00000162595	5	3	0	0	0	0		4	0	0	3	3	0
ENSG00000162594	7	0	0	0	0	0		0	0	0	0	2	3
ENSG00000263609	0	0	0	0	0	0		0	0	0	0	0	0
ENSG00000263608	0	0	0	0	0	0		0	0	0	0	0	0
ENSG00000206817	0	0	0	0	0	0		0	0	0	0	0	0
ENSG00000118640	576	326	64	493	399	429		334	407	272	315	282	257
ENSG00000263600	0	0	0	0	0	0		0	0	0	0	0	0
ENSG00000263603	46	32	0	50	41	48		48	54	25	30	0	37
ENSG00000069329	6266	3977	601	4778	3815	4001		4237	4899	4359	4202	4628	4015
ENSG00000263604	0	0	0	0	0	0		0	0	0	0	0	0
ENSG00000159961	0	0	0	1	0	2		0	0	0	0	0	0
ENSG00000259169	0	0	0	0	0	0		0	0	0	0	0	0
ENSG00000253144	5	11	0	10	1	8		4	5	1	0	11	2
ENSG00000253147	0	0	0	0	0	0		0	0	0	0	0	0
XLOC_070590	0	0	0	0	1	0		2	0	0	5	0	0
ENSG00000253141	2	5	0	0	0	0		0	0	5	0	0	0
ENSG00000115073	4054	2925	1116	3574	3354	3135		2835	3273	2855	2571	2654	2755
ENSG00000253143	0	0	0	0	0	0		0	0	0	0	0	0
ENSG00000253142	0	0	0	0	0	0		0	0	0	0	0	0
ENSG00000259161	0	0	0	1	0	0		0	0	0	0	0	0
ENSG00000259160	0	0	0	2	0	2		0	0	0	0	0	0
ENSG00000259163	67	93	27	99	105	72		36	65	53	29	26	75
ENSG00000259162	0	0	0	2	2	0		0	0	0	0	0	3
ENSG00000259165	50	82	12	84	68	84		34	57	45	43	33	61
ENSG00000253148	0	0	0	0	0	0		0	0	3	0	0	0
ENSG00000259167	0	0	0	0	0	0		0	0	0	0	0	0
ENSG00000259166	0	0	0	0	0	0		0	0	0	0	0	0
ENSG00000213853	1545	999	360	1564	1193	1247		1509	1725	1445	1256	1345	1183
ENSG00000213851	0	0	0	0	0	0		0	0	0	0	0	0
ENSG00000258590	0	0	0	0	0	0		0	0	0	0	0	0
ENSG00000226334	20	0	0	15	0	7		16	37	19	7	9	27
ENSG00000213856	21	4	6	22	12	13		10	13	9	6	12	18
ENSG00000213854	0	0	0	0	0	0		0	0	0	0	0	0
ENSG00000213859	1126	769	263	749	836	827		772	1018	795	34	822	701
ENSG00000206979	10	4	0	6	5	2		6	10	1	2	9	5
ENSG00000225816	0	0	0	0	0	0		0	0	0	0	0	0
ENSG00000280881	0	0	0	0	0	0		0	0	0	0	0	0
ENSG00000225814	0	0	0	0	0	0		0	0	0	0	0	0
ENSG00000225815	0	2	0	6	0	0		12	13	3	2	3	7
ENSG00000225813	0	0	0	0	0	0		0	1	0	0	0	0
ENSG00000225811	0	0	0	0	0	0		0	0	0	0	0	0
ENSG00000206846	1	2	0	0	0	2		2	1	0	0	0	4
ENSG00000225818	0	0	0	0	0	0		0	0	0	0	0	0
ENSG00000225819	0	0	0	0	0	0		0	0	0	0	0	0
ENSG00000229306	0	0	0	0	0	0		0	0	0	0	0	0
ENSG00000229307	0	0	0	0	0	0		0	0	0	0	0	0
ENSG00000229305	0	0	0	0	3	0		3	4	0	0	6	0
ENSG00000229302	0	0	0	0	0	0		0	0	0	0	0	0
ENSG00000229303	0	0	0	0	0	0		0	0	0	0	0	0
ENSG00000238489	0	0	0	0	0	0		0	0	0	0	0	0
ENSG00000229301	0	0	0	0	0	0		0	0	0	0	0	0
ENSG00000238485	0	0	0	0	0	0		0	0	0	0	0	0
ENSG00000269911	138	113	23	102	102	94		91	79	88	77	63	70
ENSG00000238482	621	541	216	549	563	418		286	333	278	206	267	462
ENSG00000229308	0	0	0	0	0	0		0	0	0	0	0	0
ENSG00000229309	0	0	0	0	0	0		0	0	0	0	0	0
ENSG00000278072	0	0	0	0	0	0		0	0	0	0	0	0
ENSG00000278073	0	0	0	1	1	1		1	0	2	0	1	1
ENSG00000278071	6	9	5	12	14	12		2	0	0	2	2	8
ENSG00000240174	0	0	0	0	0	0		0	0	0	0	0	0
ENSG00000278077	0	0	0	0	0	0		0	0	0	0	0	0
ENSG00000278075	8	22	9	38	43	25		46	46	23	24	32	34
ENSG00000055070	2710	1817	716	1929	2460	4908		2536	2489	4699	1693	3610	2084
ENSG00000278078	0	0	0	0	0	0		1	1	0	1	0	1
ENSG00000227411	0	0	0	0	0	0		0	0	0	0	0	0
ENSG00000155719	13	11	4	10	9	8		2	4	10	6	2	12
ENSG00000227413	0	0	0	0	0	1		0	0	0	1	0	0
ENSG00000227416	0	1	0	0	0	0		0	0	7	0	0	0
ENSG00000227417	331	226	15	263	205	153		103	125	127	89	94	200
ENSG00000162337	6040	4080	1744	5049	4956	4947		4073	4960	4498	3898	4264	3866
ENSG00000155714	0	0	0	0	0	0		0	0	0	0	0	0
ENSG00000182010	2855	1929	105	2533	1947	2021		2623	2774	2150	2237	2662	2228
ENSG00000240175	0	0	0	1	0	0		0	0	0	0	0	0
ENSG00000182013	3722	2507	730	2736	2504	2279		2374	2762	2297	2222	2250	2075
ENSG00000211767	2	1	2	2	1	2		3	2	2	1	1	2
ENSG00000244748	7	9	2	11	10	10		13	9	2	2	4	4
ENSG00000211563	1	1	0	2	1	4		3	7	2	2	3	5
ENSG00000255134	0	0	0	0	0	0		0	0	0	0	0	0
ENSG00000186704	28	19	19	33	45	66		46	122	45	24	54	85
ENSG00000251779	0	0	0	0	0	0		0	0	0	0	0	0
ENSG00000251774	9	3	0	3	2	8		7	10	5	5	4	4
ENSG00000251775	683	744	49	563	704	327		296	352	283	247	282	231
ENSG00000251776	0	0	0	0	0	0		0	0	0	0	0	0
ENSG00000204250	0	0	0	0	0	0		0	0	0	0	0	0
ENSG00000251770	0	0	0	0	0	0		0	0	0	0	0	0
ENSG00000245293	49	23	123	49	30	40		19	14	33	10	39	34
XLOC_078741	0	0	0	0	0	0		0	0	0	4	0	0
ENSG00000164659	4513	2385	344	3680	2615	2951		1147	1322	990	992	1026	947
ENSG00000242748	8	2	0	2	0	2		0	0	0	5	2	1
ENSG00000242747	0	1	0	0	4	0		3	0	2	0	1	0
ENSG00000164651	199	150	50	119	136	131		229	303	230	153	202	176
ENSG00000242741	0	0	0	0	0	0		0	0	0	0	0	0
ENSG00000164654	2748	1866	255	3023	1923	1890		2231	2747	2048	1883	2192	1738
ENSG00000260275	0	0	0	0	0	0		0	0	0	0	0	0
ENSG00000252236	0	0	0	0	0	0		0	0	1	0	1	0
ENSG00000252237	0	0	0	0	0	0		0	0	0	0	0	0
ENSG00000252230	0	0	0	0	0	0		1	1	1	0	0	1
ENSG00000252231	0	0	0	0	0	0		0	0	0	0	0	0
ENSG00000252233	4	4	0	2	0	0		0	12	0	3	0	5
ENSG00000252238	0	0	0	0	0	0		0	0	0	0	0	0
ENSG00000256925	0	4	8	0	8	2		14	6	4	6	4	4
ENSG00000161021	7697	5002	1505	6211	5508	5631		6263	7324	5836	5443	5854	5261
ENSG00000256923	3	0	1	0	1	1		0	0	1	2	0	1
ENSG00000226331	0	0	0	0	0	0		0	0	0	0	0	0
ENSG00000261608	0	0	0	0	0	0		0	0	0	0	0	0
ENSG00000256928	47	56	30	40	74	50		54	55	45	36	26	36
ENSG00000254694	43	39	1	38	39	28		52	43	38	35	47	38
ENSG00000215864	0	0	0	0	0	0		0	0	0	0	0	0
ENSG00000254697	0	0	0	0	0	0		0	0	0	0	0	0
ENSG00000254690	7	5	0	6	6	3		0	10	9	5	0	4
ENSG00000254691	3	0	0	0	0	0		2	1	2	0	0	1
ENSG00000266929	13	14	24	16	8	17		4	13	7	2	6	8
ENSG00000266928	0	0	0	0	0	0		0	0	0	0	0	0
ENSG00000266925	1	0	0	0	0	0		2	0	0	1	2	0
ENSG00000266924	0	0	0	0	0	0		0	0	0	0	0	0
ENSG00000254698	0	0	0	0	1	0		0	0	0	0	0	0
ENSG00000254699	0	0	0	0	0	0		0	0	0	0	0	0
ENSG00000266921	43	34	3	11	28	21		11	41	21	23	21	24
ENSG00000266920	0	1	0	0	0	0		0	0	0	0	0	0
ENSG00000257343	0	0	0	0	0	0		0	0	0	0	0	0
ENSG00000257342	328	205	99	303	312	245		150	162	158	124	129	131
ENSG00000257341	0	0	0	0	0	4		0	0	0	0	0	0
ENSG00000215867	0	1	0	0	0	0		0	0	0	0	0	2
ENSG00000257346	0	0	0	4	0	0		0	0	0	0	0	0
ENSG00000257345	0	0	0	0	0	0		0	0	0	0	0	0
ENSG00000234337	36	17	10	35	13	21		28	27	28	35	34	22
ENSG00000261602	0	0	0	0	4	0		0	0	0	4	0	0
ENSG00000151923	5085	3320	379	4374	3430	3655		3730	4461	3603	3253	3627	3496
ENSG00000228949	11	9	0	10	3	11		11	3	3	3	0	5
ENSG00000256699	89	87	151	77	100	106		11	77	114	44	61	62
ENSG00000256694	4	0	0	0	0	0		0	5	0	0	0	0
ENSG00000256695	0	0	0	0	0	0		0	0	1	0	0	0
ENSG00000228943	0	0	0	0	0	0		0	0	0	0	0	0
ENSG00000256690	115	120	53	117	104	91		79	90	80	83	63	87
ENSG00000228940	0	0	0	0	0	0		0	0	0	0	0	0
ENSG00000165309	16	9	2	15	16	14		6	8	9	9	2	2
ENSG00000281863	45	26	0	41	56	39		23	43	25	34	24	48
ENSG00000165304	4262	2545	370	3600	3022	3008		2746	3086	2624	2486	2616	2345
ENSG00000165300	561	324	56	410	419	350		740	830	656	572	693	658
ENSG00000101608	8573	4769	221	7547	5720	5928		6675	7225	6261	5886	6388	5727
ENSG00000101605	106	49	2	54	41	74		98	89	79	58	43	74
ENSG00000170100	2180	1699	25	1758	1558	1676		2505	2563	2187	1991	2256	2128
ENSG00000237026	3	0	0	8	2	4		0	0	0	3	0	5
ENSG00000198791	8718	5106	650	7047	5545	5364		6533	7376	5704	6818	6416	5343
ENSG00000198792	2391	2981	904	2249	2902	3532		3757	4932	4361	3869	2309	1868
ENSG00000198793	20226	12937	1842	17509	14546	15430		14716	16802	13349	12867	13791	13315
ENSG00000198794	1455	1164	287	1369	1371	1412		1324	5434	1257	1054	1314	1296
ENSG00000198795	979	476	35	749	576	597		666	648	617	608	609	647
ENSG00000198796	60	50	5	23	29	7		59	38	39	37	39	24
ENSG00000198797	52	10	18	13	17	30		98	106	100	89	85	88
ENSG00000231426	0	0	0	0	0	0		0	0	0	0	0	0
ENSG00000197776	5	4	0	6	10	7		0	5	4	1	0	6
ENSG00000231424	9	9	3	7	12	14		11	21	11	1	10	1
ENSG00000175550	511	387	115	384	363	370		384	451	362	361	385	370
ENSG00000231422	2	0	0	0	0	0		0	0	0	0	0	0
ENSG00000175556	4	7	0	12	2	0		0	9	0	6	0	10
ENSG00000197771	9558	6056	960	8270	6733	6302		7318	8324	6895	6836	7298	6325
ENSG00000231421	0	2	0	0	0	0		7	2	0	0	0	2
ENSG00000279848	0	0	0	0	0	0		0	0	0	0	0	0
ENSG00000161682	2471	2007	1614	2205	2180	2021		2674	3350	3061	2841	3003	2702
ENSG00000240173	0	0	0	0	2	3		1	4	2	1	0	1
ENSG00000161681	294	221	119	318	255	317		342	394	283	292	203	314
ENSG00000279840	9	0	4	2	0	7		0	6	0	3	0	2
ENSG00000279841	42	30	4	37	47	62		58	65	24	24	26	74
ENSG00000279842	0	0	0	0	0	0		0	0	0	0	0	0
ENSG00000279844	0	0	0	4	0	2		0	2	0	0	0	0
ENSG00000279845	11	3	0	7	5	0		12	17	5	8	5	11
ENSG00000279846	0	0	0	0	0	0		0	0	0	0	0	0
ENSG00000279847	0	0	0	0	0	0		0	0	0	0	0	0
ENSG00000284336	1	1	1	1	1	1		1	1	1	1	1	1
ENSG00000284337	7	11	1	37	15	13		0	27	0	17	7	9
ENSG00000284334	3	1	1	1	1	1		1	3	0	3	2	1
ENSG00000076321	775	448	19	644	575	469		664	791	502	542	568	566
ENSG00000284332	1	3	3	1	6	1		1	1	1	1	1	1
ENSG00000284331	1	1	1	1	1	1		1	1	1	1	1	1
ENSG00000183864	5564	3873	1224	4763	4335	4037		4771	5681	4642	4430	4745	4388
ENSG00000183862	0	0	0	0	0	0		2	0	0	0	0	0
ENSG00000277402	6	4	3	5	6	4		0	1	0	0	1	0
ENSG00000167680	8351	6339	3846	7375	7094	6230		5515	6643	5923	5537	5566	4930
ENSG00000124217	1171	836	381	888	862	809		945	1198	954	816	877	825
ENSG00000124214	7698	5010	606	3974	3544	5461		5795	6580	3122	2736	5644	5304
ENSG00000124215	79	66	28	53	76	64		98	58	90	44	71	122
ENSG00000124212	6187	4071	1127	4665	4226	4291		4693	5412	4374	3937	4211	3829
ENSG00000167685	2420	1833	1356	1326	1921	1885		1860	1959	1652	1406	1472	1496
ENSG00000247595	508	440	107	539	442	485		734	719	414	431	477	530
ENSG00000161970	13365	8703	733	10561	9613	8480		9068	10210	8547	8026	8691	7760
ENSG00000175073	4486	2885	261	4026	3192	2996		3662	3948	3176	3285	3488	3230
ENSG00000161973	0	0	0	0	0	0		0	0	0	0	0	0
ENSG00000255279	0	0	0	0	0	0		0	0	0	0	0	0
ENSG00000255274	0	0	0	0	0	0		0	0	0	0	0	0
ENSG00000255277	13	9	4	17	12	14		10	6	9	2	13	2
ENSG00000255276	203	231	37	200	200	169		88	117	136	92	119	140
ENSG00000255271	0	0	0	0	0	0		0	0	0	0	0	0
ENSG00000255270	0	0	0	0	0	0		0	0	0	0	0	0
ENSG00000255273	0	0	0	0	0	0		0	0	0	1	0	0
ENSG00000255272	0	0	0	0	0	2		0	0	0	0	0	0
ENSG00000277903	0	0	0	0	0	0		0	0	0	0	0	0
ENSG00000160087	2058	1295	1343	1693	1350	1840		2048	2094	2061	1386	1614	1310
ENSG00000036054	2837	1857	314	2297	1777	1804		1538	1842	1630	1508	1590	1318
ENSG00000265626	0	0	0	0	0	0		0	0	0	0	0	0
ENSG00000228349	0	0	0	0	0	0		0	0	0	0	0	0
XLOC_159795	8	27	0	16	11	14		9	25	12	5	22	6
ENSG00000240237	0	0	0	0	0	0		0	0	0	0	0	0
ENSG00000264249	0	0	0	0	0	0		0	0	0	0	0	0
ENSG00000223019	0	0	0	0	0	0		0	0	0	0	0	0
ENSG00000002587	114	58	14	70	79	79		107	113	94	92	79	118
ENSG00000002586	2619	2042	1412	2034	2189	1702		630	865	688	575	788	623
ENSG00000277379	3	2	2	2	1	2		3	5	4	3	5	4
ENSG00000231013	8	5	0	2	6	2		2	4	2	0	0	3
ENSG00000237868	0	2	0	3	1	3		0	2	1	0	1	2
ENSG00000177954	1203	762	90	912	714	850		1040	1166	936	677	775	862
ENSG00000177951	2497	1554	1350	2314	2516	1392		1481	1742	2215	1285	1684	966
ENSG00000280059	3	2	0	6	4	2		8	2	0	0	0	0
ENSG00000280058	4	4	10	3	2	2		28	7	5	1	74	5
ENSG00000198242	10759	7125	1229	8674	7339	7504		8078	8924	6878	6758	7721	6913
ENSG00000280056	2	2	1	2	1	2		1	1	2	2	2	2
ENSG00000237862	0	0	0	5	0	0		0	0	0	0	0	0
ENSG00000237863	195	141	44	177	128	127		87	69	81	70	76	70
ENSG00000198246	537	322	37	499	180	444		561	570	577	302	492	287
ENSG00000223012	0	0	0	0	0	2		0	0	0	1	0	0
ENSG00000280051	0	0	0	0	0	0		0	0	0	0	0	0
ENSG00000135917	655	450	36	414	513	381		503	711	537	612	419	575
ENSG00000135916	10054	6848	3253	9666	9023	8743		7837	7884	8042	7288	6447	6979
ENSG00000135914	327	325	28	259	362	175		151	155	184	145	186	159
ENSG00000135913	4801	2730	248	3734	2722	2873		3637	3996	3226	3270	3464	3115
ENSG00000135912	3328	2703	701	3423	2742	2480		3130	5276	2611	2493	4559	2645
ENSG00000092148	11635	9826	1337	10831	9442	9397		8649	9999	8227	7447	9035	8754
ENSG00000034693	925	530	47	770	602	646		707	779	599	595	625	561
ENSG00000135919	3564	2506	672	3546	3019	2760		2660	3726	2748	2585	2726	2336
ENSG00000230487	425	339	156	326	353	258		452	420	382	599	484	339
ENSG00000176396	1006	669	97	926	734	659		710	812	770	718	745	709
ENSG00000230484	0	0	0	0	0	0		6	0	0	0	0	0
ENSG00000176390	2141	1471	348	1790	1428	1463		1364	1612	1222	1374	1306	1213
ENSG00000230482	0	0	0	0	0	0		0	0	0	0	0	0
ENSG00000230481	0	0	0	0	0	0		0	0	0	0	0	0
ENSG00000176393	3987	3127	1168	3174	3346	2633		2543	2852	2560	2502	2410	2284
ENSG00000176399	796	541	175	731	545	429		514	544	424	482	458	397
ENSG00000230489	3	9	10	15	6	4		3	21	8	3	8	8
ENSG00000259531	23	24	9	31	37	40		25	8	20	12	14	24
ENSG00000243900	1	1	0	0	0	0		0	0	1	0	0	2
ENSG00000243902	0	5	0	2	8	5		4	6	2	2	3	0
ENSG00000243903	0	0	0	0	0	0		0	0	0	0	0	0
ENSG00000243904	0	2	0	0	2	0		0	0	1	0	0	0
ENSG00000083635	1854	1151	201	1550	1255	1180		1755	1863	1438	1393	1515	1323
ENSG00000213247	0	0	0	0	0	0		0	0	0	0	0	0
ENSG00000248029	0	0	0	0	0	0		0	0	0	0	0	0
ENSG00000248027	61	58	15	35	63	35		52	24	51	20	31	66
ENSG00000206845	0	0	0	0	0	0		0	0	0	0	0	0
ENSG00000063515	13	7	15	23	16	6		17	11	27	9	15	8
ENSG00000252599	0	0	0	0	0	0		0	0	0	0	0	0
ENSG00000252598	10	12	0	6	8	14		12	8	13	6	10	8
ENSG00000279713	401	329	140	388	426	355		186	284	267	172	182	267
ENSG00000252591	0	0	0	1	0	0		0	1	0	0	1	0
ENSG00000247624	16	6	0	15	10	15		7	24	12	14	16	6
ENSG00000252593	0	2	0	1	1	1		3	1	2	2	1	0
ENSG00000167531	0	3	0	0	0	0		0	0	0	0	0	0
ENSG00000167536	1447	1196	673	1475	1329	1171		1097	1593	1283	1386	1265	1118
ENSG00000252594	0	0	0	0	0	0		0	0	0	0	0	0
ENSG00000252597	0	0	0	0	0	0		0	0	0	0	0	0
ENSG00000167535	723	367	82	536	355	686		418	703	629	333	470	527
ENSG00000207649	0	0	0	0	0	0		0	0	0	0	0	0
ENSG00000188886	29	8	0	11	7	0		25	26	18	21	10	31
ENSG00000279716	1	3	26	7	1	21		12	44	44	70	4	2
ENSG00000188883	1787	1434	909	1484	1490	1383		1617	2046	1764	1508	1550	1440
ENSG00000279717	0	0	0	0	0	0		0	0	0	0	0	0
ENSG00000241506	101	80	35	77	123	70		68	79	74	66	72	91
ENSG00000241505	0	0	0	0	0	0		0	0	0	0	0	0
ENSG00000094796	0	0	0	0	0	0		0	0	0	0	0	0
ENSG00000279719	0	0	0	0	0	0		0	0	0	0	0	0
ENSG00000226453	30	6	0	22	27	20		18	5	11	17	26	10
ENSG00000239249	0	3	0	0	0	3		3	2	0	0	0	0
XLOC_002848	6	8	0	0	7	5		0	0	0	0	0	0
ENSG00000237289	1232	1182	311	1136	1018	915		794	889	767	760	831	886
ENSG00000239739	0	0	0	0	0	0		0	0	0	0	0	0
ENSG00000237285	0	4	0	4	0	10		0	4	7	9	4	2
ENSG00000237286	304	201	125	279	247	291		140	134	146	141	116	160
ENSG00000233775	9	4	0	2	0	0		9	0	2	0	3	1
ENSG00000237281	0	0	0	0	1	4		0	0	0	2	0	0
ENSG00000237282	0	0	0	0	0	0		0	0	0	0	0	0
ENSG00000237283	0	0	0	0	0	0		0	0	0	0	0	0
ENSG00000272254	468	350	140	437	516	381		365	508	197	275	157	349
ENSG00000272255	7	7	0	4	1	1		9	15	4	13	12	9
ENSG00000272256	504	408	437	396	438	392		183	287	248	181	240	314
ENSG00000206947	0	0	0	0	0	0		0	0	0	0	0	0
ENSG00000206944	0	0	0	0	0	0		0	0	0	0	0	0
ENSG00000206949	0	0	0	0	0	0		0	0	0	0	0	0
ENSG00000206948	1	1	1	1	2	1		1	3	1	1	1	1
ENSG00000272259	16	26	4	27	13	23		9	6	12	2	2	4
ENSG00000101327	92	29	0	99	105	61		151	86	97	26	76	91
ENSG00000271781	8	3	6	4	9	8		26	26	11	11	16	14
ENSG00000271780	87	41	66	49	52	63		26	48	44	40	55	18
XLOC_018713	14	7	0	11	11	3		14	9	8	8	0	11
ENSG00000200478	1	0	0	1	1	0		0	0	0	1	0	0
XLOC_018710	10	5	10	12	4	21		44	25	21	17	11	20
ENSG00000200475	0	0	0	0	0	0		0	0	0	0	0	0
ENSG00000049192	153	65	7	147	89	125		166	193	123	152	147	177
ENSG00000271789	42	30	4	38	57	32		30	69	55	32	29	65
ENSG00000274365	0	0	0	0	0	0		0	0	0	0	0	0
ENSG00000200471	0	0	0	0	0	0		0	0	0	0	0	0
ENSG00000274363	0	4	0	2	0	4		4	3	7	0	0	2
ENSG00000200473	0	0	0	0	0	0		0	0	0	0	0	0
ENSG00000200472	0	0	0	0	0	0		0	0	0	0	0	0
XLOC_054832	11	0	0	0	0	8		6	4	0	0	2	0
ENSG00000101323	0	0	0	0	0	0		0	0	0	0	0	0
XLOC_061916	3	0	6	5	0	12		0	0	0	0	3	0
ENSG00000237136	341	245	15	348	274	292		46	36	10	18	26	18
ENSG00000177042	350	209	154	336	314	308		262	265	173	193	178	205
ENSG00000237135	6	8	0	3	9	1		1	3	2	2	0	0
ENSG00000177047	0	0	0	0	0	0		0	0	0	0	0	0
ENSG00000129566	2430	1979	619	1919	1764	1744		2377	2714	2112	2235	2215	2233
ENSG00000177045	2217	1657	1239	1786	1770	1580		2104	2503	2283	1874	2207	1839
ENSG00000272789	0	0	0	0	0	0		0	0	3	0	3	4
ENSG00000272787	1	0	1	0	0	0		3	4	3	4	4	3
ENSG00000272784	6	2	0	1	5	6		0	4	4	6	3	0
ENSG00000154252	23	19	3	24	18	11		30	29	28	33	12	22
ENSG00000272783	0	0	0	0	0	0		0	0	0	0	0	0
ENSG00000237138	0	0	0	0	0	0		0	2	0	0	0	0
ENSG00000237139	0	0	0	0	0	0		0	0	0	0	0	1
ENSG00000277550	0	0	0	0	0	0		0	0	0	0	0	0
ENSG00000141232	946	565	83	839	627	719		722	867	731	674	797	691
ENSG00000196778	6	0	0	5	2	0		0	2	0	0	0	0
ENSG00000277556	0	0	0	0	0	0		0	0	0	0	0	0
ENSG00000172673	1	0	0	0	0	0		0	0	3	0	0	0
ENSG00000277559	0	0	0	0	0	0		2	5	2	9	7	5
ENSG00000172671	943	629	196	907	651	720		720	914	724	659	822	560
XLOC_094024	2	0	4	0	0	0		11	2	11	0	3	0
ENSG00000274098	0	0	0	0	0	0		0	0	0	0	0	0
ENSG00000274099	28	36	29	33	24	31		44	55	38	34	61	40
ENSG00000223760	861	986	164	853	748	791		177	232	141	136	157	197
ENSG00000223761	0	0	0	0	0	0		0	0	0	0	0	0
ENSG00000223764	12	8	6	18	18	8		6	11	11	8	1	10
ENSG00000223765	0	0	0	0	0	0		0	0	0	0	0	0
ENSG00000236423	115	93	23	89	79	81		150	147	52	123	91	121
ENSG00000274091	1	1	1	1	1	1		1	1	1	1	1	1
ENSG00000274092	134	104	23	147	125	88		69	68	78	80	88	90
ENSG00000274093	19	23	0	9	7	5		6	16	3	4	6	13
ENSG00000236427	0	0	0	0	0	0		0	2	0	0	0	0
ENSG00000236426	0	0	0	0	0	0		0	0	0	0	0	0
ENSG00000236425	0	0	0	0	0	0		0	0	0	0	0	0
ENSG00000279065	0	0	0	0	0	0		0	0	0	0	0	0
ENSG00000136750	28	14	13	45	14	37		8	20	6	9	15	4
ENSG00000270789	0	0	0	1	1	0		0	1	0	1	0	0
ENSG00000136754	2577	1333	42	2015	1592	1483		1541	1778	1640	752	1670	744
ENSG00000136758	14578	9269	1012	12017	9810	7572		10951	11549	9679	9300	10106	9334
ENSG00000270781	2	0	2	1	3	0		1	4	1	0	3	0
ENSG00000270782	0	0	0	0	0	0		0	0	0	0	0	0
ENSG00000232508	0	0	0	0	0	0		0	0	0	0	0	0
ENSG00000232500	0	0	0	0	0	0		0	0	0	0	0	0
ENSG00000232502	0	0	0	0	0	0		2	1	0	0	0	3
ENSG00000232503	0	0	0	0	0	0		0	0	0	0	0	0
ENSG00000232504	3	5	0	0	4	3		3	0	0	0	7	7
ENSG00000249087	17	9	10	37	15	44		23	44	7	27	18	30
ENSG00000249086	0	0	0	0	0	0		0	0	0	0	0	0
ENSG00000116017	7519	4972	1453	6537	5694	6004		6217	7655	6161	5784	5879	5708
ENSG00000116016	227	166	24	266	178	181		207	235	164	142	162	169
ENSG00000249082	0	0	0	0	0	0		0	4	0	0	0	0
ENSG00000249081	0	0	0	0	0	0		0	0	0	0	0	0
ENSG00000234034	0	0	0	0	0	0		0	0	0	0	0	0
ENSG00000249089	42	39	21	48	37	20		30	34	12	19	15	37
ENSG00000250567	0	0	0	0	0	0		0	0	0	0	0	0
ENSG00000201707	0	0	0	0	0	0		0	0	0	0	0	0
ENSG00000234033	0	0	0	0	0	0		0	0	0	0	0	0
ENSG00000242860	9	6	0	4	2	2		1	2	4	0	1	2
ENSG00000197674	0	0	0	0	0	0		0	0	0	0	0	0
ENSG00000201708	0	0	0	0	0	0		0	0	0	0	0	0
ENSG00000234030	0	2	0	0	0	0		0	2	2	0	0	2
ENSG00000187243	1847	1284	448	1147	1417	1734		1783	1837	1707	1277	1808	1552
ENSG00000201704	0	0	0	0	0	0		0	0	0	0	0	0
ENSG00000120440	7	4	0	0	3	0		0	0	2	0	0	3
ENSG00000201700	0	0	0	0	0	0		1	0	0	0	0	0
ENSG00000201701	0	0	0	0	0	0		0	0	0	0	0	0
XLOC_082330	403	330	80	353	302	302		287	331	191	220	231	247
ENSG00000249156	0	0	0	0	0	0		0	0	0	0	0	0
ENSG00000250560	0	0	0	0	0	0		0	0	0	0	0	0
ENSG00000248919	3	5	1	2	7	6		2	1	1	0	3	7
ENSG00000274459	0	0	0	0	0	0		0	0	0	0	0	0
ENSG00000180211	8	18	11	17	25	13		12	15	16	13	20	11
ENSG00000271259	4	2	0	0	1	0		4	3	0	4	0	0
ENSG00000187244	2380	2033	1050	2110	2246	2103		2522	3023	2520	2420	2367	2312
ENSG00000276208	0	0	0	0	0	0		0	0	0	0	0	0
ENSG00000276206	0	0	0	0	0	0		0	0	0	0	0	0
ENSG00000271257	0	0	0	0	0	0		0	0	0	0	0	0
ENSG00000276204	0	0	0	0	0	0		0	0	0	0	0	0
ENSG00000276203	2	2	1	8	3	0		17	18	2	8	16	3
ENSG00000271250	0	0	0	0	0	0		0	0	0	0	0	0
ENSG00000223867	0	0	0	0	0	0		0	0	0	0	0	0
ENSG00000276200	0	0	0	0	0	0		0	0	0	0	0	0
ENSG00000270124	789	790	483	763	799	764		695	773	656	512	590	832
ENSG00000270127	3	15	1	8	5	6		20	20	9	10	10	16
ENSG00000206972	0	0	0	0	0	0		0	0	0	0	0	0
ENSG00000270123	0	0	0	0	0	0		0	0	0	0	0	0
ENSG00000174099	159	97	30	137	32	101		54	65	76	54	58	68
ENSG00000278338	55	43	7	54	79	51		40	29	29	27	41	22
ENSG00000224233	0	0	0	0	0	0		0	0	0	0	0	0
ENSG00000235199	0	0	0	0	0	0		0	0	0	0	0	0
ENSG00000250568	13	11	0	12	10	18		17	17	4	5	8	12
ENSG00000224237	1	0	0	0	0	0		0	0	1	0	0	0
ENSG00000224236	0	0	0	0	0	2		0	0	0	0	0	0
ENSG00000235192	216	112	17	101	150	97		114	108	107	49	87	90
ENSG00000224238	0	4	0	0	0	0		0	0	0	0	0	0
ENSG00000235190	0	0	0	0	0	0		0	0	0	0	0	0
ENSG00000137404	1173	822	732	682	791	739		551	677	603	609	692	571
ENSG00000235196	0	0	0	0	0	0		0	0	0	0	0	0
ENSG00000235197	0	0	0	0	0	0		0	0	0	0	0	0
ENSG00000264655	0	0	0	0	0	0		0	5	1	0	0	0
ENSG00000275576	43	29	3	63	38	50		69	63	43	33	54	63
ENSG00000275572	0	2	2	2	0	0		5	6	0	0	6	5
ENSG00000162840	3	1	2	1	0	1		0	0	0	0	0	2
ENSG00000060138	9391	7181	3887	7987	6988	7040		7954	9035	8011	7884	7347	7121
ENSG00000275578	0	0	0	0	0	0		0	0	0	0	0	0
ENSG00000281593	0	0	0	2	3	0		1	0	4	0	1	0
XLOC_128983	0	0	0	8	0	0		0	0	0	0	0	0
ENSG00000231857	0	0	0	0	0	0		0	0	0	0	0	0
ENSG00000282998	0	0	0	0	0	0		0	1	0	0	0	0
ENSG00000231855	0	0	0	0	0	0		0	0	0	0	0	0
ENSG00000231852	3	9	0	11	0	0		4	0	5	0	0	0
ENSG00000231851	106	73	0	91	110	88		84	64	56	36	62	99
ENSG00000130751	542	358	300	388	395	416		377	358	320	276	306	228
ENSG00000180818	0	2	0	0	0	0		0	0	0	0	0	0
ENSG00000231859	0	0	0	1	0	0		0	0	0	0	0	0
ENSG00000130755	5	5	0	6	4	14		0	5	8	6	0	0
ENSG00000009694	251	218	5	311	184	236		228	214	129	175	186	198
ENSG00000197670	622	405	133	443	455	426		259	243	251	172	159	293
ENSG00000110756	3559	2423	388	2965	2540	2438		2819	3214	2523	2512	2604	2232
ENSG00000248840	6	17	3	10	10	3		9	10	3	2	5	5
ENSG00000248842	0	0	0	0	0	0		0	0	0	0	0	0
ENSG00000248843	44	33	23	65	39	43		18	35	27	6	5	26
ENSG00000248844	0	0	0	0	0	0		0	0	0	0	0	0
ENSG00000248846	0	0	0	0	0	0		0	0	0	0	6	4
ENSG00000248847	0	0	0	0	0	0		0	0	0	0	0	0
ENSG00000248848	0	0	0	0	0	0		0	0	0	0	0	0
ENSG00000134278	2345	1507	285	1939	1623	1613		1689	1843	1564	1379	1552	1522
ENSG00000202474	0	0	0	0	0	0		0	1	0	0	1	0
ENSG00000287526	1	0	0	4	0	0		13	7	12	3	8	5
ENSG00000287527	1073	881	111	260	768	980		462	1049	617	650	697	954
ENSG00000287524	12	10	8	8	12	12		12	13	6	7	5	20
ENSG00000287525	0	0	0	0	6	0		0	0	0	0	0	0
ENSG00000287522	0	2	0	0	0	2		0	0	3	2	0	2
ENSG00000287523	19	30	5	35	22	28		12	23	38	16	21	19
ENSG00000287520	0	0	0	0	0	0		0	0	0	0	0	0
ENSG00000287521	0	0	0	0	0	0		0	0	0	0	0	0
ENSG00000287528	17	20	5	20	13	23		12	37	17	12	41	23
ENSG00000287529	0	0	0	0	0	0		0	0	0	0	0	4
ENSG00000230813	0	0	0	0	0	0		0	0	0	0	0	0
ENSG00000230814	0	0	0	0	0	0		0	0	0	0	0	0
ENSG00000230815	0	7	0	7	7	5		3	2	7	8	3	0
ENSG00000230817	0	0	0	0	0	0		0	0	0	0	0	0
ENSG00000230818	0	0	0	0	0	0		0	1	0	0	0	0
ENSG00000230819	0	0	0	0	0	0		0	0	0	0	0	0
ENSG00000286062	0	0	0	0	0	0		0	0	0	0	0	0
ENSG00000217791	1	2	1	0	0	0		0	0	2	0	0	0
ENSG00000072506	2454	2010	520	1856	2018	1843		2121	2205	2090	1834	2239	1626
ENSG00000283688	0	0	0	0	0	0		0	0	0	0	0	0
ENSG00000181135	335	405	380	266	217	164		197	503	487	245	221	211
ENSG00000134183	4	8	0	10	2	9		4	2	4	4	6	7
ENSG00000286064	0	0	0	0	3	0		0	0	0	0	0	0
ENSG00000270587	0	0	0	0	2	0		0	2	5	0	0	0
ENSG00000134186	1268	1239	95	1233	946	763		1151	1263	938	809	968	919
ENSG00000134184	286	187	37	245	200	210		34	24	23	27	19	30
ENSG00000227224	0	0	0	0	0	0		0	0	0	0	0	0
ENSG00000262712	16	48	80	45	65	27		42	8	56	37	55	47
ENSG00000262714	6	4	1	4	5	3		2	0	0	0	2	4
ENSG00000283683	0	0	0	2	2	0		0	0	0	0	2	0
ENSG00000248210	0	0	0	0	0	0		0	0	0	0	0	0
ENSG00000248213	0	0	0	6	9	4		4	0	0	2	4	6
ENSG00000037042	738	436	173	630	493	539		476	558	468	404	477	454
ENSG00000284715	0	0	0	0	0	0		0	0	0	0	0	0
ENSG00000260622	0	0	0	3	0	0		0	0	3	0	0	1
XLOC_044487	0	0	0	0	0	6		0	0	0	0	0	0
XLOC_147613	4	0	0	0	0	0		0	0	0	0	2	0
ENSG00000260621	284	195	125	201	273	198		112	172	101	105	122	166
ENSG00000260626	0	0	0	0	0	0		0	0	0	0	0	0
ENSG00000284716	0	0	0	2	0	0		0	6	0	0	0	3
ENSG00000078487	70	47	12	41	29	32		89	74	55	64	77	39
ENSG00000260625	15	31	6	28	26	13		35	44	16	16	25	21
ENSG00000248215	2	2	0	2	2	0		0	0	0	0	2	0
ENSG00000260628	15	0	0	6	0	9		0	0	0	0	0	0
ENSG00000260629	0	0	0	0	0	0		0	0	0	0	0	0
ENSG00000042753	3849	2604	1529	2858	2560	2561		1732	2962	1772	2549	2649	2137
ENSG00000196096	0	3	0	2	0	0		0	0	3	2	1	0
XLOC_131012	185	87	15	106	34	123		105	115	92	70	56	42
ENSG00000283685	0	0	0	0	0	0		0	0	0	0	0	0
ENSG00000284719	0	0	0	0	0	7		0	0	0	0	0	0
ENSG00000184709	50	40	43	76	59	71		32	43	56	50	43	47
ENSG00000266078	0	0	0	0	0	0		0	0	0	0	0	0
ENSG00000105855	501	211	45	424	365	396		527	533	419	459	414	315
ENSG00000105854	853	517	83	695	558	668		607	692	518	514	620	519
ENSG00000111481	5621	3540	871	4438	3935	3862		3244	4228	3637	3219	3508	2783
ENSG00000105856	2745	1450	138	2149	1670	1350		1517	1258	1365	1228	1195	1053
ENSG00000105851	0	0	0	0	0	0		0	0	0	0	0	0
ENSG00000079689	0	0	0	0	0	0		0	0	0	0	0	0
ENSG00000105852	22	34	3	20	12	29		3	0	0	0	0	3
ENSG00000142252	1873	1318	403	1387	1343	1355		1533	1867	1713	1442	1448	1232
ENSG00000012174	2580	1467	196	1712	1283	1279		1344	1455	1167	1150	1260	1105
ENSG00000131002	0	0	0	0	0	0		2293	2494	2036	1370	2456	2056
ENSG00000012171	783	758	664	709	813	681		123	618	494	415	417	609
ENSG00000220447	0	0	0	0	0	0		0	0	0	0	0	0
ENSG00000131007	0	0	0	0	0	0		0	0	0	0	0	0
ENSG00000135587	487	265	243	345	411	360		309	316	279	246	295	298
ENSG00000084710	1093	2214	404	866	795	2438		2239	3252	2411	2489	2732	2265
ENSG00000257022	0	0	0	0	0	0		0	0	0	0	0	0
ENSG00000214110	26	23	0	26	21	9		91	45	68	58	46	75
ENSG00000196098	0	0	0	0	0	0		0	0	0	0	0	0
ENSG00000071082	10496	6554	858	7860	7632	7629		7517	8752	8002	6949	7114	7114
ENSG00000233430	3	0	0	0	0	0		4	0	0	0	0	1
ENSG00000124490	28	24	0	9	14	4		0	0	0	0	0	0
ENSG00000139780	0	0	0	0	0	0		0	0	0	0	0	0
ENSG00000180660	0	5	0	0	2	4		10	13	2	8	0	5
ENSG00000135638	201	114	44	118	144	140		322	343	330	367	337	316
ENSG00000180662	0	0	0	0	0	0		0	0	0	0	0	2
ENSG00000180667	2657	1585	116	2193	1684	1618		2224	2309	1807	1834	2149	1849
ENSG00000250031	33	13	0	11	16	4		9	23	6	0	12	18
ENSG00000135632	2644	1485	326	2256	2035	2143		2302	2577	2250	2226	2314	1921
ENSG00000135631	1893	1285	798	1456	1728	1647		1697	1726	2454	2171	1458	1862
ENSG00000135636	2436	1747	307	2135	1891	2014		3162	3738	3116	2744	2901	2749
ENSG00000135637	599	504	232	699	504	498		560	624	555	492	520	469
ENSG00000210195	28	14	1	49	21	27		38	38	15	20	36	32
ENSG00000147155	1881	1373	1689	1821	1891	770		1426	852	1383	868	2495	1718
ENSG00000270584	0	0	0	0	0	0		0	0	0	0	0	0
ENSG00000263445	1	0	0	0	0	0		0	0	0	0	0	0
ENSG00000112539	16	14	3	5	9	10		20	48	47	29	19	24
ENSG00000263443	0	0	0	0	0	0		0	0	0	0	0	0
ENSG00000272905	0	0	0	5	0	0		3	0	0	0	0	5
ENSG00000114503	4895	2835	307	3027	2209	3412		1622	4770	2614	2248	1314	2515
ENSG00000258629	0	0	0	0	0	0		0	0	0	0	0	0
XLOC_001789	0	0	15	0	0	2		13	2	0	2	0	5
ENSG00000116670	6968	4478	1356	5564	5147	4757		4737	5510	4981	4612	4557	4151
ENSG00000259767	18	15	9	7	12	11		15	19	10	5	16	6
ENSG00000224296	0	0	0	0	0	0		0	0	0	0	0	0
ENSG00000115677	23273	14987	1497	18748	17684	16197		15445	15794	13864	14563	15614	14349
ENSG00000259763	0	0	0	0	0	0		0	0	0	0	0	0
ENSG00000259762	2	3	4	4	2	3		4	16	8	11	0	3
ENSG00000259761	10	12	0	0	0	5		12	11	4	9	6	10
ENSG00000259760	0	0	0	0	0	0		0	0	0	0	0	0
ENSG00000259769	0	0	0	0	0	0		0	0	0	0	0	0
ENSG00000259768	871	317	92	1080	535	185		1018	293	724	397	200	923
ENSG00000261971	278	292	171	347	390	337		349	413	284	211	323	330
ENSG00000261970	2	1	0	1	2	2		2	5	1	2	2	2
XLOC_040903	0	5	9	0	0	8		12	16	19	10	33	0
ENSG00000105486	4342	3066	1535	3650	3647	3235		3802	4395	3977	3444	3746	3723
ENSG00000258624	0	0	0	2	0	0		0	3	0	0	0	0
ENSG00000261978	1393	1205	429	1668	1515	1371		958	1226	1107	910	886	1244
ENSG00000258627	0	0	0	0	0	0		0	0	0	0	0	0
ENSG00000116852	6114	4503	902	5406	5057	5008		6241	7078	5583	5268	5731	5329
ENSG00000258620	11	16	0	5	15	8		17	13	3	13	10	19
ENSG00000267597	0	0	0	0	0	0		0	0	0	0	0	0
ENSG00000162592	277	182	177	263	287	260		157	223	175	133	190	208
ENSG00000263199	0	0	0	0	0	0		0	0	0	0	0	0
ENSG00000219747	4	3	0	3	15	3		6	6	9	6	5	9
ENSG00000258622	0	0	0	0	0	0		0	0	0	0	0	0
ENSG00000162591	3486	3026	2467	3761	3056	2904		2704	2880	2148	1645	2041	2335
ENSG00000125255	2	0	0	0	0	0		0	0	0	0	0	0
ENSG00000227258	24	12	7	28	6	14		49	71	24	24	41	50
ENSG00000227259	0	0	0	0	0	0		0	0	0	0	0	0
ENSG00000227256	0	7	0	2	0	2		5	5	12	7	5	2
ENSG00000227257	0	0	0	0	0	0		0	0	0	0	0	0
ENSG00000227254	0	0	0	0	0	0		0	0	0	0	0	0
ENSG00000227255	0	0	0	0	0	0		0	0	0	0	0	0
ENSG00000227252	192	160	24	228	229	193		158	166	142	121	74	121
ENSG00000227253	89	53	42	56	83	54		56	76	77	49	45	60
ENSG00000267734	0	0	0	0	3	0		0	0	0	0	0	0
ENSG00000105143	925	629	447	563	672	620		1444	1422	1254	1065	1021	880
ENSG00000105141	0	0	0	0	0	0		0	0	0	0	0	0
ENSG00000267737	16	0	2	3	1	8		0	5	3	2	4	4
ENSG00000267630	0	0	0	0	0	0		0	0	0	0	0	0
ENSG00000267631	6	2	0	1	3	1		1	0	0	1	0	2
ENSG00000267632	65	49	10	38	52	90		69	41	36	24	68	60
ENSG00000267633	60	58	51	62	74	62		42	65	39	46	42	58
ENSG00000142920	69	53	33	40	31	43		68	32	36	18	29	40
ENSG00000267636	0	0	0	0	0	0		0	0	0	0	0	0
ENSG00000267637	3	0	0	1	0	1		0	2	1	1	0	1
XLOC_118275	84	54	28	47	46	32		64	72	51	45	61	53
XLOC_118274	2	4	0	10	5	0		8	3	0	2	17	3
ENSG00000186543	0	0	0	1	0	0		0	1	0	0	0	0
ENSG00000211798	0	2	0	0	0	0		1	0	0	0	3	0
ENSG00000235940	0	0	0	0	0	0		0	0	0	0	0	0
ENSG00000235943	0	0	0	0	0	0		0	0	0	0	0	0
ENSG00000235942	0	0	0	0	0	0		0	0	0	0	0	0
ENSG00000146205	770	708	111	954	686	434		550	1485	868	318	438	782
ENSG00000235944	309	106	46	213	193	201		235	154	220	152	225	196
ENSG00000235947	22	28	0	45	37	32		14	22	18	7	19	27
ENSG00000235946	2	5	1	6	4	2		3	2	1	2	6	3
ENSG00000164418	153	144	0	186	165	206		108	168	77	59	85	108
ENSG00000242509	0	0	0	0	0	0		0	0	0	0	0	0
ENSG00000164411	104	45	0	69	62	59		24	40	32	34	13	19
ENSG00000222150	0	0	0	0	0	0		0	0	0	0	0	0
ENSG00000242507	0	2	0	0	0	0		0	0	0	0	0	0
ENSG00000280163	9	4	17	9	8	5		9	13	7	2	3	8
ENSG00000222154	0	0	0	0	0	0		0	0	0	0	0	0
ENSG00000202227	0	1	0	0	0	0		0	0	0	0	0	0
XLOC_073220	0	0	0	0	0	0		0	0	0	0	14	0
ENSG00000255776	1	8	5	4	4	11		3	6	6	0	0	6
ENSG00000100532	809	551	68	742	503	453		494	558	431	476	416	490
ENSG00000198937	195	133	23	130	110	119		55	92	102	67	65	107
ENSG00000276478	0	0	0	0	0	0		0	0	0	0	0	0
ENSG00000263602	0	0	0	0	0	0		0	0	0	0	0	0
ENSG00000077454	1340	982	141	1226	1121	1154		1311	1340	1179	1096	1148	1278
ENSG00000273419	25	20	18	47	19	26		7	16	21	17	20	32
ENSG00000263606	30	20	3	46	41	27		50	41	25	33	25	26
ENSG00000252362	0	0	0	0	0	0		0	0	0	0	0	0
ENSG00000077458	867	646	46	872	560	601		793	879	743	541	693	698
ENSG00000201465	0	0	0	2	0	0		0	0	0	0	2	0
ENSG00000226285	0	0	0	0	0	0		0	0	0	0	0	0
ENSG00000278449	7	2	0	12	7	13		12	11	10	2	8	17
ENSG00000201464	0	0	0	0	0	0		0	0	0	0	0	0
ENSG00000201467	0	0	0	0	0	0		1	0	0	0	0	0
ENSG00000262953	0	0	0	0	0	0		0	0	0	0	0	0
ENSG00000278447	4	2	0	1	1	1		2	1	1	6	2	2
ENSG00000212658	0	0	0	0	0	0		0	0	0	0	0	0
ENSG00000253146	0	0	0	3	4	0		1	2	2	0	2	2
ENSG00000265908	0	4	0	0	0	0		1	0	0	0	3	0
ENSG00000265905	0	0	0	0	0	0		0	0	0	0	0	0
ENSG00000265907	108	104	26	111	104	71		72	88	62	67	84	65
ENSG00000212657	0	0	0	0	0	0		0	0	0	0	0	0
ENSG00000265902	0	0	0	0	0	0		0	0	0	0	0	0
ENSG00000253140	0	0	0	0	0	0		0	0	0	0	0	0
ENSG00000260367	231	201	245	268	225	238		163	172	267	167	157	223
ENSG00000260366	3	8	0	2	9	5		6	23	10	4	7	8
ENSG00000260364	40	37	15	67	35	25		87	95	72	75	70	77
ENSG00000260362	76	37	7	45	37	50		263	314	189	172	129	203
ENSG00000260361	55	24	8	36	14	48		42	44	24	22	29	24
ENSG00000260360	98	99	25	84	101	88		75	94	56	75	75	80
ENSG00000260369	12	29	8	13	16	10		31	16	13	9	16	11
ENSG00000260368	6	6	0	8	8	6		16	14	2	14	2	7
ENSG00000021300	468	224	104	341	325	321		287	347	245	267	328	256
ENSG00000217026	1	0	0	3	0	0		0	0	0	0	0	1
ENSG00000217027	2	0	0	0	0	0		0	4	1	4	1	0
ENSG00000213332	1	0	0	1	0	0		1	0	1	0	0	0
ENSG00000181282	0	0	0	0	0	0		0	0	0	0	0	0
XLOC_096730	43	38	19	41	23	28		25	28	16	17	7	13
ENSG00000100399	59	77	33	52	47	51		58	78	59	52	49	54
ENSG00000209482	41	59	27	51	58	53		75	94	44	52	68	62
ENSG00000209480	45	1	1	1	1	48		46	98	43	34	25	44
ENSG00000253149	0	0	0	0	0	0		0	0	0	0	0	0
ENSG00000100393	14006	9126	1772	13288	10112	11466		13509	14417	10563	10309	11527	12379
ENSG00000213331	0	0	0	0	0	0		0	0	0	0	0	0
ENSG00000100395	2794	1683	557	2406	2289	2051		2007	2478	1716	1971	2001	1986
ENSG00000200552	0	0	0	0	0	0		0	0	0	0	0	0
ENSG00000259164	0	0	0	0	1	1		0	1	1	0	0	0
ENSG00000223208	2	1	0	0	2	1		0	0	1	0	1	1
ENSG00000223203	0	0	1	0	1	0		0	0	0	0	1	0
ENSG00000223202	0	0	0	2	0	0		0	4	0	0	0	0
XLOC_015443	0	0	0	0	3	4		4	6	14	4	0	0
ENSG00000232353	0	0	0	0	0	0		0	0	0	0	0	0
ENSG00000200553	0	0	0	0	0	0		0	0	0	0	0	0
ENSG00000222356	0	0	0	0	0	0		0	0	0	0	0	0
XLOC_020069	21	11	10	8	26	15		29	38	14	8	25	28
ENSG00000213338	2	0	0	0	0	0		0	0	0	0	0	1
ENSG00000196550	807	607	176	644	559	987		591	1141	396	658	492	748
ENSG00000213857	0	0	0	0	0	0		0	0	0	3	0	0
ENSG00000196553	0	0	0	0	0	0		0	0	0	0	0	0
ENSG00000196557	6626	5387	2106	6157	6226	6467		6927	6952	5564	4804	5511	5904
ENSG00000264387	0	1	0	2	0	2		1	1	0	0	0	0
ENSG00000282206	597	626	88	688	620	623		1028	1105	601	647	808	936
ENSG00000264386	434	320	79	398	386	349		216	239	233	194	256	246
ENSG00000197208	26	22	10	17	29	15		32	31	13	20	32	11
ENSG00000239468	3	0	0	0	2	0		0	3	0	0	3	2
ENSG00000239462	1	0	0	2	4	2		20	5	9	7	5	8
ENSG00000113140	13813	8363	1312	11448	9006	9193		9510	10777	9695	9095	9251	8483
ENSG00000239467	232	154	61	144	176	129		114	132	106	85	117	90
ENSG00000239464	0	0	0	0	0	0		0	0	0	0	0	0
ENSG00000239465	493	353	24	425	411	381		273	314	292	215	285	291
ENSG00000217686	0	0	0	0	0	0		0	0	0	0	0	0
ENSG00000217684	0	0	0	0	0	0		0	0	0	0	0	0
ENSG00000217680	0	0	0	0	0	0		0	0	0	0	0	0
ENSG00000211941	0	0	0	0	0	0		0	0	0	0	0	0
ENSG00000222359	1	1	0	1	1	1		1	1	1	1	1	1
ENSG00000211947	0	0	0	0	0	0		0	0	0	0	0	0
ENSG00000026652	4046	2637	611	2693	2272	2866		2341	3707	2929	2550	2251	2407
ENSG00000205955	0	0	0	0	0	0		0	0	0	0	0	0
ENSG00000211945	0	0	0	0	0	0		0	0	0	0	0	0
ENSG00000205959	234	145	58	112	137	122		138	121	98	107	110	126
ENSG00000185158	735	486	136	647	544	605		656	644	468	480	541	498
ENSG00000211681	0	0	0	0	0	0		0	0	0	0	0	0
ENSG00000211682	0	0	0	0	0	0		0	0	0	0	0	0
ENSG00000211683	0	0	0	0	0	0		6	0	0	0	0	3
ENSG00000211684	0	0	0	0	0	0		0	0	0	0	0	0
ENSG00000211685	0	0	0	0	0	0		0	0	0	0	0	0
ENSG00000211687	0	0	0	0	0	0		0	0	0	0	0	0
ENSG00000211688	0	0	0	0	0	0		0	0	0	0	0	0
ENSG00000211689	0	0	0	0	0	0		0	0	2	0	0	0
ENSG00000185155	99	35	15	83	35	46		52	37	63	39	25	47
ENSG00000185156	306	199	60	234	265	233		187	240	222	220	216	157
ENSG00000255042	0	0	0	0	0	0		0	9	0	0	0	2
ENSG00000229565	0	0	0	0	0	0		0	0	0	0	0	0
ENSG00000229562	10	2	4	0	2	2		2	8	7	3	3	5
ENSG00000229563	0	0	0	0	0	0		5	3	0	0	0	0
ENSG00000229560	0	0	0	0	0	0		0	0	0	0	0	0
ENSG00000255043	0	0	0	0	0	0		0	0	0	0	0	0
ENSG00000260731	0	0	0	0	0	0		0	0	0	0	0	0
ENSG00000225191	0	0	0	0	0	0		0	0	0	0	0	1
ENSG00000229568	0	0	0	0	0	0		0	0	0	0	0	0
ENSG00000229569	0	0	0	0	0	2		0	0	0	0	0	0
ENSG00000213260	25	6	8	15	24	14		25	52	28	10	30	19
ENSG00000106635	882	616	157	735	681	405		848	669	722	689	484	657
ENSG00000106636	8488	1715	2012	6620	6095	5429		7219	7968	7082	6880	6749	6066
ENSG00000261103	0	0	0	0	0	0		0	0	0	0	0	0
ENSG00000280299	1	0	0	0	1	1		1	1	0	1	0	0
ENSG00000106631	10	1	0	10	12	16		14	4	4	4	14	13
ENSG00000106633	347	258	213	237	254	215		144	176	201	161	127	135
ENSG00000280295	0	3	0	0	0	0		0	0	0	0	0	0
ENSG00000213269	0	0	0	0	0	0		0	0	0	0	0	0
ENSG00000280296	12	2	0	9	0	2		5	0	5	2	0	9
ENSG00000106638	1794	1466	577	1704	1166	1244		1258	1400	1479	1372	1481	1096
ENSG00000255047	0	0	0	0	0	0		0	0	0	0	0	0
ENSG00000211538	0	0	0	0	0	0		1	0	0	0	0	0
ENSG00000211532	1	0	0	1	2	0		1	0	0	0	0	1
ENSG00000255045	0	3	0	5	9	0		0	6	0	0	4	2
ENSG00000123584	6	0	0	6	6	0		10	6	0	0	0	0
ENSG00000260668	15	12	0	12	7	4		5	9	10	48	20	7
ENSG00000239626	9	7	4	4	18	25		18	14	20	7	7	18
ENSG00000206812	0	0	0	0	0	0		0	0	0	0	0	0
ENSG00000152670	5	0	0	4	4	2		0	1	0	4	0	0
ENSG00000152672	2	0	0	6	3	2		0	0	0	0	0	0
ENSG00000207569	0	0	0	0	0	0		0	0	0	0	0	0
ENSG00000238731	2	2	0	0	0	1		0	0	2	2	0	0
ENSG00000238730	0	0	0	0	0	0		0	0	0	0	0	0
ENSG00000238735	2	2	0	2	2	1		2	4	0	1	3	1
ENSG00000143643	430	306	126	363	349	319		451	653	371	428	513	450
ENSG00000124588	2835	2236	700	2407	2288	2163		2566	3108	2819	2428	2816	2116
ENSG00000143641	14537	9670	3167	12228	11200	10650		9689	10785	9813	8761	9080	8601
ENSG00000124587	2782	2110	1233	2529	2521	2328		992	1136	992	883	972	885
ENSG00000167332	0	0	0	0	0	0		0	0	0	0	0	0
ENSG00000167333	941	582	124	641	551	554		365	644	409	457	442	457
XLOC_036191	11	0	0	2	2	2		3	2	8	0	2	1
ENSG00000009830	1966	1370	597	1693	1813	1537		2209	2657	2056	1783	1952	1193
ENSG00000281655	0	0	0	0	0	0		0	0	0	0	0	0
ENSG00000281652	0	0	0	0	0	0		0	0	0	0	0	0
ENSG00000220161	32	26	29	28	39	28		33	28	29	27	34	31
XLOC_140419	64	40	11	68	45	35		21	37	21	15	20	16
ENSG00000244183	0	0	0	0	0	0		0	1	0	7	0	0
ENSG00000286921	0	0	0	0	0	0		0	0	0	0	0	0
ENSG00000286920	0	0	0	0	0	0		0	0	0	0	0	0
ENSG00000178927	2167	1669	1100	2272	2211	1890		2044	1992	1886	1811	2138	1959
XLOC_110270	8	0	0	10	6	6		0	2	0	10	0	2
ENSG00000178921	15285	14261	7495	15057	14745	15874		19135	18047	15189	17358	15235	13919
ENSG00000286924	0	0	0	0	0	0		0	0	2	0	0	0
ENSG00000286927	0	0	0	0	0	0		0	0	0	0	0	0
ENSG00000286926	0	0	0	0	0	0		0	0	0	0	0	0
ENSG00000286929	0	0	0	0	0	0		0	0	0	0	0	0
ENSG00000286928	0	0	0	0	0	0		0	0	0	0	0	0
ENSG00000178928	3	2	0	0	0	0		0	0	0	0	0	5
ENSG00000266341	1158	1043	239	773	918	794		619	794	671	520	604	809
ENSG00000266340	27	23	16	36	35	26		20	38	36	15	32	17
ENSG00000252861	0	0	0	0	0	0		0	0	0	0	0	0
ENSG00000252860	0	2	0	2	1	0		1	0	2	1	3	1
ENSG00000252863	0	0	0	0	0	0		0	0	0	0	0	0
ENSG00000168310	582	354	30	541	483	445		478	554	437	413	419	412
ENSG00000252864	481	373	67	394	373	336		256	256	264	161	184	252
ENSG00000252867	0	0	0	0	0	0		0	0	0	0	0	0
ENSG00000168314	0	3	0	0	0	0		0	0	3	0	4	0
ENSG00000260262	0	0	0	0	1	0		0	0	2	0	0	0
ENSG00000262456	80	78	44	66	76	92		53	127	62	36	64	53
ENSG00000212135	12	8	0	15	14	6		12	9	4	8	18	8
ENSG00000262454	13	71	30	47	24	37		76	98	18	15	50	63
ENSG00000212133	0	0	0	0	0	0		0	0	0	0	0	0
ENSG00000219682	31	21	4	27	28	24		19	14	21	14	21	33
ENSG00000229492	22	46	6	43	25	56		51	78	14	45	33	52
ENSG00000241073	0	0	0	0	0	0		0	0	0	1	0	0
ENSG00000268416	0	0	0	1	0	0		0	0	0	0	0	2
ENSG00000114268	2892	1625	571	2030	1862	2154		1557	1702	1673	1468	1096	1666
ENSG00000241074	0	0	0	0	0	0		0	0	0	0	0	0
ENSG00000268412	0	0	0	0	0	5		0	0	0	5	0	0
ENSG00000200673	0	0	0	0	0	0		0	0	0	0	0	0
ENSG00000200670	39	6	2	16	23	22		51	0	0	4	37	0
ENSG00000200677	0	1	0	0	0	0		0	0	0	0	0	0
ENSG00000040487	960	720	414	846	774	672		718	794	742	685	789	720
ENSG00000200674	0	0	0	0	3	0		2	1	0	0	0	0
ENSG00000204709	0	0	0	0	6	0		0	0	0	0	0	0
ENSG00000204703	0	0	0	0	0	0		0	0	0	0	0	0
ENSG00000204702	0	0	0	0	0	0		0	0	0	0	0	0
ENSG00000204701	0	0	0	0	0	0		0	2	0	0	7	4
ENSG00000204700	0	0	0	0	0	0		0	0	0	0	0	2
ENSG00000204706	51	40	0	52	58	39		33	32	25	27	43	38
ENSG00000204705	0	0	0	0	0	0		0	0	0	0	0	0
ENSG00000204704	0	0	0	0	0	0		0	0	0	0	0	0
XLOC_136523	161	108	12	136	96	102		26	15	8	3	12	19
ENSG00000217929	13	12	0	10	7	9		11	7	3	5	9	6
ENSG00000153107	17608	11211	824	15465	12495	12412		14431	15748	12655	12195	13381	12158
ENSG00000228778	0	0	0	0	0	0		0	0	0	0	0	0
ENSG00000228779	165	247	65	248	276	293		227	243	141	109	156	192
ENSG00000236932	0	0	0	0	0	0		0	0	0	0	0	0
ENSG00000228775	98	81	9	99	82	63		58	50	34	18	43	49
ENSG00000228776	0	0	0	0	0	0		0	0	0	0	0	0
ENSG00000228777	0	0	0	0	0	0		0	0	0	0	0	0
ENSG00000228770	0	0	0	0	0	0		0	0	0	0	0	0
ENSG00000228771	0	0	0	0	0	0		0	0	0	0	0	0
ENSG00000228772	0	0	0	0	0	0		0	0	0	0	0	0
ENSG00000279268	0	0	0	0	0	0		0	0	0	0	0	0
ENSG00000279269	2	5	4	3	1	4		0	0	0	0	0	0
ENSG00000222685	0	0	0	0	0	0		0	0	0	0	0	0
ENSG00000279261	8	3	3	10	3	12		6	15	0	6	5	6
ENSG00000279262	0	0	0	0	0	0		0	0	0	0	0	0
ENSG00000279263	0	0	0	0	0	5		3	2	0	1	4	18
ENSG00000279264	0	0	0	0	0	0		0	0	0	0	0	0
ENSG00000279265	3	5	0	0	4	4		2	0	1	4	10	8
ENSG00000279266	0	3	0	0	0	0		0	3	0	0	0	0
ENSG00000279267	47	22	5	36	26	71		30	59	32	31	34	46
ENSG00000226646	0	0	0	0	0	0		1	0	0	0	0	0
ENSG00000226647	295	266	55	266	293	176		173	181	133	134	214	188
ENSG00000226644	11	0	9	6	0	0		2	10	6	10	3	6
ENSG00000226645	3	0	0	0	0	0		0	0	3	2	3	2
ENSG00000226642	0	6	3	3	3	7		5	0	18	7	3	9
ENSG00000226643	0	0	0	0	0	0		0	0	0	0	0	0
ENSG00000226640	0	0	0	0	0	0		0	0	0	0	0	0
ENSG00000226641	2	0	0	8	1	2		2	0	2	0	0	2
ENSG00000275710	77	65	30	49	52	61		40	68	40	51	48	78
ENSG00000143756	4076	2382	125	3435	2558	2821		3117	3378	2947	2866	3203	2815
ENSG00000226648	1067	805	190	925	1022	807		657	691	648	504	628	872
ENSG00000226649	0	0	0	0	0	0		0	0	0	0	0	0
ENSG00000158022	0	0	0	4	0	0		0	0	0	0	0	0
ENSG00000158023	204	145	19	193	112	176		200	220	155	154	155	165
ENSG00000183242	1	3	0	0	3	0		0	3	0	0	4	0
ENSG00000198723	14	18	10	19	8	19		0	4	2	3	0	11
ENSG00000167800	6	8	0	7	8	8		8	6	8	10	7	11
ENSG00000283728	1	2	1	2	1	1		1	2	1	1	1	1
ENSG00000227412	0	0	0	0	0	0		0	0	0	0	0	0
ENSG00000183248	1171	857	683	1456	1457	1518		1422	1137	956	951	714	1253
ENSG00000183249	0	0	0	0	0	0		0	0	0	0	0	0
ENSG00000127774	291	637	88	183	237	326		315	288	249	317	759	228
ENSG00000181408	12	20	12	12	11	41		22	5	10	6	10	2
ENSG00000239926	0	0	0	0	0	0		0	0	0	0	0	0
ENSG00000239924	0	0	0	0	0	0		0	0	0	0	0	0
ENSG00000239923	0	0	0	0	2	2		3	2	0	0	0	0
ENSG00000239922	0	0	0	0	4	0		0	0	5	0	4	0
ENSG00000239921	0	0	0	0	0	0		0	0	0	0	0	0
ENSG00000239920	3	1	0	5	4	9		0	7	12	0	12	3
ENSG00000233924	27	30	4	27	9	24		35	40	20	22	30	16
ENSG00000233927	4534	3307	1301	2973	3607	2885		4644	6096	5306	4921	4556	4888
ENSG00000233926	12	11	0	7	12	6		10	10	9	9	0	2
ENSG00000233921	0	0	0	0	0	0		0	0	0	0	0	0
ENSG00000233920	0	2	0	0	0	1		0	0	2	0	0	0
ENSG00000239432	0	0	0	0	0	0		0	0	0	0	0	0
ENSG00000233922	349	227	78	265	186	239		412	348	316	312	277	320
ENSG00000173838	8	9	3	4	13	7		12	4	22	4	10	14
ENSG00000122728	8	1	3	3	2	0		3	3	0	4	7	7
ENSG00000233928	25	14	0	35	8	12		0	3	4	5	0	2
ENSG00000227418	0	0	0	0	0	0		0	0	0	0	0	0
ENSG00000245311	6	0	0	4	8	4		0	7	0	0	0	0
ENSG00000245317	77	29	21	65	49	43		20	25	12	15	6	13
ENSG00000165406	1025	841	317	896	1327	729		1142	1486	1143	1097	741	1091
ENSG00000165409	10	0	0	2	3	2		0	4	0	5	0	0
ENSG00000257998	0	0	0	0	0	0		0	0	0	0	0	0
ENSG00000241258	106	165	23	234	803	128		208	502	77	216	1568	144
ENSG00000257991	0	0	0	0	0	0		0	0	0	0	0	0
ENSG00000257997	0	0	0	0	0	0		0	0	0	0	0	0
ENSG00000257994	0	0	0	0	0	0		0	0	0	0	0	0
ENSG00000257995	0	0	0	0	0	0		0	0	0	0	0	0
ENSG00000206635	1	0	1	1	0	0		0	3	1	0	0	2
ENSG00000206634	1	1	0	1	1	1		1	1	1	1	1	1
ENSG00000206637	0	0	0	0	0	0		0	0	0	0	0	0
ENSG00000234646	0	0	0	0	0	1		0	0	0	0	0	1
ENSG00000206631	0	0	0	0	0	0		0	0	0	0	0	0
ENSG00000281691	1	10	1	18	7	3		10	6	5	3	1	5
ENSG00000256691	0	0	0	0	0	0		0	0	2	0	0	0
ENSG00000225224	35	20	0	49	27	37		27	47	23	39	15	44
ENSG00000255843	0	0	0	1	0	0		0	0	0	0	0	1
ENSG00000206639	0	1	0	1	0	1		1	1	0	0	1	1
ENSG00000255847	181	170	42	184	110	190		214	318	130	166	201	200
ENSG00000234640	0	0	0	0	0	0		0	0	0	0	0	0
ENSG00000207944	3	2	0	4	0	4		1	0	0	2	1	1
ENSG00000254718	182	131	27	132	122	93		102	93	70	63	52	124
ENSG00000207946	0	1	0	0	0	1		0	0	0	0	0	0
ENSG00000225226	0	0	0	0	0	0		0	0	0	0	0	0
ENSG00000207940	1	2	0	2	0	2		3	0	1	4	1	3
ENSG00000207941	0	0	0	0	0	0		0	0	0	0	0	0
ENSG00000207942	0	0	0	0	0	0		0	0	0	0	0	0
ENSG00000207943	1	0	0	0	0	0		0	0	0	0	1	1
ENSG00000254710	0	0	0	0	0	0		0	1	0	0	0	0
ENSG00000254713	0	0	0	0	4	0		0	0	0	0	0	0
ENSG00000254712	0	0	0	0	3	0		4	0	0	3	2	2
ENSG00000254715	0	0	0	5	0	1		1	0	1	1	1	0
ENSG00000254714	0	0	0	0	0	0		0	0	0	0	0	0
ENSG00000254717	0	0	0	0	0	0		0	0	0	0	0	0
ENSG00000147614	0	0	0	0	0	0		3	0	0	0	0	0
ENSG00000240849	1150	1434	0	841	637	844		1758	2172	770	1020	1025	1826
ENSG00000278135	2	2	0	2	1	2		2	2	0	3	1	1
ENSG00000244740	0	0	0	0	0	0		0	0	0	0	0	0
ENSG00000278133	482	348	105	421	306	280		414	517	474	391	370	330
ENSG00000158683	13	9	3	9	3	9		45	40	38	29	18	12
ENSG00000278131	0	0	0	0	0	0		0	0	0	0	0	0
ENSG00000287255	0	0	0	0	0	0		0	0	0	0	0	0
ENSG00000240842	0	0	0	0	0	0		0	0	0	0	0	0
ENSG00000225222	0	0	0	0	0	0		0	0	0	0	0	2
ENSG00000278139	0	0	0	0	0	0		0	0	0	0	0	0
ENSG00000240847	0	0	0	0	0	0		0	0	2	0	0	0
ENSG00000008056	630	345	133	634	584	622		435	633	498	441	467	465
ENSG00000130518	39	30	5	20	21	27		27	31	27	27	46	30
ENSG00000159374	222	90	13	135	150	140		161	162	140	124	139	127
ENSG00000159377	13657	9549	3767	11215	10979	9883		10442	12595	10998	9848	10298	9739
ENSG00000130511	2136	1387	1311	1633	1496	1359		1134	1442	1296	1121	1189	1028
ENSG00000130513	666	419	193	367	294	319		146	145	149	115	108	101
ENSG00000130517	451	344	1449	476	463	905		376	266	227	279	614	382
ENSG00000234998	0	0	0	0	0	0		0	0	0	0	0	0
ENSG00000164758	338	255	151	166	229	186		185	238	250	187	175	196
ENSG00000164756	28	19	6	11	24	57		0	0	3	0	1	0
ENSG00000164754	21590	13855	1148	17359	13788	13135		11974	12984	11032	11065	11897	10308
ENSG00000164751	669	506	277	568	473	455		508	656	635	490	590	395
ENSG00000229217	0	0	0	0	0	0		0	0	0	0	0	0
ENSG00000155508	2211	3396	732	2714	2581	3621		2078	2170	3133	3412	3769	1950
XLOC_139400	6	2	0	8	0	7		12	19	12	2	9	0
ENSG00000159082	380	276	38	308	287	233		422	591	364	360	479	405
ENSG00000155506	42425	28309	2027	38443	32002	31284		40755	47413	37679	35914	39319	36063
ENSG00000159086	3622	2904	341	4059	2894	3039		6194	6660	4595	4545	5196	5559
ENSG00000287724	4	4	0	3	0	0		5	0	2	0	0	2
ENSG00000287725	634	433	4	0	218	474		0	1	39	0	11	0
ENSG00000287726	35	19	0	14	14	39		27	38	25	20	25	22
ENSG00000287727	117	112	139	93	97	99		60	82	97	65	93	86
ENSG00000287720	3	2	0	2	1	3		7	3	0	8	0	0
ENSG00000011478	1075	841	701	954	1014	898		1660	1497	1560	1420	1348	1294
ENSG00000287722	0	0	0	2	0	0		0	0	0	0	0	0
ENSG00000287723	0	0	0	0	0	0		0	0	0	0	0	0
ENSG00000251778	0	0	0	3	0	0		0	0	0	0	0	0
ENSG00000287728	0	0	0	2	0	0		0	0	0	0	0	0
ENSG00000287729	6	4	0	11	3	6		6	5	0	8	9	10
ENSG00000238832	7	1	0	12	7	8		7	6	2	2	2	5
ENSG00000243420	0	0	0	0	0	0		0	2	0	0	0	0
ENSG00000255058	0	0	0	0	0	0		0	0	0	0	0	0
ENSG00000235805	0	0	0	0	2	0		0	0	0	0	1	0
ENSG00000010704	74	41	23	29	28	88		120	31	21	60	21	76
ENSG00000196616	0	0	0	0	0	0		0	0	0	0	0	0
ENSG00000125046	8	20	0	23	23	17		26	14	7	11	5	3
ENSG00000238830	0	0	0	0	0	0		0	0	0	0	0	0
ENSG00000196611	0	2	0	0	0	0		0	0	0	0	0	0
ENSG00000081913	8006	5409	2063	7838	6865	7065		8238	9137	7166	6737	7496	6976
ENSG00000285768	0	0	0	0	0	0		0	0	0	0	0	0
ENSG00000285769	0	0	0	0	4	0		2	4	0	0	0	0
ENSG00000285766	121	78	45	93	108	87		45	45	75	59	88	77
ENSG00000285764	0	0	0	0	0	0		0	0	0	0	0	0
ENSG00000285765	7	0	0	3	0	0		0	2	0	0	0	0
ENSG00000285762	0	0	0	0	0	0		2	0	0	0	0	1
ENSG00000285763	0	0	0	0	0	0		0	4	0	0	0	2
ENSG00000285760	0	0	0	0	0	0		0	0	0	0	0	0
ENSG00000088205	12057	7738	629	10260	8755	7986		9901	11242	9758	9729	9954	8570
ENSG00000120498	97	57	6	63	49	75		20	25	32	9	7	17
ENSG00000252002	0	0	0	0	0	0		0	0	0	0	0	0
ENSG00000252001	0	0	0	0	0	0		0	0	0	0	0	0
ENSG00000287898	20	4	0	7	0	5		0	3	0	0	0	0
ENSG00000287899	0	0	0	0	0	0		0	0	0	0	0	0
ENSG00000287896	50	28	70	58	39	36		20	39	47	33	45	40
ENSG00000287897	2	3	0	2	1	5		3	4	0	1	1	1
ENSG00000287894	3	0	0	0	0	0		0	3	0	0	0	0
ENSG00000252008	0	0	0	0	0	0		0	0	0	0	0	0
ENSG00000287892	70	61	30	57	47	48		27	22	23	17	23	44
ENSG00000005471	214	146	7	163	149	127		88	72	97	78	56	92
ENSG00000287891	5	2	0	14	6	2		3	8	0	18	0	3
ENSG00000256713	12	5	6	22	11	10		33	42	42	25	25	16
ENSG00000256712	18	21	16	23	17	23		22	28	13	22	21	19
ENSG00000254824	0	0	0	0	0	0		0	0	0	0	0	0
ENSG00000256717	0	0	0	0	0	0		0	0	0	0	0	0
ENSG00000256714	0	0	0	0	0	0		0	0	0	0	0	0
ENSG00000037280	1445	1069	297	1252	1180	1137		840	942	754	706	615	780
ENSG00000251773	0	0	0	0	0	0		0	0	0	0	0	0
ENSG00000254822	0	0	0	0	0	0		0	0	0	0	0	0
ENSG00000160124	211	161	49	144	142	153		122	146	137	139	127	150
ENSG00000243004	1428	1025	151	1427	1057	1148		414	369	290	227	228	297
ENSG00000243007	0	0	0	0	0	0		0	0	0	0	0	0
ENSG00000235500	0	0	0	0	0	0		0	0	0	0	0	0
ENSG00000243008	108	75	9	70	60	73		128	89	35	70	50	81
ENSG00000203914	0	0	0	0	1	0		1	1	0	0	0	0
ENSG00000203910	0	1	0	0	0	0		0	0	0	0	0	0
ENSG00000285498	0	0	0	0	0	0		0	0	0	0	0	0
ENSG00000251850	0	0	0	0	0	0		0	0	0	0	0	0
ENSG00000285491	0	0	0	0	0	0		0	0	0	0	0	0
ENSG00000285492	0	0	0	0	3	0		0	0	3	0	3	0
ENSG00000277370	1	1	1	1	1	1		1	1	1	1	1	1
ENSG00000277371	0	0	0	0	0	0		2	0	0	0	0	2
ENSG00000231381	7	9	11	13	5	3		0	4	4	0	4	4
ENSG00000277373	19	10	4	16	9	14		5	12	10	12	11	14
ENSG00000277374	0	0	0	0	0	0		0	0	0	0	0	0
ENSG00000231386	0	0	0	0	0	0		0	0	0	0	0	0
ENSG00000238653	0	0	0	0	0	0		0	0	0	0	0	0
ENSG00000231384	10	2	0	14	6	4		0	2	1	0	0	2
ENSG00000274933	0	0	0	11	0	0		0	0	0	0	0	2
ENSG00000274932	2	2	0	1	0	0		0	1	0	0	2	0
ENSG00000231389	73	49	0	50	51	94		30	24	42	50	41	41
ENSG00000231388	0	0	0	0	0	0		0	0	0	0	0	0
ENSG00000274937	2	5	0	9	4	2		2	7	1	8	8	13
ENSG00000233565	0	0	0	2	0	0		0	0	0	0	0	0
ENSG00000274934	5	9	0	12	3	3		4	6	9	3	6	10
ENSG00000176928	203	195	2	303	181	174		544	416	396	291	348	239
ENSG00000251857	0	0	0	0	0	0		0	0	0	0	0	0
ENSG00000174429	0	0	0	0	0	2		0	0	0	0	0	0
ENSG00000176923	0	0	0	0	0	0		0	0	0	0	0	0
ENSG00000176922	0	0	0	0	0	0		0	0	0	0	0	0
ENSG00000176920	237	171	14	223	195	223		179	289	256	243	316	216
ENSG00000176927	4	0	0	14	0	3		6	5	0	3	5	5
ENSG00000178372	4	0	2	0	0	5		0	0	0	0	8	2
ENSG00000176925	0	0	0	1	0	0		0	0	0	0	0	0
ENSG00000244196	0	0	0	0	0	0		0	0	0	0	0	0
ENSG00000198169	1166	806	134	949	851	854		984	1815	1218	635	1290	1338
ENSG00000198168	523	213	20	413	278	307		289	316	223	293	270	253
ENSG00000198162	3438	2136	173	2987	2313	2388		2688	3006	2375	2408	2698	2351
ENSG00000198160	1418	730	139	1033	916	860		886	1090	756	1505	969	848
ENSG00000171049	34	18	0	10	22	8		18	36	41	42	44	15
ENSG00000175749	2	0	0	0	0	0		0	2	0	0	0	5
ENSG00000231655	0	0	0	0	0	0		0	0	0	0	0	0
ENSG00000231654	0	0	0	0	0	0		0	0	0	0	0	0
ENSG00000175741	126	49	10	71	75	73		51	73	74	70	54	69
ENSG00000171045	1143	1136	631	1386	1178	847		1509	1094	1182	690	1158	1198
ENSG00000231650	6	0	2	9	6	3		2	4	8	16	1	2
ENSG00000231653	0	0	0	0	0	0		0	0	0	0	0	0
ENSG00000175745	0	0	2	0	0	0		0	0	0	0	0	0
ENSG00000179676	0	0	0	3	2	0		0	0	0	0	0	4
ENSG00000179674	0	0	0	0	0	0		0	0	0	0	0	0
ENSG00000262648	2	3	0	0	3	3		2	1	1	2	1	2
XLOC_073023	17	3	0	2	3	8		4	0	5	0	3	0
ENSG00000147316	1046	675	176	914	776	749		875	1050	667	589	819	693
ENSG00000230381	0	0	0	0	0	0		0	0	0	0	0	0
ENSG00000272515	0	0	0	0	0	0		0	2	0	0	0	0
ENSG00000230383	177	134	35	146	137	134		113	193	129	90	165	111
ENSG00000230384	0	0	0	0	0	0		0	0	0	0	0	0
ENSG00000230385	0	0	0	0	0	0		0	0	2	0	0	0
ENSG00000230386	0	0	0	0	0	0		0	0	0	0	0	0
ENSG00000230387	0	0	0	0	0	0		0	0	0	0	0	0
ENSG00000248783	0	0	0	0	0	0		0	0	0	0	0	0
ENSG00000248781	0	0	0	0	0	0		0	0	0	0	0	0
ENSG00000248780	26	13	4	11	27	7		14	4	7	6	33	13
ENSG00000248787	115	40	29	111	114	142		118	270	104	74	124	109
ENSG00000248785	4	1	0	3	1	4		4	2	0	0	2	2
ENSG00000167476	2888	2212	629	2716	2869	2380		1690	1780	1851	1339	1517	1799
ENSG00000248789	0	0	0	0	0	0		0	0	0	0	0	0
ENSG00000206113	8	6	0	5	6	4		9	2	7	3	18	6
ENSG00000111897	4996	2720	220	3606	2871	2965		3725	4134	3151	3132	3304	2884
ENSG00000268509	4	31	78	27	32	20		23	43	29	7	8	14
ENSG00000189238	0	0	0	0	2	0		3	2	0	0	0	0
ENSG00000265691	0	0	0	0	0	0		0	0	0	0	0	0
ENSG00000276427	0	0	0	0	0	0		0	0	0	0	0	0
ENSG00000276426	0	0	0	0	0	0		0	0	0	0	0	0
XLOC_040836	2	2	1	15	2	2		3	0	1	2	0	3
ENSG00000276422	0	0	0	0	0	0		0	0	0	0	0	0
ENSG00000253879	0	0	0	0	0	0		0	0	0	0	0	0
ENSG00000253878	20	4	0	14	7	0		4	7	4	7	7	6
ENSG00000244153	16	8	0	11	5	5		10	6	8	9	16	11
ENSG00000253871	0	0	0	0	0	0		0	0	0	0	0	0
ENSG00000253870	0	0	0	0	0	0		0	0	0	0	0	0
ENSG00000253873	386	274	123	65	398	444		562	832	755	524	801	695
ENSG00000219500	0	0	0	0	0	0		0	0	0	0	0	0
ENSG00000253875	32	20	0	21	37	20		7	34	11	7	15	9
ENSG00000253874	0	0	0	0	0	0		0	0	0	0	0	0
ENSG00000253877	0	0	0	1	0	0		0	0	0	0	0	0
ENSG00000265470	1	0	0	0	1	1		1	1	0	0	0	1
ENSG00000240068	0	0	0	0	0	0		0	0	0	0	0	0
ENSG00000240069	1	1	1	1	1	1		12	7	19	4	4	19
XLOC_157596	15	20	0	41	24	33		16	12	14	10	6	7
ENSG00000240063	33	9	4	11	11	5		11	15	0	12	8	11
ENSG00000084754	14725	9581	1627	12635	11070	10026		7273	9329	7082	7189	7476	6546
ENSG00000240065	440	305	183	359	367	263		93	145	158	104	100	130
ENSG00000095637	3646	2097	233	2995	2208	2299		2889	3352	2631	2205	2587	2429
ENSG00000265699	0	0	0	0	0	0		0	0	0	0	0	0
ENSG00000249780	0	0	0	0	0	8		0	6	0	0	0	0
ENSG00000265474	11	11	4	8	10	10		7	12	11	9	7	5
ENSG00000249782	0	0	0	0	0	0		0	0	0	0	0	0
ENSG00000244155	0	0	0	0	0	0		0	0	0	0	0	0
ENSG00000249784	15	3	0	7	12	13		6	13	7	7	9	13
ENSG00000249785	0	0	0	0	0	0		0	0	0	0	0	0
ENSG00000034713	3158	2055	297	2626	2211	2108		2416	2942	2382	2219	2408	2076
ENSG00000249787	0	0	0	0	0	0		0	0	0	0	0	0
ENSG00000176219	0	0	0	0	0	0		0	0	0	0	0	0
ENSG00000230528	0	0	0	0	1	0		0	0	0	0	0	0
ENSG00000230529	0	0	0	0	0	0		0	0	0	0	0	0
ENSG00000230524	38	12	10	17	22	20		3	0	0	0	6	3
ENSG00000230525	0	0	0	0	0	0		0	0	0	0	0	0
ENSG00000230526	0	0	0	0	0	2		0	0	0	0	0	0
ENSG00000230520	0	0	0	0	0	0		0	0	0	0	0	0
ENSG00000230521	31	7	23	32	30	36		2	15	2	8	5	2
ENSG00000230522	0	0	0	0	0	0		0	0	0	0	0	0
ENSG00000230523	2	0	0	3	0	0		3	0	0	0	3	0
ENSG00000146047	12	6	8	2	2	2		2	2	2	4	2	0
ENSG00000278907	249	327	60	144	48	144		135	138	40	66	90	203
ENSG00000278905	0	0	0	0	0	0		0	0	0	0	0	0
ENSG00000278902	0	0	0	0	0	0		0	0	0	2	0	0
ENSG00000278903	994	817	69	1724	646	947		1440	1518	944	932	1148	1255
ENSG00000278900	0	1	0	5	1	1		0	2	2	0	3	6
ENSG00000274150	0	0	0	0	0	0		0	0	0	0	0	0
ENSG00000218337	0	0	0	0	0	0		0	0	0	0	0	0
ENSG00000278908	0	0	0	0	0	0		0	0	2	0	0	1
ENSG00000278909	20	33	0	22	18	25		46	40	23	18	24	30
ENSG00000148225	110	81	17	89	66	64		96	107	115	97	86	103
ENSG00000133136	0	0	0	0	0	0		0	1	0	0	3	1
ENSG00000133135	48	24	14	39	27	25		52	47	71	46	52	52
ENSG00000133134	681	550	157	241	464	403		770	768	283	746	812	191
ENSG00000272426	7	7	0	3	0	3		13	14	11	8	3	2
ENSG00000138303	1362	839	136	1020	916	820		784	979	913	813	1048	783
ENSG00000222312	0	0	0	0	0	0		0	0	0	0	0	0
ENSG00000222313	0	0	0	0	0	0		0	0	0	0	0	0
ENSG00000222314	0	1	0	1	0	0		0	0	1	0	0	0
ENSG00000138308	0	0	0	0	1	0		0	0	2	0	0	3
ENSG00000133138	765	441	34	637	432	381		472	558	397	354	415	434
ENSG00000200728	0	0	0	0	0	0		0	0	0	0	0	0
ENSG00000144579	1624	1036	432	1258	1270	507		943	1304	1115	1067	1118	938
ENSG00000254695	0	2	0	0	0	0		0	0	0	0	0	0
ENSG00000067840	11151	8315	1560	10976	3383	3164		4371	15111	4184	3668	12375	12331
ENSG00000146592	210	161	7	50	124	115		68	80	55	40	59	23
ENSG00000248259	0	0	0	0	0	0		0	0	0	0	0	0
ENSG00000284858	12	26	3	16	27	17		9	21	20	16	15	10
ENSG00000248254	3	8	0	6	2	12		4	5	3	2	11	3
ENSG00000248257	0	0	0	0	0	0		0	0	0	0	0	0
ENSG00000248256	128	109	13	128	157	64		47	51	64	52	40	85
ENSG00000089177	772	558	37	615	484	547		588	661	507	556	598	583
ENSG00000172828	238	182	26	173	156	164		120	94	100	61	114	127
ENSG00000249128	0	0	0	0	0	0		0	0	0	0	0	0
ENSG00000254692	441	330	1	349	287	300		434	920	376	163	603	1054
ENSG00000141068	2495	1948	585	1943	1740	1952		2353	2570	1938	1854	1923	1918
ENSG00000249125	0	0	0	0	0	0		0	0	0	0	0	0
ENSG00000144681	182	150	38	155	154	376		240	586	454	442	379	447
ENSG00000254693	0	0	0	0	0	0		0	0	0	0	0	0
ENSG00000172824	48	22	14	34	54	35		49	16	34	35	31	35
ENSG00000066468	6107	3443	534	4798	3655	3974		5283	5720	5091	4437	4332	4728
ENSG00000268995	4	3	1	2	3	2		3	2	2	3	2	3
ENSG00000268996	56	55	61	68	65	65		57	87	49	37	57	78
ENSG00000268997	0	0	0	0	0	0		0	0	0	0	0	0
ENSG00000241334	0	0	0	0	0	0		0	0	0	0	0	0
ENSG00000268992	2	0	6	5	4	0		1	0	0	6	2	0
ENSG00000268993	0	0	0	0	0	0		0	0	0	0	0	0
ENSG00000205174	0	0	0	0	0	0		0	0	0	0	0	0
ENSG00000173193	3743	2480	340	3382	2476	2511		2468	3018	1933	1847	1966	1992
ENSG00000266923	0	0	0	0	0	0		0	0	0	0	0	0
ENSG00000067596	5987	4131	884	5922	5119	5055		5271	6388	5387	4875	5246	4676
ENSG00000266922	2	4	0	5	5	11		4	1	2	6	1	5
XLOC_162279	0	0	0	0	7	0		0	0	0	0	0	0
ENSG00000204021	0	0	0	0	0	0		0	0	0	0	0	0
ENSG00000116604	742	1342	405	1371	1238	1239		1350	1418	1150	1129	423	1284
ENSG00000070808	14	4	0	15	5	8		22	18	22	6	6	14
XLOC_003904	0	0	0	0	7	2		0	2	0	0	2	0
ENSG00000252509	0	0	0	0	0	0		0	0	0	0	0	0
ENSG00000223047	0	0	0	0	0	0		0	0	0	0	0	0
ENSG00000223046	0	0	0	0	0	0		0	0	0	0	0	0
ENSG00000223044	3	2	0	7	1	1		8	4	1	4	1	2
ENSG00000223042	0	0	0	0	0	0		0	0	0	0	0	0
ENSG00000279749	0	0	0	0	0	0		0	0	0	0	0	0
ENSG00000279748	3	3	0	5	0	4		0	2	6	0	2	2
ENSG00000274115	0	2	0	3	0	0		1	0	1	0	0	3
ENSG00000274114	83	92	37	56	68	54		83	93	64	83	96	34
ENSG00000279744	83	34	9	77	72	71		74	105	44	54	44	62
ENSG00000274111	9	5	9	7	13	11		12	11	8	8	13	14
XLOC_050774	146	121	36	160	153	158		110	127	152	76	91	109
ENSG00000279741	0	0	0	4	0	0		0	0	0	0	0	3
ENSG00000080189	1157	1395	275	1663	1237	1662		1286	1769	1628	1443	1747	1157
ENSG00000252505	0	0	0	0	0	0		0	0	0	0	0	0
ENSG00000147885	0	0	0	0	0	0		0	0	0	0	0	0
ENSG00000264999	0	0	0	0	0	0		0	0	0	0	1	0
ENSG00000147889	17	2	21	11	10	5		5	6	11	4	0	1
ENSG00000101935	3837	2588	174	3490	2907	2882		3134	3366	2628	2709	2821	2603
ENSG00000101938	2093	1244	76	1545	1468	1362		959	1021	917	821	829	806
ENSG00000130656	3	4	0	2	0	0		2	3	4	0	2	0
ENSG00000130653	76	61	11	65	63	81		45	46	23	58	43	48
ENSG00000223591	124	85	33	101	88	78		103	113	106	89	80	107
ENSG00000241291	0	0	0	0	2	3		2	0	1	0	0	3
ENSG00000223593	0	0	0	0	0	0		0	0	0	0	0	0
ENSG00000113389	32	11	0	6	9	13		0	7	8	10	5	22
ENSG00000223595	0	0	0	0	0	0		0	0	0	0	0	0
ENSG00000223597	0	0	0	0	0	0		0	0	0	0	0	0
ENSG00000180846	7	7	0	0	5	0		2	5	3	0	0	2
ENSG00000223599	30	35	0	32	18	21		53	39	34	23	35	42
ENSG00000223598	428	460	178	443	475	390		219	266	278	215	250	274
ENSG00000067334	660	389	328	670	2005	443		654	740	2308	2304	2700	604
ENSG00000113387	2059	3640	727	4246	3410	1602		3999	4412	3208	3718	1711	3666
ENSG00000113384	8428	5064	2606	6601	5504	5021		5726	6553	5484	5401	5838	4942
ENSG00000207158	0	0	0	0	0	0		0	0	0	0	0	0
ENSG00000099985	0	0	0	0	0	0		0	0	0	0	0	2
ENSG00000099984	24	8	1	26	15	17		213	176	127	165	238	184
ENSG00000272914	8	0	0	2	0	0		0	0	0	0	0	0
ENSG00000235545	139	144	31	170	122	128		147	192	125	124	136	149
ENSG00000235544	0	0	0	0	0	0		0	0	0	0	1	0
ENSG00000235547	0	0	0	0	0	0		0	1	0	0	0	0
ENSG00000235546	3	0	2	2	0	0		3	0	0	0	0	0
ENSG00000076258	98	65	6	91	39	94		86	100	83	69	74	74
ENSG00000212511	0	0	0	0	0	0		0	0	0	0	0	0
ENSG00000264997	0	0	0	0	0	0		0	0	0	0	0	0
ENSG00000235549	0	0	0	0	0	0		0	0	0	0	0	0
ENSG00000235548	2	3	0	5	5	0		5	7	5	0	0	2
ENSG00000212510	0	0	0	0	0	0		0	0	0	0	0	0
ENSG00000234634	0	0	0	0	0	0		0	0	0	0	0	0
ENSG00000234636	319	272	64	282	318	253		185	216	163	138	160	150
ENSG00000234637	0	0	0	0	0	0		0	0	0	0	0	0
ENSG00000234630	7	4	13	14	4	4		11	0	0	0	13	22
ENSG00000234632	0	0	0	0	0	0		0	0	0	0	0	0
XLOC_083370	83	68	43	83	41	106		64	74	44	31	57	71
ENSG00000180592	495	213	28	431	323	346		390	524	425	381	430	435
ENSG00000228948	0	2	0	0	0	2		0	0	0	0	0	2
ENSG00000061656	85	44	22	89	42	53		40	35	35	23	32	40
ENSG00000180596	13921	7178	46	8506	7602	7110		7344	7881	6459	6429	6883	6129
ENSG00000073578	4808	3222	816	4202	3767	3485		2934	3742	2960	2853	3173	3098
ENSG00000180884	1270	816	163	1033	876	837		752	909	677	690	654	625
ENSG00000228945	0	0	0	0	0	0		0	0	0	0	0	0
XLOC_166587	10	9	3	3	7	6		8	10	5	6	11	5
ENSG00000169203	144	98	21	139	158	76		56	52	43	50	51	53
ENSG00000228944	42	21	0	13	7	33		38	54	10	17	15	16
ENSG00000089009	13738	12802	2698	14463	13685	12608		13194	14632	12385	10762	12572	11381
ENSG00000261348	39	20	4	9	16	14		9	29	6	12	14	5
ENSG00000261349	16	12	6	19	14	15		25	28	28	24	27	25
ENSG00000273464	4	3	0	5	3	4		2	6	0	0	1	12
ENSG00000261347	0	0	0	0	0	0		0	0	0	0	0	0
ENSG00000169208	0	0	0	0	0	0		0	0	0	0	0	0
ENSG00000089006	8074	5645	876	6852	5690	5740		6784	7433	5772	5483	6427	6237
ENSG00000261342	153	107	26	122	112	125		157	171	131	130	125	111
ENSG00000273461	0	0	0	0	0	0		0	0	0	0	0	0
ENSG00000261340	0	0	0	0	0	0		3	0	0	0	0	0
ENSG00000261341	0	8	0	5	0	8		9	6	1	14	9	4
ENSG00000279336	0	4	0	2	0	0		0	0	0	0	0	1
ENSG00000269119	0	0	0	0	0	0		0	0	0	0	0	0
ENSG00000269118	19	4	0	5	15	11		0	0	0	3	3	13
ENSG00000228941	0	2	0	0	0	0		0	3	0	0	0	0
ENSG00000264196	37	32	34	15	23	15		12	23	13	6	14	19
ENSG00000279337	0	0	0	0	0	3		1	0	0	0	2	0
ENSG00000269113	316	119	42	339	114	259		371	210	198	161	191	433
ENSG00000269110	0	0	0	0	2	2		0	0	2	0	0	3
ENSG00000117266	2073	1451	415	1787	1572	1562		1957	2023	1518	1390	1719	1729
ENSG00000117262	1417	806	61	1812	757	1024		1153	1242	648	1109	1036	713
ENSG00000107831	153	120	62	115	101	116		105	124	72	86	68	88
ENSG00000107833	3055	2504	1276	2343	2504	1954		2507	3060	2498	2400	2620	2203
XLOC_086842	71	74	20	67	68	68		6	14	2	10	7	13
XLOC_086846	325	1057	130	2151	461	248		274	290	102	157	191	36
ENSG00000224060	0	0	0	0	0	0		0	0	1	0	0	0
ENSG00000224061	1	0	0	1	0	0		0	0	0	0	0	0
ENSG00000156509	343	162	45	228	154	194		63	86	63	50	80	51
ENSG00000156508	773178	484902	154844	554289	560989	455346		452667	522564	458864	422511	413666	387448
ENSG00000224064	0	0	0	0	0	2		2	2	0	0	0	0
ENSG00000224065	0	0	0	0	0	0		0	0	0	0	0	0
ENSG00000224066	74	67	86	63	88	80		96	71	75	42	65	82
ENSG00000224067	3	0	0	0	2	4		0	0	0	2	2	0
ENSG00000224069	0	0	0	0	0	0		0	4	0	0	0	0
ENSG00000156500	437	331	68	367	257	268		220	326	259	151	168	201
ENSG00000060303	0	0	0	0	0	0		0	0	0	0	0	0
ENSG00000264444	0	0	0	2	0	0		0	0	0	0	0	0
ENSG00000156504	1949	1365	115	740	1123	550		1625	860	1388	1174	662	660
ENSG00000288023	0	0	0	5	3	0		5	0	0	2	2	3
XLOC_106949	57	51	6	49	38	58		52	84	36	43	35	50
ENSG00000207157	0	0	0	0	0	0		0	0	0	0	0	0
ENSG00000254346	0	0	0	3	3	0		3	3	6	0	5	3
ENSG00000267182	0	0	0	0	0	0		0	0	0	0	0	0
ENSG00000267180	0	0	0	0	0	0		0	0	0	0	0	0
ENSG00000267187	0	0	0	0	0	0		0	0	0	0	0	0
ENSG00000267184	1	2	1	3	2	3		1	4	2	0	3	1
ENSG00000267185	8	1	0	8	4	2		3	5	0	3	5	5
ENSG00000103642	990	642	185	788	668	646		709	691	653	644	608	577
ENSG00000267188	0	3	0	5	0	0		1	0	0	0	6	1
ENSG00000267189	0	0	0	0	0	0		0	0	0	0	0	0
ENSG00000103647	307	208	27	307	226	240		438	531	404	347	418	353
XLOC_124778	61	395	46	671	128	223		672	154	253	315	374	430
ENSG00000263872	0	0	0	0	0	0		0	0	0	0	0	0
ENSG00000263873	1317	1005	225	1077	1389	922		752	943	802	604	671	865
ENSG00000263870	0	0	0	0	0	0		0	0	0	0	0	0
ENSG00000263874	133	104	36	77	104	123		175	161	166	112	112	177
ENSG00000263878	0	0	0	0	0	0		0	0	0	0	2	0
ENSG00000022556	14989	10787	3217	11578	11110	10086		126	181	143	103	152	127
XLOC_142939	9	7	5	9	0	7		14	3	10	3	6	6
ENSG00000181074	0	0	0	4	0	0		4	2	1	0	2	1
ENSG00000076928	4492	3093	1360	3873	3691	3530		3175	3684	2817	2845	2533	3161
ENSG00000181072	14	9	1	11	8	14		18	9	13	12	10	17
ENSG00000076924	5818	4139	1070	5065	4791	4746		4109	5090	4570	4071	4065	3966
ENSG00000143337	2521	1523	139	2010	1539	1671		1587	1717	1549	1507	1614	1156
ENSG00000143333	1212	798	191	549	540	423		981	1149	965	956	991	797
ENSG00000134020	10	9	50	7	15	12		11	11	12	6	11	5
ENSG00000168152	1769	426	47	1128	885	422		242	257	779	906	332	737
ENSG00000189241	7340	4790	1021	6642	5802	5284		5547	6588	5811	5446	6072	5187
XLOC_041063	362	199	12	317	254	237		54	31	33	20	17	17
ENSG00000111837	23	6	37	33	19	22		17	15	16	8	13	27
ENSG00000111834	2	12	0	15	9	30		35	28	38	31	26	40
ENSG00000111832	1023	677	214	849	765	732		776	926	743	687	685	749
ENSG00000219619	0	0	0	0	0	0		0	0	0	0	0	0
ENSG00000262693	0	3	0	3	0	2		0	0	0	0	0	0
ENSG00000171903	0	0	0	0	0	0		0	0	0	0	0	0
ENSG00000244203	22	25	2	28	28	33		12	14	29	19	19	31
XLOC_039196	2	0	0	3	2	4		8	0	1	0	0	2
ENSG00000188596	15	0	0	5	5	5		3	18	4	6	8	12
ENSG00000283677	0	0	0	0	0	0		0	0	0	0	0	0
ENSG00000188599	195	91	5	245	58	270		144	77	101	36	115	133
XLOC_060468	0	0	0	0	0	0		0	0	0	7	14	0
ENSG00000176742	0	0	0	0	0	0		0	0	0	0	0	0
ENSG00000238632	0	0	0	0	0	0		0	0	0	0	0	0
XLOC_044728	18	9	0	17	7	3		5	9	5	4	0	9
ENSG00000272248	0	0	0	2	4	0		0	3	3	0	2	0
ENSG00000121335	0	0	0	0	0	0		0	0	2	0	0	0
ENSG00000237230	0	0	0	0	0	0		0	0	0	0	0	0
ENSG00000267034	0	0	0	0	0	0		0	0	0	0	0	0
ENSG00000269802	184	139	45	170	195	202		81	100	164	97	82	177
ENSG00000240198	7	9	0	2	5	2		3	0	2	0	6	5
ENSG00000269807	0	0	0	0	0	1		2	0	2	0	0	0
ENSG00000269806	98	92	23	100	103	110		88	74	68	33	54	85
ENSG00000265319	0	0	0	0	0	0		0	0	0	0	0	0
ENSG00000167914	2	2	0	5	0	0		3	2	0	0	0	3
ENSG00000240199	0	0	0	0	0	0		0	0	0	0	0	0
ENSG00000265313	0	0	0	0	0	0		0	0	0	0	0	0
ENSG00000265315	6	6	0	9	3	4		2	6	4	0	2	5
ENSG00000265316	30	39	22	36	47	49		19	21	31	17	22	42
ENSG00000263257	0	0	0	2	0	0		4	0	9	8	11	2
ENSG00000263252	0	0	0	0	0	0		0	0	0	0	0	0
ENSG00000263253	0	0	0	0	0	0		0	0	0	0	0	0
XLOC_092913	2	0	0	2	0	3		0	0	0	0	4	8
ENSG00000207156	0	0	0	0	0	0		0	0	0	0	0	0
ENSG00000162975	142	82	68	113	125	98		98	75	97	89	67	74
ENSG00000251125	0	0	0	0	0	0		0	0	0	0	0	0
ENSG00000251127	0	0	0	0	0	0		0	0	0	0	0	0
ENSG00000251126	0	0	0	0	0	0		0	0	0	0	0	0
ENSG00000215367	0	0	0	0	2	6		0	0	0	0	0	0
ENSG00000283678	0	1	0	0	0	0		1	0	0	1	1	0
ENSG00000251123	0	0	0	0	0	0		0	0	0	0	0	0
ENSG00000237238	162	104	14	181	101	110		5	11	2	0	5	9
ENSG00000215369	0	0	0	0	2	2		0	0	0	0	2	0
ENSG00000215368	0	0	0	0	0	0		0	0	0	0	0	0
ENSG00000251129	12	2	0	3	5	4		15	0	6	5	8	2
ENSG00000251128	521	484	259	509	567	387		332	430	429	312	367	449
ENSG00000119760	1244	991	332	1178	939	1087		1141	1316	1074	851	1089	1028
ENSG00000259352	224	233	48	183	194	168		112	177	160	96	138	171
ENSG00000259353	5	2	2	7	5	2		6	0	0	3	1	0
ENSG00000259350	0	0	0	0	0	0		0	4	0	0	0	0
ENSG00000019995	4014	2815	307	3276	2616	2661		2692	3197	2558	2259	2617	2414
ENSG00000259356	0	0	0	0	0	0		0	0	0	0	0	0
ENSG00000197779	1490	926	79	1213	1118	1006		1164	1218	857	951	1054	953
ENSG00000259354	0	0	0	0	0	0		0	0	0	0	0	0
ENSG00000019991	26	11	0	11	5	7		12	22	15	15	30	12
ENSG00000259358	8	16	0	15	8	8		15	11	5	1	9	5
ENSG00000259359	0	0	0	0	0	0		0	0	0	0	0	0
ENSG00000240197	0	0	0	0	0	0		0	0	0	0	0	0
ENSG00000198798	0	0	0	0	0	0		0	5	3	3	0	0
ENSG00000175329	0	0	0	0	0	0		0	0	0	0	0	0
ENSG00000277655	0	0	0	1	0	0		0	0	2	0	0	1
ENSG00000147059	132	91	7	108	90	98		118	134	115	111	129	102
ENSG00000198799	7791	5042	763	5309	4343	4461		4011	5192	3934	3699	3795	3850
XLOC_142934	19	8	2	11	10	4		15	22	3	10	3	15
ENSG00000135776	1551	1078	509	1105	1072	968		833	1051	836	762	756	761
ENSG00000135775	3173	2034	249	2868	2334	2234		2476	2768	2401	2305	2315	2134
ENSG00000139428	1055	520	221	739	743	708		877	1095	985	868	917	875
ENSG00000135773	5	0	3	2	0	4		13	2	15	12	2	2
ENSG00000135002	949	617	130	853	697	675		688	880	660	659	787	595
ENSG00000152990	4802	3395	599	5046	4158	4028		5189	5570	4520	4584	4887	4514
ENSG00000197774	1674	1672	560	1921	1820	1897		1329	2399	1479	876	1998	1703
ENSG00000132749	2505	1665	602	1962	1724	1818		1908	2539	2082	1793	1820	1784
ENSG00000226339	0	0	0	0	0	0		0	0	0	0	0	0
ENSG00000226336	0	0	0	0	0	0		0	0	0	0	0	0
ENSG00000132746	0	0	0	0	0	5		0	0	0	0	0	2
ENSG00000165644	523	616	850	424	550	429		477	541	544	442	523	359
ENSG00000132744	0	0	0	5	3	0		0	0	5	0	2	0
ENSG00000226332	12	20	2	12	9	17		22	24	21	16	20	20
ENSG00000165643	0	0	0	0	0	1		0	0	2	2	0	0
ENSG00000226330	321	206	60	238	209	224		214	274	177	166	180	231
ENSG00000132740	1611	1017	294	1340	1275	1192		1243	1231	1138	1027	1011	1161
ENSG00000266758	3	3	1	6	2	5		3	2	3	0	1	0
ENSG00000149021	0	0	0	0	0	0		0	0	0	0	0	0
ENSG00000153029	22	7	0	10	8	7		7	8	7	5	26	2
ENSG00000231420	0	0	0	0	0	0		0	0	0	0	0	0
XLOC_061733	509	532	162	581	455	535		685	680	432	432	486	536
ENSG00000245156	56	39	14	41	35	24		15	62	32	35	28	38
ENSG00000266750	0	1	0	0	0	1		0	0	0	0	0	0
ENSG00000266751	1	1	1	1	1	1		1	1	1	1	1	1
ENSG00000266754	43	29	47	56	45	15		8	45	11	7	25	33
ENSG00000266756	0	0	0	0	0	0		0	0	0	0	0	0
ENSG00000249754	0	0	0	0	0	0		0	0	0	0	0	0
XLOC_149437	0	0	0	0	2	0		9	0	2	2	3	0
ENSG00000187026	0	0	0	0	0	0		0	0	0	0	0	0
ENSG00000187024	468	126	126	138	318	99		469	225	141	122	104	420
ENSG00000142039	1541	1095	185	1229	1196	309		1166	1410	1075	1047	1275	1141
ENSG00000187021	0	2	0	2	0	0		0	0	0	0	0	0
ENSG00000162148	159	81	6	115	55	91		106	48	76	53	69	67
ENSG00000188629	375	95	8	172	203	79		82	111	150	173	205	100
ENSG00000180035	1441	2392	1396	2362	2347	2030		2200	2795	2360	2139	2253	2012
XLOC_039446	76	113	0	112	44	73		141	112	59	69	95	110
ENSG00000188624	0	0	0	0	0	0		7	0	2	2	7	0
ENSG00000188626	11	1	1	2	6	15		13	9	17	3	7	1
ENSG00000066855	3438	2578	630	2591	2445	2015		2243	2343	2102	1846	1769	1860
ENSG00000188620	3	3	0	0	8	4		10	15	23	24	6	10
XLOC_071139	0	0	0	0	6	0		0	0	0	0	0	0
ENSG00000179420	0	0	0	5	0	0		0	0	0	0	0	0
ENSG00000185774	5	1	1	4	0	3		7	4	4	0	11	8
ENSG00000185775	0	0	0	0	0	5		0	0	0	0	0	0
ENSG00000090054	4121	2353	215	2983	2824	2687		2889	2469	2719	2396	3027	2110
ENSG00000101096	182	120	7	147	89	89		104	97	112	89	70	69
ENSG00000225497	0	2	0	0	0	0		0	0	0	0	0	0
ENSG00000213177	2	0	0	0	0	0		0	0	0	0	0	0
ENSG00000269901	133	132	128	166	193	95		100	147	123	100	97	116
ENSG00000101098	6434	4375	1135	5387	4788	4586		7353	8834	7338	7148	7522	6781
ENSG00000250654	0	0	0	0	0	0		0	0	0	0	0	0
ENSG00000213401	4	3	0	3	0	4		0	0	0	0	0	0
ENSG00000213402	11	50	18	13	6	18		39	40	22	0	0	47
ENSG00000213403	0	0	0	0	0	0		0	0	0	0	0	0
ENSG00000250650	0	0	0	0	0	0		0	0	0	0	0	0
ENSG00000250651	0	0	0	0	0	0		0	0	0	0	0	0
ENSG00000257604	0	0	0	0	0	1		0	0	2	0	0	0
ENSG00000257605	70	67	2	57	47	57		42	78	45	47	46	50
ENSG00000213409	2	4	0	5	1	2		5	3	2	6	0	0
ENSG00000112715	5018	3940	1104	3262	3317	2844		2479	2465	1950	1848	1210	1658
ENSG00000250658	4	10	0	8	12	11		0	0	0	0	0	0
ENSG00000250659	0	0	0	0	0	0		0	0	0	0	0	0
ENSG00000258401	0	0	0	0	0	0		0	0	0	0	0	0
ENSG00000258400	0	0	0	0	0	0		0	0	0	0	0	0
ENSG00000070495	606	431	116	569	481	424		633	717	692	594	597	608
ENSG00000258405	6301	3852	2158	5394	4265	4550		2089	2224	1604	1531	1611	1526
ENSG00000258404	0	0	0	0	0	0		0	0	0	0	0	0
ENSG00000258407	0	0	0	0	0	0		0	0	0	0	0	0
ENSG00000258406	0	0	0	0	0	0		0	0	0	0	0	0
ENSG00000258408	0	0	0	0	0	0		0	0	0	0	0	0
ENSG00000179428	8	19	0	16	13	8		0	0	0	0	0	0
XLOC_131220	54	30	6	21	49	28		68	61	45	41	48	36
ENSG00000235036	40	27	17	29	41	16		11	10	25	23	23	21
ENSG00000090581	718	561	197	543	592	526		586	519	516	436	498	597
ENSG00000229913	0	0	0	0	0	0		0	0	0	0	0	0
ENSG00000138468	1054	676	17	898	580	628		435	567	416	419	466	482
ENSG00000250389	0	0	0	0	0	0		0	0	0	0	0	0
ENSG00000250386	0	0	0	0	0	0		0	0	0	0	0	0
ENSG00000250387	3	2	0	0	0	0		2	0	3	0	0	4
ENSG00000164597	2578	1518	58	2042	1821	1905		1964	2021	1739	1657	1806	1571
ENSG00000239014	1	1	1	1	1	1		1	1	1	1	1	1
ENSG00000164591	974	703	112	331	688	735		873	309	810	602	449	201
ENSG00000250383	0	0	0	0	0	0		0	0	0	0	0	0
ENSG00000222051	0	0	0	0	0	1		0	0	0	0	0	0
ENSG00000148143	9115	6713	498	10832	7326	8354		9127	9204	7337	6686	8433	9004
ENSG00000267407	0	0	0	0	0	0		0	0	0	0	0	0
ENSG00000267406	1	2	0	1	0	1		3	0	0	0	1	0
ENSG00000267405	35	17	4	10	22	12		20	19	10	17	20	19
ENSG00000267404	4	3	0	4	3	10		2	0	3	13	3	6
ENSG00000267402	283	230	96	251	295	209		156	208	195	128	172	207
ENSG00000267401	0	0	0	0	0	0		0	0	0	0	0	0
ENSG00000267400	0	0	0	0	0	0		0	0	0	0	0	0
ENSG00000104112	1950	1226	98	1733	1441	1174		2332	2422	1881	2223	2353	2021
ENSG00000267409	0	0	0	0	0	0		0	0	1	0	0	0
ENSG00000267408	0	0	0	0	0	0		0	0	0	0	0	0
ENSG00000223908	11	13	0	12	13	8		5	23	0	5	6	8
ENSG00000223903	0	2	0	0	0	5		0	0	0	0	0	2
ENSG00000223901	373	340	0	379	42	364		304	375	352	235	326	382
ENSG00000011677	496	276	31	459	331	301		652	696	552	532	553	413
ENSG00000223904	0	0	0	0	0	0		0	0	0	0	0	0
ENSG00000223905	26	28	3	24	19	23		21	39	14	14	22	23
ENSG00000218208	4	0	2	0	1	1		1	1	1	0	4	2
ENSG00000125285	194	106	33	179	159	159		275	365	283	227	245	189
ENSG00000242318	0	0	0	0	0	0		0	1	0	0	0	0
XLOC_113859	0	0	0	0	0	7		0	0	0	0	0	0
ENSG00000181852	3781	3543	509	2696	2517	2620		2524	2790	3394	2391	2492	2324
ENSG00000242317	0	0	0	1	0	2		0	0	0	0	2	0
ENSG00000242314	0	0	0	0	0	0		0	0	0	0	0	0
ENSG00000181856	845	618	219	860	706	687		641	752	591	623	651	622
XLOC_013883	5	0	0	0	3	0		0	0	0	0	0	0
ENSG00000155070	2	0	0	2	0	3		5	3	4	3	7	2
ENSG00000168930	0	2	0	0	0	0		0	0	0	0	0	0
ENSG00000168936	3565	2387	1607	2491	2559	2304		2090	2530	3230	1936	2117	2860
ENSG00000168939	598	306	55	487	317	417		603	503	463	404	416	454
ENSG00000197503	0	0	0	0	0	0		0	0	0	0	0	0
ENSG00000197506	6	0	0	0	4	2		0	0	2	0	0	0
ENSG00000256551	0	0	0	0	0	0		0	0	0	0	0	0
ENSG00000186086	0	0	0	0	0	0		0	0	0	0	0	0
ENSG00000256553	0	0	0	0	0	0		0	0	0	0	0	0
ENSG00000256552	10	10	0	25	3	13		6	12	6	4	10	14
ENSG00000186082	0	0	0	0	0	0		0	0	0	0	0	0
ENSG00000186081	0	0	0	0	0	0		0	0	0	2	0	0
ENSG00000126882	414	270	110	360	353	372		463	597	591	463	444	408
ENSG00000186088	28	29	0	34	43	23		73	70	56	70	36	61
ENSG00000175322	2516	1913	288	2379	1660	1811		2587	3002	1905	1795	2149	2329
ENSG00000259273	0	0	0	0	0	0		0	0	0	0	0	0
ENSG00000204929	7	0	0	1	0	2		3	2	0	1	2	0
ENSG00000204928	0	0	0	0	0	2		0	0	0	0	0	0
ENSG00000233850	3	0	0	0	0	0		0	0	0	0	0	0
ENSG00000204923	328	179	36	203	134	147		136	175	131	99	98	132
ENSG00000204922	664	552	539	606	606	503		560	647	535	493	616	582
ENSG00000204920	362	382	16	453	330	392		559	234	441	271	406	249
ENSG00000261382	0	0	0	0	0	0		0	0	0	0	0	0
ENSG00000008441	28	21	6	22	29	14		24	35	22	23	16	27
ENSG00000260260	1010	605	224	1191	817	1051		1425	1502	1190	988	1545	1442
ENSG00000182508	1790	1114	28	1375	1068	685		317	315	192	89	271	260
ENSG00000182504	2511	1642	137	2045	1565	1504		1932	1858	1678	1448	1558	1278
ENSG00000128000	2710	1102	134	1950	1187	1003		1793	1920	1457	1362	1545	1521
ENSG00000121542	696	351	49	559	397	406		550	595	424	466	437	452
ENSG00000283569	0	0	0	0	0	0		0	0	0	0	0	0
ENSG00000264334	0	0	0	0	0	0		0	0	0	0	0	0
ENSG00000254050	0	0	0	0	0	0		0	0	0	0	0	0
ENSG00000124216	427	281	61	316	263	246		321	387	358	343	271	272
ENSG00000179698	20	33	25	34	15	36		32	59	37	41	28	43
ENSG00000223280	2	2	0	0	0	0		0	0	0	0	0	0
XLOC_159344	80	58	23	38	49	73		81	48	36	47	25	42
ENSG00000214210	0	0	0	1	0	2		1	1	0	0	0	0
XLOC_159341	69	44	22	62	57	55		54	56	50	49	27	2
ENSG00000214211	0	3	0	0	0	0		0	4	0	0	0	2
ENSG00000104808	65	39	8	49	25	36		34	90	57	83	48	62
ENSG00000234369	95	59	14	66	104	63		52	11	30	27	31	52
ENSG00000214212	20	5	0	3	0	7		10	8	5	0	7	8
ENSG00000254051	5	1	0	1	2	4		3	4	7	0	0	14
ENSG00000104805	5065	3089	670	4106	3829	3679		3672	4202	3792	3543	3643	3380
ENSG00000104804	100	67	17	84	63	82		27	28	28	23	18	29
ENSG00000247596	3370	2606	1772	2558	2829	2229		2592	3170	2837	2736	2665	2458
ENSG00000227447	0	0	0	0	0	0		0	0	0	0	0	0
ENSG00000239345	2	0	0	2	0	1		1	0	2	2	0	2
ENSG00000239344	8	11	2	26	10	11		10	11	2	3	17	7
XLOC_027246	6	2	3	1	5	3		4	3	3	9	3	0
XLOC_020296	23	22	16	28	22	25		34	22	24	16	26	38
ENSG00000100403	9999	7135	1924	8919	8264	8602		8365	9347	7912	7585	7902	7364
XLOC_068528	4	10	7	14	20	0		11	13	17	8	5	21
ENSG00000237415	3	4	0	6	3	0		8	5	7	2	0	4
ENSG00000237414	0	0	0	0	0	0		0	0	0	0	0	0
ENSG00000237417	0	0	0	0	0	0		0	0	0	0	0	0
ENSG00000106400	2426	1723	959	2010	2108	1641		1365	1737	1845	1409	1858	1753
ENSG00000237410	179	159	198	181	140	182		95	171	214	140	122	185
ENSG00000177504	0	0	0	0	2	0		0	0	0	2	2	0
ENSG00000106404	184	141	39	175	181	57		277	323	274	187	186	246
ENSG00000280485	0	0	0	0	0	0		0	0	0	0	0	0
ENSG00000177508	46	37	61	28	40	60		94	139	98	78	136	85
ENSG00000237419	0	0	0	0	0	0		0	0	0	0	0	0
ENSG00000237418	8	2	0	3	2	5		2	3	3	1	12	1
ENSG00000234367	0	0	0	5	4	0		0	0	0	0	0	0
ENSG00000286534	60	43	10	36	30	33		24	69	50	43	29	46
ENSG00000257845	0	0	0	0	0	0		0	0	0	0	0	0
ENSG00000187840	3392	2342	693	2300	2441	2157		2224	2451	2323	1838	2032	1991
ENSG00000199363	15	1	1	1	1	9		1	1	1	1	5	11
ENSG00000199360	0	0	0	0	0	0		0	0	0	0	0	0
ENSG00000199361	0	0	0	0	0	0		0	0	0	0	0	0
ENSG00000199366	0	3	0	5	3	3		6	6	3	4	2	5
ENSG00000257846	0	0	0	0	0	0		0	0	0	0	0	0
ENSG00000199364	0	0	0	0	0	0		0	0	0	0	0	0
ENSG00000187847	0	0	0	0	0	0		0	0	0	0	0	0
ENSG00000187848	133	66	51	101	79	157		39	46	49	49	29	37
ENSG00000202515	0	1	0	1	0	2		0	0	0	2	0	1
ENSG00000199368	0	0	0	0	0	0		0	0	0	0	0	0
ENSG00000202517	0	2	0	0	0	0		0	0	0	0	0	2
ENSG00000123933	1064	761	362	817	948	743		1453	867	903	1528	1714	1307
ENSG00000202512	0	0	0	0	0	1		0	0	0	0	0	1
ENSG00000202513	0	0	0	0	0	0		0	0	0	0	0	0
ENSG00000140526	5061	3066	454	4075	3559	3736		5124	6048	4784	4381	4481	4327
ENSG00000140527	2	3	5	2	0	0		9	1	0	3	3	0
ENSG00000140525	10087	7364	1501	8369	7772	7312		8102	8158	7166	6867	7266	6714
ENSG00000140522	0	3	0	4	0	0		2	11	6	0	2	2
ENSG00000235174	1049	594	20	772	662	580		608	736	603	557	609	542
ENSG00000140521	4919	3592	2024	4531	4469	3962		3887	4306	4115	3591	4032	3857
ENSG00000246541	0	0	0	0	0	1		1	0	0	0	0	0
ENSG00000267978	0	0	0	0	0	3		0	10	0	0	0	0
ENSG00000167107	484	295	82	452	424	440		519	509	489	340	392	455
ENSG00000167106	3528	2571	1097	3321	3051	2868		3626	3796	3754	3082	3547	3456
ENSG00000280734	72	106	8	26	59	34		32	18	21	13	109	23
ENSG00000167104	0	0	0	0	0	0		0	0	0	0	0	0
ENSG00000167103	501	440	132	465	408	453		362	443	283	331	317	363
ENSG00000239503	174	171	11	181	155	169		134	123	117	124	149	152
ENSG00000165704	3073	2067	393	2751	2462	1939		2429	2747	2460	2405	2513	2199
ENSG00000167100	394	203	63	258	325	316		285	288	286	170	219	220
ENSG00000240265	0	11	0	0	13	9		9	15	1	5	4	8
ENSG00000280739	167	208	14	171	137	116		79	92	88	73	87	112
ENSG00000236594	0	0	0	0	0	0		0	0	0	0	0	0
XLOC_098735	225	487	17	405	254	344		435	441	197	295	272	444
ENSG00000207473	0	0	0	0	0	0		0	0	0	0	0	0
ENSG00000180042	0	0	0	0	0	0		0	0	0	0	0	0
ENSG00000244945	300	263	104	330	273	292		263	287	175	129	177	242
ENSG00000166851	9322	5125	2479	5888	6885	6206		4898	6661	4896	4577	5520	4465
ENSG00000166856	4	13	0	3	8	10		2	2	1	4	0	1
ENSG00000207357	1	1	0	2	2	0		0	1	0	0	0	1
ENSG00000166855	4863	3090	634	4144	3311	3397		3350	3758	3197	2973	3152	2916
ENSG00000207359	82	81	58	89	114	72		3	57	103	85	38	100
XLOC_157998	4559	5140	545	4976	3114	4258		7344	7659	3992	4452	5641	6849
ENSG00000163374	3366	2074	663	2700	2122	1136		2104	2375	1964	1820	2061	1878
ENSG00000163376	2043	955	18	1691	1267	1244		2111	2406	1854	1746	1974	1531
ENSG00000163377	501	347	128	401	289	282		486	560	472	438	450	317
ENSG00000163378	1649	1114	148	1149	1300	1272		1827	2047	1695	834	1011	948
ENSG00000222028	0	0	0	0	0	0		0	0	0	0	0	0
ENSG00000255149	0	0	0	0	0	0		0	0	0	0	0	0
ENSG00000255148	0	0	0	0	0	0		0	0	0	0	0	0
ENSG00000255143	0	0	0	0	0	2		1	1	0	0	1	0
ENSG00000255142	0	0	0	0	0	0		0	0	0	0	0	0
ENSG00000276744	69	65	6	54	91	33		109	89	50	70	52	75
ENSG00000255140	0	0	0	0	0	0		0	0	0	0	0	0
ENSG00000255147	0	0	0	0	0	0		0	0	0	0	0	0
ENSG00000255146	0	0	0	0	0	0		0	3	2	0	2	0
ENSG00000276740	17	12	2	12	5	10		18	15	13	11	7	13
ENSG00000255144	0	0	0	0	0	0		0	0	0	0	0	0
ENSG00000282393	24	24	0	25	24	24		12	20	5	8	7	12
ENSG00000282390	24	13	0	38	15	37		38	52	32	20	31	27
ENSG00000264705	0	0	0	0	0	0		0	0	0	0	0	0
ENSG00000249830	0	0	0	0	0	0		0	0	0	0	0	0
ENSG00000253468	0	0	0	0	0	0		0	0	0	1	0	0
ENSG00000286886	19	10	4	24	30	30		37	34	8	8	24	35
ENSG00000286887	0	0	0	0	0	0		0	0	0	0	0	0
ENSG00000286884	0	0	0	0	0	0		0	0	0	0	0	2
ENSG00000284546	0	0	0	0	0	0		0	0	2	0	0	0
ENSG00000227818	0	0	0	0	0	0		0	0	0	0	0	0
ENSG00000286883	334	250	224	382	369	273		270	258	189	177	237	241
ENSG00000056586	6360	3864	326	4978	4298	4026		4516	5005	4399	4088	4227	4669
ENSG00000286881	27	17	4	14	13	6		19	23	9	4	9	31
ENSG00000178882	494	376	226	346	107	287		357	579	371	393	349	305
ENSG00000227815	8	6	0	4	0	8		0	0	0	0	0	2
ENSG00000227817	0	0	0	0	0	0		0	0	0	0	0	0
ENSG00000227811	299	397	52	193	283	161		244	385	208	159	258	170
ENSG00000252252	0	0	0	0	0	0		0	0	0	0	0	0
ENSG00000227813	11	16	0	21	12	5		2	0	7	6	7	16
ENSG00000259507	0	0	0	0	0	0		0	0	0	0	0	0
ENSG00000128849	6884	4435	636	6246	5014	5943		7381	9047	7401	6801	7537	8382
ENSG00000224027	3	0	0	0	0	0		0	0	0	0	0	0
XLOC_098195	78	91	4	55	56	66		46	47	35	42	33	51
ENSG00000239333	0	6	0	4	3	6		0	7	1	2	0	6
ENSG00000230794	0	0	0	0	0	0		0	0	0	0	0	0
ENSG00000225526	96	94	31	84	102	100		48	56	59	42	62	82
ENSG00000225527	10	14	0	9	9	9		10	9	9	16	12	13
ENSG00000241135	0	3	0	0	3	0		0	4	3	0	0	0
ENSG00000241134	0	0	0	0	0	0		0	0	0	0	0	0
ENSG00000225522	0	0	0	0	0	0		0	0	0	0	0	0
ENSG00000225523	0	0	0	0	0	0		0	0	0	0	0	0
ENSG00000241131	0	0	0	0	0	0		0	0	0	0	0	0
ENSG00000241130	0	0	0	0	0	0		0	0	0	0	0	0
ENSG00000253460	0	0	0	0	0	0		0	0	0	0	0	0
ENSG00000225528	0	0	0	0	0	0		0	0	2	0	3	0
ENSG00000259502	0	0	0	6	0	0		0	1	0	0	0	0
ENSG00000157005	15	7	6	8	16	3		11	5	0	5	6	0
ENSG00000218776	0	0	0	0	0	0		0	0	0	0	0	0
XLOC_110740	0	1	0	0	0	1		0	0	4	0	0	2
ENSG00000286770	0	0	0	0	0	0		0	0	0	0	0	0
ENSG00000286771	64	21	68	41	52	48		36	44	26	20	30	34
ENSG00000184014	7190	4011	395	5620	4812	5168		4613	5208	4408	3998	4408	3981
ENSG00000286773	11	18	0	8	11	13		8	21	6	6	14	15
ENSG00000184012	631	411	26	504	437	400		1079	1348	1037	989	1019	912
ENSG00000286775	0	0	0	0	0	0		0	0	0	0	0	0
ENSG00000286776	0	0	0	0	0	0		0	0	0	0	0	0
ENSG00000286777	0	0	0	0	0	2		0	0	0	0	0	0
ENSG00000286778	0	0	0	0	0	0		0	0	0	0	0	0
ENSG00000286779	0	0	0	0	0	0		0	0	0	0	0	0
ENSG00000253465	0	0	0	0	0	0		0	0	0	0	0	0
ENSG00000179820	4365	2783	406	3962	3375	3664		3318	3306	2964	2848	2920	2890
ENSG00000179826	0	0	0	0	0	0		2	0	0	0	0	0
ENSG00000162426	304	222	21	199	168	192		233	234	141	153	190	192
ENSG00000275788	0	0	0	0	0	0		0	0	0	0	0	0
ENSG00000257558	0	0	0	0	0	0		0	0	0	0	0	0
ENSG00000268204	3	15	0	6	9	0		8	3	0	0	15	0
ENSG00000268205	3883	3282	461	3417	2679	2590		3588	3860	2568	2436	2640	2920
ENSG00000200829	0	0	0	0	0	0		0	0	0	0	0	0
ENSG00000279189	0	2	0	4	1	9		2	8	3	2	0	6
ENSG00000268201	12	16	4	18	14	18		18	23	17	7	15	11
ENSG00000268203	0	0	0	0	0	0		0	0	0	0	0	0
ENSG00000200822	0	0	0	0	0	0		0	0	0	0	0	0
ENSG00000213655	0	0	0	0	0	0		0	0	0	0	0	0
ENSG00000279187	456	413	285	484	529	460		400	506	380	317	311	330
ENSG00000279186	6	2	1	2	5	6		2	5	3	3	2	1
ENSG00000279181	169	101	79	109	153	123		126	135	107	119	108	137
ENSG00000268209	0	0	0	0	0	0		0	0	0	0	0	0
ENSG00000279182	3	0	0	0	3	0		0	4	2	0	0	1
ENSG00000204118	174	162	31	180	165	156		86	68	65	92	58	77
ENSG00000272113	0	0	0	0	0	0		0	0	0	0	0	0
ENSG00000250624	0	0	0	0	0	0		0	0	0	0	0	0
ENSG00000204113	0	5	0	0	0	0		0	0	0	0	0	0
ENSG00000204110	52	30	0	34	27	36		48	44	57	40	40	52
ENSG00000204116	1278	784	59	1132	632	825		813	878	709	649	837	647
ENSG00000204117	0	0	0	0	0	0		0	0	0	0	0	0
XLOC_136772	3	1	0	5	2	9		0	0	0	5	0	0
ENSG00000201196	0	0	0	0	0	0		0	0	0	0	0	0
ENSG00000222610	55	56	8	49	49	41		28	34	37	24	29	37
ENSG00000264907	0	0	0	0	0	0		0	0	0	0	0	0
ENSG00000137145	4694	3309	402	4085	3688	3422		3017	3468	2869	2511	3012	2583
ENSG00000137142	5903	3828	1773	4946	4320	4208		6130	6866	6224	5511	5242	4924
ENSG00000201198	36	30	25	35	40	44		15	23	19	22	9	21
ENSG00000264906	0	0	0	0	0	0		0	0	0	0	0	0
ENSG00000259274	0	0	0	0	0	0		0	0	0	0	0	0
ENSG00000250623	0	0	0	0	0	0		0	0	0	0	0	0
ENSG00000205076	18	17	0	8	0	14		0	9	0	0	5	0
ENSG00000105011	2352	1457	263	2017	1714	2091		2308	2417	2175	1976	2340	2261
XLOC_127217	82	59	12	99	56	64		66	38	57	65	54	52
ENSG00000252257	0	0	0	0	0	0		0	0	0	0	0	0
ENSG00000201671	0	0	0	0	0	0		0	0	0	0	0	0
ENSG00000233882	0	0	0	0	0	0		0	0	0	0	0	0
ENSG00000233880	0	0	0	0	0	0		0	0	0	0	0	0
ENSG00000233887	0	0	0	0	0	0		0	0	0	0	0	0
ENSG00000233884	0	0	0	0	0	0		0	0	0	0	0	0
ENSG00000233885	367	318	143	319	357	310		184	267	248	156	204	234
ENSG00000270377	57	35	11	38	37	41		53	37	49	34	50	26
ENSG00000270371	0	0	0	0	0	0		0	0	0	0	0	0
ENSG00000270372	0	0	0	0	0	0		0	0	0	0	0	0
ENSG00000283117	0	0	0	0	0	0		0	0	0	0	0	0
ENSG00000250629	0	0	0	0	0	0		0	0	0	0	0	0
ENSG00000270379	0	6	0	0	0	0		0	0	0	0	0	0
ENSG00000270378	0	0	0	0	0	0		0	0	0	0	0	0
ENSG00000283110	0	0	0	0	0	0		0	0	0	0	0	0
ENSG00000278582	0	0	0	0	0	0		0	0	0	0	0	0
XLOC_092832	5	20	10	5	0	13		5	21	0	5	5	12
ENSG00000100077	7198	4968	1108	6559	5004	5097		5638	5943	4767	4674	5146	4696
ENSG00000278586	0	0	0	0	0	0		0	6	0	0	0	0
ENSG00000278587	0	0	0	0	0	0		0	0	0	0	0	0
ENSG00000278585	0	0	0	0	0	0		0	0	0	0	0	0
XLOC_164653	1	4	0	2	6	6		0	0	0	0	0	4
ENSG00000278588	6036	3631	75	3955	3783	3451		2725	3199	2458	2605	2755	2419
ENSG00000278589	0	0	0	0	0	0		0	0	0	0	0	0
ENSG00000252936	0	0	0	0	0	0		0	0	0	0	0	0
ENSG00000001561	1106	682	22	756	640	627		563	606	491	502	540	482
ENSG00000159128	2503	1432	360	2055	1543	1680		1641	1776	1567	1521	1570	1293
ENSG00000258450	14	6	5	7	9	7		17	11	4	3	3	12
ENSG00000252255	5	11	1	5	6	1		7	7	6	5	2	5
ENSG00000122912	1113	927	316	900	762	837		1048	1172	739	885	649	442
ENSG00000258451	73	37	5	40	20	23		68	152	72	43	63	94
XLOC_001324	3	9	2	4	10	6		5	6	5	7	15	3
ENSG00000258456	0	0	0	0	0	0		0	0	0	0	0	0
ENSG00000253259	1	3	0	0	0	0		1	1	0	0	0	0
ENSG00000288034	0	0	0	0	0	0		0	0	0	0	0	0
ENSG00000288037	0	0	0	0	0	0		0	0	0	0	0	0
ENSG00000288036	0	0	0	0	0	0		0	0	0	0	0	0
ENSG00000288031	23	9	0	24	19	23		10	16	8	13	14	22
ENSG00000288030	0	0	0	3	0	0		0	0	0	2	0	0
ENSG00000288033	142	120	119	156	74	99		196	148	109	113	122	153
ENSG00000257976	0	0	0	0	0	0		0	0	0	0	0	0
ENSG00000253251	180	88	2	138	132	145		115	163	80	99	133	128
ENSG00000129038	870	759	471	849	752	877		699	964	722	705	647	640
ENSG00000251310	0	0	0	0	0	0		0	0	0	0	0	0
ENSG00000288039	0	0	0	6	4	3		2	0	0	4	6	4
ENSG00000288038	0	0	0	0	0	0		0	0	0	0	0	0
ENSG00000253257	0	0	0	0	0	0		0	0	0	0	0	0
ENSG00000154065	40	71	17	64	80	59		108	95	62	32	96	56
ENSG00000205240	0	1	0	0	0	0		0	0	0	0	0	0
ENSG00000287913	5	1	0	0	2	9		0	0	0	0	0	0
ENSG00000287912	0	0	0	0	0	0		0	0	0	0	0	0
ENSG00000287910	0	0	0	8	0	0		0	6	2	0	0	3
ENSG00000287917	20	27	16	16	9	15		21	18	18	4	8	11
ENSG00000287916	165	189	84	178	176	157		66	88	157	53	81	124
ENSG00000287915	0	0	0	0	0	0		0	0	0	0	0	0
ENSG00000287914	0	0	0	0	0	0		0	0	0	0	0	0
ENSG00000254278	0	0	0	0	0	0		0	0	0	0	0	0
ENSG00000251311	0	0	0	0	0	0		0	4	0	0	0	0
ENSG00000287919	0	0	0	0	0	0		0	0	0	0	0	0
ENSG00000287918	168	147	24	109	127	111		77	106	109	102	71	114
XLOC_049090	0	0	0	0	9	0		0	0	0	0	0	0
ENSG00000271715	2	2	0	0	1	0		0	0	0	0	0	0
ENSG00000271716	0	0	0	0	0	2		0	0	0	0	0	0
ENSG00000207688	0	0	0	0	0	0		0	0	0	0	1	0
ENSG00000279544	46	34	20	46	27	23		41	39	29	36	32	44
ENSG00000252258	0	0	0	0	0	0		0	0	0	0	0	0
ENSG00000107223	1183	741	170	912	830	833		977	1225	843	791	1007	998
ENSG00000286279	30	13	0	49	15	27		30	41	17	16	22	22
ENSG00000135519	22	16	15	15	39	38		30	38	15	13	10	16
ENSG00000258399	0	0	0	0	0	0		0	0	0	0	0	0
ENSG00000152969	326	178	22	351	149	182		399	408	232	186	279	328
ENSG00000232823	0	5	0	2	0	3		0	0	0	0	0	0
ENSG00000232821	0	0	0	0	0	0		0	0	0	0	0	0
ENSG00000232827	0	0	0	0	0	0		0	0	0	0	0	0
ENSG00000232825	12	3	13	9	13	12		12	14	14	14	25	19
ENSG00000232824	50	16	61	27	22	37		18	21	27	13	12	22
ENSG00000136457	6	7	2	11	1	0		7	12	0	3	5	4
ENSG00000232829	0	0	0	0	0	0		0	0	0	2	0	0
ENSG00000232828	102	102	79	123	105	91		86	79	84	49	49	85
ENSG00000146352	153	96	44	155	94	118		261	290	157	221	249	202
ENSG00000263932	0	0	0	0	0	0		0	0	0	0	0	0
ENSG00000120519	240	119	8	164	140	131		184	191	155	116	157	124
ENSG00000155330	1841	187	284	1529	1206	1120		1035	347	1072	896	1057	913
ENSG00000235890	190	335	122	347	146	282		327	148	155	165	102	119
ENSG00000201679	0	0	0	0	0	0		0	0	0	0	0	1
ENSG00000278635	21	36	0	12	18	16		13	12	9	11	18	25
ENSG00000037749	1566	678	64	937	843	929		176	962	158	1500	1042	1186
XLOC_070829	600	579	62	778	569	624		873	949	516	555	664	771
ENSG00000273055	8	4	1	6	7	7		8	10	6	5	2	2
ENSG00000273621	0	1	0	0	0	0		0	0	1	0	0	0
ENSG00000273051	0	0	0	0	0	0		0	0	0	0	0	0
ENSG00000170523	0	0	2	1	0	0		4	0	4	0	4	8
ENSG00000170522	8831	5665	825	7962	6962	6969		8864	9965	7801	7951	9395	7659
ENSG00000170525	2575	1949	347	2433	2269	2306		2728	1635	2784	1127	2730	1306
ENSG00000273058	0	5	0	1	8	2		21	15	15	3	9	12
ENSG00000278631	0	0	0	0	0	0		0	0	0	0	0	0
ENSG00000285519	0	0	0	0	0	0		0	0	0	0	0	0
ENSG00000285518	233	226	17	282	226	176		152	196	161	110	181	182
ENSG00000198553	13	8	1	4	9	10		5	0	6	4	2	1
ENSG00000285517	52	165	17	66	34	46		56	78	124	34	137	134
ENSG00000198551	2420	1604	495	1799	1474	392		1514	1791	1344	1293	1386	1265
ENSG00000198556	615	524	357	534	479	456		708	723	644	498	663	556
ENSG00000198554	8982	5271	532	7457	6407	5887		6911	7272	6190	6080	6472	5861
ENSG00000198555	0	0	0	0	0	0		0	0	0	0	0	0
ENSG00000241907	0	0	0	0	0	1		0	0	0	0	0	0
ENSG00000163612	1	2	2	3	1	0		1	5	0	0	1	0
ENSG00000241905	0	0	0	0	0	0		0	0	0	0	0	0
ENSG00000075223	124	45	2	96	41	50		70	68	50	76	58	60
ENSG00000227035	0	0	0	0	0	0		0	0	0	0	0	0
ENSG00000164542	248	211	25	224	247	190		75	113	63	111	78	84
ENSG00000160714	2723	1644	240	2299	2163	1972		2398	2611	2255	2020	2326	2053
ENSG00000160712	620	426	76	493	415	75		78	406	362	377	430	365
ENSG00000160710	21592	20073	2729	28670	16262	25261		14724	17484	22972	14353	14335	14620
ENSG00000215160	2	0	0	0	0	0		0	0	0	0	0	0
ENSG00000136950	2498	1731	358	2089	1759	1698		2145	2271	1964	1825	2012	1755
ENSG00000215162	0	0	0	0	0	0		0	0	0	0	2	0
ENSG00000215165	0	0	0	0	0	0		0	0	0	0	0	0
ENSG00000083307	2705	1786	530	2230	2145	2019		2742	2846	2639	2566	2644	2408
ENSG00000096080	824	722	171	811	711	947		901	925	916	594	768	790
ENSG00000280055	91	3	58	4	86	101		2	14	0	0	2	0
ENSG00000267458	2160	2064	2368	2055	2162	1548		1127	1410	1329	1029	1109	1441
ENSG00000280054	0	4	4	3	4	7		9	9	1	2	2	4
ENSG00000258869	0	0	0	0	0	0		0	0	0	0	0	0
ENSG00000267459	2	23	11	16	17	3		21	9	4	8	2	2
ENSG00000175467	1563	1348	751	1168	1200	1111		1264	1548	1219	1162	1325	1215
ENSG00000237864	0	0	0	0	0	0		0	0	0	0	0	0
ENSG00000181214	0	0	0	0	0	0		0	0	0	0	0	0
ENSG00000175463	33	12	10	15	16	14		15	44	38	16	21	28
ENSG00000105402	1407	1540	476	1685	1711	1686		1243	1384	1579	1091	1474	1106
ENSG00000105401	2300	1260	309	2085	1570	1858		2411	2750	1488	1959	1617	1604
ENSG00000279979	0	0	0	0	0	0		1	0	2	0	0	0
ENSG00000105404	2558	1582	1497	2201	1893	1348		1951	2026	1838	1511	1851	1758
ENSG00000131459	8815	4959	977	6542	5690	5503		8329	9435	8038	7259	8017	7129
XLOC_038425	344	412	51	312	273	330		246	338	258	165	226	348
ENSG00000279976	2	0	0	0	2	0		7	0	0	0	0	0
ENSG00000105409	3130	2060	366	2419	2404	2370		3336	3879	3245	3063	3085	2946
ENSG00000279970	32	14	5	24	27	37		20	34	17	25	16	25
ENSG00000279971	0	0	0	0	0	2		0	0	0	0	0	0
ENSG00000279972	0	0	0	0	0	0		0	0	0	0	0	0
ENSG00000279973	0	0	0	0	0	0		0	0	0	0	0	0
ENSG00000092140	8202	5747	415	6462	4300	4070		4340	4821	3959	4760	3988	3721
ENSG00000258864	0	1	0	0	0	1		0	0	0	0	0	0
ENSG00000132185	0	0	0	0	5	0		0	0	0	0	0	0
ENSG00000108639	2745	1840	180	1983	2130	2036		1683	2002	1825	1721	1867	1656
ENSG00000219314	0	0	0	0	0	0		0	0	0	0	0	0
ENSG00000132182	18214	12045	2026	15883	14850	14088		12154	14625	11711	11184	11223	10919
ENSG00000267450	0	0	0	0	0	0		0	0	0	0	0	0
ENSG00000237999	0	0	0	0	0	0		0	0	0	0	0	0
ENSG00000222009	20	18	13	28	17	16		21	31	27	14	19	16
ENSG00000237994	0	0	0	0	0	0		0	0	0	0	0	0
ENSG00000237997	0	0	0	0	0	0		0	0	0	0	0	0
ENSG00000237990	1	0	0	0	0	0		0	0	0	0	0	0
ENSG00000237991	45	36	15	33	22	38		28	45	27	35	30	24
ENSG00000237992	0	0	0	0	0	0		0	0	0	0	0	0
ENSG00000237993	15	28	2	17	9	10		16	43	12	4	9	16
ENSG00000212280	0	0	0	0	0	0		0	0	0	0	0	0
ENSG00000244249	0	0	0	0	0	0		0	0	0	0	0	0
ENSG00000199609	0	0	0	0	0	0		0	0	0	0	0	0
ENSG00000014919	4246	3096	810	3462	3191	2916		3809	4195	3659	3550	3565	3271
ENSG00000135205	18	24	5	23	6	11		16	15	7	13	11	11
ENSG00000267456	0	0	0	0	0	0		0	0	0	0	0	0
XLOC_109581	1	0	0	3	0	0		0	7	4	0	0	6
ENSG00000244247	0	0	0	0	0	0		0	0	0	0	0	0
ENSG00000199601	0	0	0	1	0	0		0	0	0	0	0	0
ENSG00000131981	126	102	14	82	100	70		73	142	84	72	73	72
ENSG00000131982	0	0	0	0	0	0		0	0	0	0	0	0
ENSG00000199605	0	0	0	0	0	0		0	0	0	0	0	0
ENSG00000188026	613	475	148	468	425	497		228	364	316	235	290	253
ENSG00000273942	122	91	4	133	117	111		186	222	176	156	158	181
ENSG00000273940	0	0	0	0	0	0		0	0	0	0	0	0
ENSG00000273946	1	0	0	0	0	0		0	0	0	0	0	0
ENSG00000273945	0	1	0	1	0	2		1	1	1	0	0	1
ENSG00000166337	1395	916	494	863	1163	1160		1156	1025	1149	860	1060	806
ENSG00000273948	0	0	0	0	0	0		0	0	0	0	0	0
XLOC_030323	117	65	6	97	85	146		17	17	3	19	10	12
ENSG00000240747	6	4	0	0	2	5		0	0	0	0	0	0
ENSG00000272097	16	4	0	10	4	10		4	6	8	1	0	0
ENSG00000272094	0	3	0	0	0	0		0	0	0	0	0	0
ENSG00000272092	1	1	7	1	1	1		1	2	4	0	0	1
ENSG00000084652	8019	5410	1004	6009	5619	5203		6188	6887	5795	5618	5775	5531
ENSG00000200799	0	0	0	0	0	1		0	0	1	0	0	0
ENSG00000214691	0	0	0	0	0	0		0	0	0	0	0	0
ENSG00000214694	22	16	0	9	17	22		27	32	47	26	21	29
ENSG00000214695	0	0	0	0	0	0		0	0	0	0	0	0
ENSG00000172167	1396	927	85	992	969	886		990	1059	891	852	930	812
ENSG00000230485	0	0	0	0	0	0		0	0	0	0	0	0
ENSG00000172164	1932	1237	170	1671	1430	1418		1492	1782	1432	1311	1406	1314
ENSG00000200795	4	0	0	0	1	0		3	0	5	3	4	0
ENSG00000230483	5	0	0	10	11	5		2	7	4	4	5	4
ENSG00000200796	0	0	0	0	0	0		0	0	0	0	0	0
ENSG00000200790	0	0	0	0	0	0		0	0	0	0	0	0
ENSG00000230480	0	0	0	0	0	0		0	0	0	0	0	0
XLOC_100082	0	0	0	0	1	0		0	0	2	0	0	6
ENSG00000260592	0	0	0	0	0	0		0	8	0	0	2	0
ENSG00000264229	0	1	0	0	2	1		1	2	1	0	1	2
ENSG00000258392	10	11	0	4	3	0		0	0	0	0	0	0
ENSG00000214342	0	0	0	0	0	0		0	0	0	0	0	0
ENSG00000222297	0	4	2	4	2	2		3	1	1	2	0	4
ENSG00000148386	199	239	204	236	429	624		13	11	11	12	12	24
ENSG00000214347	2	0	0	0	0	0		0	0	2	0	0	0
ENSG00000214344	0	0	0	0	0	0		0	0	0	0	0	0
ENSG00000174977	56	47	4	50	56	50		45	46	50	58	46	43
ENSG00000178828	0	0	0	0	0	0		0	0	0	0	0	0
XLOC_003005	3	14	4	4	2	11		7	4	18	3	9	11
ENSG00000020426	1297	820	230	1142	836	659		752	930	849	676	727	761
ENSG00000233440	0	0	0	0	0	0		0	0	0	0	0	0
ENSG00000204959	1825	1502	454	1879	1757	1687		3031	3327	2687	2414	2439	2477
ENSG00000233441	0	0	0	0	0	0		0	2	0	0	3	0
ENSG00000064932	4164	2938	1190	3373	3305	3244		3030	3628	3016	2786	2982	2889
ENSG00000229154	0	0	0	0	0	0		0	0	0	0	0	0
ENSG00000177770	1	1	0	1	0	1		1	0	0	1	0	1
ENSG00000101871	4802	2903	225	4258	3446	2965		4338	4334	3052	3564	3477	2933
ENSG00000286274	4	0	0	0	0	0		0	0	0	0	0	0
ENSG00000138115	17	11	8	16	19	24		20	33	16	43	39	32
ENSG00000275479	1	1	0	3	4	3		3	7	4	0	5	5
ENSG00000138111	1253	869	298	966	949	929		1168	1383	1065	1034	1154	1073
ENSG00000172789	0	0	0	0	0	0		0	0	0	0	0	0
ENSG00000275475	0	0	0	0	0	0		0	0	0	0	0	0
ENSG00000172785	1187	842	109	893	783	834		1445	1613	1349	1100	1466	1422
ENSG00000275476	0	0	0	0	2	0		3	0	3	0	3	2
ENSG00000138119	214	139	13	167	155	147		122	151	134	96	99	112
ENSG00000172780	343	1713	517	1924	1662	444		568	2463	1554	1333	1754	2040
ENSG00000150201	0	0	0	0	0	0		0	0	0	0	0	0
ENSG00000144724	13259	8608	1407	11735	9841	10215		10846	11901	9602	9194	9690	9834
ENSG00000261410	0	0	0	0	0	0		0	0	0	0	0	0
ENSG00000156689	211	179	75	198	200	202		277	209	181	197	182	195
ENSG00000271544	0	0	0	0	0	0		0	0	0	0	0	0
ENSG00000271547	2	4	0	0	0	0		0	2	0	0	0	0
ENSG00000271546	0	0	0	0	0	0		0	0	0	0	0	0
ENSG00000271543	0	0	0	0	0	65		4	0	0	0	0	0
ENSG00000236119	0	0	0	0	0	0		1	0	0	0	0	0
ENSG00000236118	0	0	0	0	0	0		0	0	0	0	0	0
ENSG00000236111	0	0	0	0	0	0		0	0	0	0	2	0
ENSG00000236110	0	0	0	0	0	0		0	0	0	0	0	0
ENSG00000236117	0	0	0	0	1	0		2	0	2	9	0	4
ENSG00000236116	0	0	0	0	0	0		0	0	0	0	0	0
ENSG00000236115	0	0	0	0	0	0		0	0	0	0	0	0
ENSG00000235023	159	160	91	151	141	146		179	149	216	209	130	197
[truncated: 61,066 more rows]
