# Supplementary material for: Trisomy 21-driven metabolite alterations are linked to cellular injuries in Down syndrome
Source: Cell Mol Life Sci. 2024 Mar 3;81(1):112. doi: 10.1007/s00018-024-05127-0 (PMC10909777; doi:10.1007/s00018-024-05127-0)
Supplement: Supplementary file 15 — Supplementary file15 (XLSX 2497 KB) [file 18_2024_5127_MOESM15_ESM.xlsx]

## Sheet: Table S6. genes readcount_RNA-s
geneID	N1	N2	N3	P1	P2	P3
ENSG00000272438	176	0	55	0	0	0
ENSG00000230699	8	10	28	34	11	8
ENSG00000241180	0	0	0	0	0	0
ENSG00000223764	64	75	80	26	41	61
ENSG00000272512	8	12	24	32	31	26
ENSG00000187583	4	7	0	0	0	7
ENSG00000187642	9	0	0	5	8	5
ENSG00000187961	190	240	179	204	205	211
ENSG00000223972	0	0	0	0	0	0
ENSG00000227232	4414	4172	4909	3996	5505	5806
ENSG00000278267	1	1	2	1	2	2
ENSG00000243485	1	0	2	5	4	1
ENSG00000284332	1	0	1	0	1	1
ENSG00000237613	0	3	1	1	0	0
ENSG00000268020	0	0	0	0	0	0
ENSG00000240361	0	0	0	0	0	0
ENSG00000186092	0	5	0	0	0	0
ENSG00000238009	27	31	64	48	21	24
ENSG00000239945	0	0	0	0	0	0
ENSG00000233750	0	0	1	0	1	1
ENSG00000268903	2	5	6	5	2	4
ENSG00000269981	1	0	1	0	0	0
ENSG00000239906	1	1	2	3	3	3
ENSG00000241860	35	57	61	58	32	92
ENSG00000222623	1	0	1	1	0	1
ENSG00000241599	0	2	0	0	0	0
ENSG00000279928	0	0	0	0	0	0
ENSG00000279457	741	983	364	470	646	795
ENSG00000273874	1	1	1	1	1	0
ENSG00000228463	67	264	118	137	55	127
ENSG00000286448	0	0	0	0	0	0
ENSG00000236679	27	19	14	14	17	12
ENSG00000236601	0	0	0	0	0	0
ENSG00000237094	867	1464	1886	2325	808	1075
ENSG00000269732	0	0	0	0	0	0
ENSG00000284733	2	1	1	2	1	1
ENSG00000233653	1	0	1	0	2	1
ENSG00000250575	5	2	7	3	4	7
ENSG00000278757	1	1	1	1	0	1
XLOC_009138	24	61	65	31	21	55
ENSG00000230021	9	63	58	7	17	37
ENSG00000235146	11932	12505	12714	4719	6040	6570
ENSG00000225972	3	2	1	4	1	0
ENSG00000225630	200	196	177	108	197	199
ENSG00000237973	22	21	17	39	38	51
ENSG00000278791	0	0	0	1	0	0
ENSG00000229344	1	0	1	1	0	2
ENSG00000240409	0	0	0	0	0	0
ENSG00000248527	27	38	34	17	26	30
ENSG00000198744	0	2	3	2	1	0
ENSG00000268663	0	0	0	0	0	0
ENSG00000284662	2	1	1	2	1	1
ENSG00000229376	1	0	0	0	1	0
ENSG00000228327	437	414	381	335	447	377
ENSG00000223181	1	1	1	0	0	1
ENSG00000229905	0	0	1	0	0	0
ENSG00000237491	30	49	20	18	20	26
ENSG00000285268	1	1	1	0	1	4
ENSG00000230092	208	145	236	251	227	301
ENSG00000177757	1	0	3	0	2	0
ENSG00000225880	21	22	10	17	10	29
ENSG00000187634	2132	1784	2049	1670	1558	1465
ENSG00000188976	2818	3858	3392	3097	3801	3587
ENSG00000188290	716	768	861	588	496	526
ENSG00000187608	7345	7997	7321	7925	7720	7312
ENSG00000231702	0	0	0	0	0	0
ENSG00000224969	4	4	1	4	0	0
ENSG00000237330	7	0	19	11	14	9
ENSG00000217801	17	66	36	78	69	159
ENSG00000273443	0	0	0	0	3	0
XLOC_009181	54	23	11	118	36	12
ENSG00000198976	1	0	0	0	0	2
ENSG00000272141	2	4	4	12	5	0
ENSG00000205231	0	0	0	0	0	0
ENSG00000162571	9	0	12	12	7	27
ENSG00000186827	13	4	0	9	3	0
ENSG00000131591	175	136	85	152	77	148
ENSG00000285812	0	0	0	0	0	0
ENSG00000188157	4296	4551	4846	6995	7504	9290
ENSG00000242590	0	0	0	0	0	0
ENSG00000078808	836	805	816	715	788	855
ENSG00000260179	2	3	12	8	13	4
ENSG00000184163	41	39	32	42	23	22
ENSG00000176022	1079	1193	1259	1122	1018	1261
ENSG00000230415	70	0	0	7	8	21
ENSG00000162572	61	76	124	67	20	48
ENSG00000160087	1241	1148	1544	1257	1062	2080
ENSG00000224051	128	207	176	188	157	175
ENSG00000169962	10	8	11	13	9	34
ENSG00000107404	3058	2794	2932	3000	2737	2748
ENSG00000284372	1	0	0	1	1	1
ENSG00000162576	2210	2355	2411	2656	1934	2383
ENSG00000131584	405	479	388	550	600	529
ENSG00000278073	0	0	0	0	0	0
ENSG00000169972	122	155	118	110	122	174
ENSG00000127054	1294	1263	1370	1659	1748	1878
ENSG00000283712	1	1	1	1	1	1
ENSG00000240731	10	7	15	18	7	3
ENSG00000175756	1863	2091	1744	1598	1532	1323
ENSG00000235098	51	65	89	40	23	39
ENSG00000225905	0	0	0	0	0	0
ENSG00000225285	77	64	55	38	19	74
ENSG00000221978	1659	1373	1706	1451	819	1293
ENSG00000179403	438	629	537	597	627	704
ENSG00000224870	214	246	258	273	329	333
ENSG00000242485	976	1146	698	505	854	376
ENSG00000264293	4	1	1	1	1	0
ENSG00000272455	30	62	42	54	28	64
ENSG00000205090	129	88	60	133	121	114
ENSG00000215915	30	0	18	0	10	97
ENSG00000160072	4367	4447	4504	3947	3937	3410
ENSG00000284740	95	29	40	31	100	104
ENSG00000197785	1957	2301	2453	1713	2331	2215
ENSG00000228594	33	46	45	42	24	54
ENSG00000286989	11	7	19	3	3	3
ENSG00000160075	5379	6138	5845	6338	5453	7029
ENSG00000215014	1891	1613	1592	1886	1264	1901
ENSG00000272106	387	560	367	431	281	311
ENSG00000197530	698	678	671	759	778	810
ENSG00000008130	4150	4268	4804	4472	3336	4832
ENSG00000189409	188	205	222	94	134	114
ENSG00000248333	2274	2257	2956	1601	2720	4041
ENSG00000272004	37	0	12	0	0	37
ENSG00000215914	257	333	309	222	139	226
ENSG00000189339	2243	2434	2519	2167	2249	3456
ENSG00000269737	2	4	6	6	6	0
ENSG00000008128	332	429	504	321	387	357
ENSG00000268575	554	0	263	521	619	788
ENSG00000227775	21	24	12	13	30	26
ENSG00000215790	861	860	914	883	926	1324
ENSG00000231050	12	4	9	5	8	8
ENSG00000178821	2	2	12	2	9	10
ENSG00000226969	3	0	0	3	0	3
ENSG00000078369	36431	42027	36481	30769	34740	45068
ENSG00000157933	317	329	413	396	430	807
ENSG00000067606	248	266	238	314	233	328
ENSG00000271806	2	0	5	0	2	0
ENSG00000182873	0	0	0	0	0	0
ENSG00000162585	653	804	732	697	676	955
ENSG00000234396	0	0	0	0	0	0
ENSG00000287356	71	86	60	176	95	88
ENSG00000116151	421	419	281	344	226	273
ENSG00000272161	0	0	0	0	0	0
ENSG00000269896	0	0	0	15	0	7
ENSG00000272420	2	12	2	0	0	6
ENSG00000149527	16	11	29	64	39	8
ENSG00000224387	0	0	0	0	0	0
ENSG00000229393	0	1	0	0	0	0
ENSG00000197921	3	5	3	0	0	3
ENSG00000272449	112	160	44	221	224	69
XLOC_009272	26	27	55	0	110	162
ENSG00000238164	0	0	0	0	0	0
ENSG00000157873	7	4	0	4	8	0
ENSG00000157881	1082	1253	1178	868	1058	910
ENSG00000177133	19	18	8	13	16	0
ENSG00000157916	5655	5662	5906	4780	4399	2384
ENSG00000157911	1281	1846	1279	1311	1051	1331
ENSG00000157870	345	789	407	610	558	578
ENSG00000142606	246	250	235	220	166	276
ENSG00000237058	0	0	0	0	53	0
ENSG00000215912	566	658	603	765	243	584
ENSG00000285945	0	0	0	0	0	0
ENSG00000283259	0	0	0	0	0	0
ENSG00000142611	733	507	754	64	239	320
ENSG00000283572	0	0	0	0	0	0
ENSG00000226286	0	0	0	0	0	0
ENSG00000279839	0	0	5	0	0	0
ENSG00000272235	0	0	0	0	0	2
ENSG00000287828	139	40	77	117	14	35
ENSG00000286518	0	0	0	0	0	0
ENSG00000130762	1671	1707	1760	3482	3822	3534
ENSG00000162591	1034	1252	1146	1125	1285	1322
ENSG00000207776	0	0	0	0	0	0
ENSG00000158109	1945	1815	2176	2439	2591	3167
ENSG00000235169	666	609	964	249	542	336
ENSG00000116213	560	564	517	609	531	555
ENSG00000078900	19	0	7	29	15	26
ENSG00000227589	0	0	0	0	0	0
ENSG00000235131	0	0	0	0	0	0
ENSG00000227372	269	252	290	339	238	261
ENSG00000276189	0	1	0	2	0	0
ENSG00000162592	0	20	21	0	2	48
ENSG00000130764	5307	5028	5165	5626	5231	6918
ENSG00000266075	0	0	0	0	0	0
ENSG00000272153	0	0	0	1	0	0
ENSG00000198912	414	373	425	382	284	490
ENSG00000236423	65	82	16	80	154	49
ENSG00000233304	0	0	0	24	6	6
ENSG00000226374	0	5	0	9	0	5
ENSG00000284674	5	0	0	0	0	0
ENSG00000236948	3	0	5	0	0	0
ENSG00000264341	0	0	0	0	0	0
ENSG00000116198	1107	1184	1004	945	1077	1703
ENSG00000169598	473	846	565	696	483	537
ENSG00000196581	220	304	189	168	326	233
ENSG00000287586	0	0	9	0	0	3
ENSG00000131697	1433	1559	1364	1110	1482	1646
ENSG00000069424	53	67	25	81	43	39
ENSG00000158292	136	165	193	193	115	112
ENSG00000069812	23	16	10	16	14	2
ENSG00000097021	494	384	409	195	235	350
ENSG00000271746	8	17	27	8	10	11
ENSG00000173662	0	0	36	0	0	0
ENSG00000162408	1228	1553	1368	1325	1242	1722
ENSG00000253022	0	0	0	0	0	0
ENSG00000229519	0	0	0	0	0	0
ENSG00000187017	79	149	116	217	375	221
ENSG00000265392	0	0	0	0	0	0
ENSG00000231868	0	0	0	25	7	0
ENSG00000215788	41	41	27	23	67	57
ENSG00000171680	232	294	295	200	145	149
ENSG00000204859	506	460	527	446	475	564
ENSG00000162413	830	1084	1067	1231	1213	1598
ENSG00000116273	1078	1297	1292	1270	1297	1671
ENSG00000116254	58	16	9	58	74	32
ENSG00000285629	0	0	0	0	0	0
ENSG00000116251	9727	12350	10399	11060	9762	10950
ENSG00000226944	16	12	15	4	23	6
ENSG00000158286	1019	1300	1160	688	620	695
ENSG00000116237	6125	6212	6032	3937	6192	7780
ENSG00000225077	638	629	445	368	186	271
ENSG00000237436	32	44	39	48	49	42
ENSG00000041988	822	852	944	703	777	762
ENSG00000007923	1117	1347	1069	1062	1154	1565
ENSG00000049249	230	287	262	134	136	147
ENSG00000270330	0	0	0	0	0	0
ENSG00000227634	0	18	47	0	16	6
ENSG00000200975	0	0	0	0	0	0
ENSG00000116288	12147	13425	11957	7888	7638	6388
ENSG00000200344	1140	1254	1146	838	533	498
ENSG00000284747	7	14	21	62	21	7
ENSG00000284716	0	0	4	0	0	0
ENSG00000116285	5525	7030	6136	4971	6033	8897
ENSG00000227950	100	141	104	121	134	79
ENSG00000171735	25751	25955	21411	16995	17332	17402
ENSG00000237365	11	0	0	0	2	0
ENSG00000207056	0	0	0	2	0	0
ENSG00000237402	0	4	6	0	4	9
ENSG00000237728	0	0	0	0	0	0
ENSG00000225126	0	0	0	0	0	0
ENSG00000270171	0	0	10	0	2	8
ENSG00000270035	0	0	0	0	0	0
ENSG00000269978	4	0	0	0	0	1
ENSG00000049245	13745	14382	14982	8918	8957	9578
ENSG00000269925	21	23	17	9	9	11
ENSG00000049246	95	109	96	144	189	153
ENSG00000236266	0	0	0	0	0	0
ENSG00000049247	12	35	85	0	91	35
ENSG00000142599	26342	24035	27412	22577	21092	16219
ENSG00000232912	1351	855	1009	1407	965	870
ENSG00000221083	2	0	0	0	1	0
ENSG00000270282	0	0	0	0	0	0
ENSG00000234619	0	0	0	0	0	0
ENSG00000224315	6	2	7	7	10	20
ENSG00000222511	0	1	1	0	1	0
ENSG00000226545	0	0	0	0	0	0
ENSG00000228423	17	18	18	32	35	13
ENSG00000229716	0	0	0	0	0	0
ENSG00000232208	4	1	2	4	5	5
ENSG00000142583	176	287	84	30	0	16
ENSG00000252404	0	0	0	0	0	0
ENSG00000180758	1267	1621	1585	1617	1238	1974
ENSG00000228526	1234	944	1319	1975	1667	1980
ENSG00000284357	1	1	1	1	1	1
ENSG00000234546	391	548	500	345	331	298
ENSG00000049239	1185	1265	1312	876	740	1275
ENSG00000284693	0	24	36	36	24	0
ENSG00000252956	0	0	0	0	0	0
ENSG00000171621	150	191	53	202	160	144
XLOC_009466	806	542	732	380	488	217
ENSG00000171612	10312	10457	11276	7191	7071	6113
ENSG00000231181	0	2	0	6	4	2
ENSG00000188807	399	364	450	422	225	655
ENSG00000171608	491	391	265	238	331	734
ENSG00000179840	0	0	0	0	0	0
ENSG00000233268	0	0	0	0	0	0
ENSG00000231789	886	808	1455	912	1169	1210
ENSG00000171603	11432	13113	12375	14838	13740	24266
ENSG00000271264	143	163	149	194	133	242
ENSG00000285701	613	501	587	427	426	453
ENSG00000178585	5292	5167	5056	3447	3179	3623
ENSG00000223989	0	0	0	0	0	0
ENSG00000230679	12525	16057	11479	32209	26412	27948
ENSG00000074800	88208	147024	95238	278251	217686	229387
ENSG00000274258	2	5	3	2	4	4
ENSG00000175262	40	0	0	0	0	0
ENSG00000130940	4006	3449	3687	1598	2177	2145
ENSG00000272078	10	44	19	12	8	18
ENSG00000116649	615	493	617	710	748	1120
ENSG00000120948	970	920	679	650	711	1274
ENSG00000277726	0	82	18	19	70	166
ENSG00000009724	0	17	0	10	23	5
ENSG00000271895	47	75	64	33	47	27
ENSG00000238199	13	14	21	7	13	15
ENSG00000120942	1157	1135	1135	1212	1190	1226
ENSG00000204624	196	258	131	195	208	278
ENSG00000285833	6	0	0	0	0	0
ENSG00000162441	4535	4819	4441	2076	2701	3405
ENSG00000228150	59	119	41	55	29	33
ENSG00000173614	8610	9089	9168	5208	4414	3709
ENSG00000202415	4	1	5	2	0	0
ENSG00000283611	0	0	0	0	0	0
ENSG00000265521	0	0	0	0	0	0
ENSG00000241326	0	0	0	0	0	0
ENSG00000162444	534	693	799	291	356	306
ENSG00000130939	7322	8668	7285	4545	4163	7562
ENSG00000224340	0	0	0	0	0	0
ENSG00000233623	0	0	0	0	0	0
ENSG00000201746	1	1	0	1	0	1
ENSG00000054523	12100	14667	13157	6064	7659	12482
ENSG00000264881	0	0	0	1	0	0
ENSG00000199562	3	0	3	0	0	4
ENSG00000264501	2	2	2	2	2	2
ENSG00000160049	15566	17902	16030	13384	11780	14672
ENSG00000284735	5	0	0	0	0	0
ENSG00000284642	3	4	0	0	0	0
ENSG00000142657	4918	5520	5126	3373	4659	5567
ENSG00000271989	8	10	11	2	9	7
ENSG00000251503	184	296	294	166	192	160
ENSG00000175279	574	665	1001	732	409	271
ENSG00000241563	21	21	16	3	7	5
ENSG00000203469	8	3	3	4	0	10
ENSG00000142655	260	302	402	352	307	339
ENSG00000287727	0	0	0	0	0	0
ENSG00000243267	0	0	0	0	0	2
ENSG00000171824	7907	8989	8907	5811	5853	6598
ENSG00000230337	1363	1409	1267	1141	734	839
ENSG00000226849	14	85	21	46	67	101
ENSG00000284708	0	0	0	0	0	0
ENSG00000116661	2470	2451	2490	2394	1920	2140
ENSG00000132879	517	553	604	300	358	421
ENSG00000116663	166	151	179	107	81	76
ENSG00000198793	9625	12536	10313	7551	8393	13480
ENSG00000225602	128	114	52	39	52	156
ENSG00000253086	0	0	0	0	0	0
ENSG00000171819	104	171	117	56	36	28
ENSG00000207451	0	0	0	0	0	0
ENSG00000238173	0	0	0	0	0	0
ENSG00000177674	877	1644	705	977	773	1142
ENSG00000116670	5684	5959	5552	4724	3492	3831
ENSG00000162490	223	153	143	42	37	199
ENSG00000285646	0	1931	0	7	2071	17
ENSG00000199347	161	1	174	1	1	106
ENSG00000201801	34	18	36	25	21	19
ENSG00000116685	3027	3002	3485	3485	3193	3648
ENSG00000287384	10	1	7	2	3	5
ENSG00000083444	1688	2175	1861	2323	1930	2389
ENSG00000270914	1	0	0	1	0	0
ENSG00000120949	102	0	43	0	43	127
ENSG00000201135	0	0	0	0	0	0
ENSG00000227875	0	0	0	0	0	0
ENSG00000285604	0	0	0	0	0	0
ENSG00000283789	0	0	0	0	1	0
ENSG00000028137	112	23	45	90	148	134
ENSG00000263676	0	0	0	0	1	0
ENSG00000202461	52	32	40	46	12	22
ENSG00000116691	967	1150	967	852	728	760
ENSG00000276869	0	0	0	0	0	0
ENSG00000116688	15801	18861	16479	12271	12853	15553
ENSG00000188984	7	13	7	0	0	6
ENSG00000274178	4	0	0	0	0	0
ENSG00000162496	9254	9119	11771	16933	14995	16288
ENSG00000221340	0	0	1	0	1	1
ENSG00000276830	1	1	1	2	0	3
ENSG00000272482	6	10	13	12	18	13
ENSG00000162493	1017	1414	1019	675	557	986
ENSG00000116731	2640	2610	2428	1701	1715	2934
ENSG00000048707	4640	5197	5341	3689	4100	6544
XLOC_009601	0	0	1162	0	0	0
ENSG00000239149	14	10	9	16	20	9
ENSG00000142621	61	105	108	26	83	135
ENSG00000233485	0	0	23	0	0	0
ENSG00000236045	0	0	0	0	0	0
ENSG00000142634	1836	1658	1645	1331	1562	1254
ENSG00000142615	0	0	0	0	0	0
ENSG00000215704	0	0	0	0	0	0
ENSG00000132906	2025	2196	2673	1914	1697	2469
ENSG00000235084	7	1	5	3	5	1
ENSG00000189337	1352	1674	1621	717	694	1070
ENSG00000252151	0	0	0	0	0	0
ENSG00000231606	0	0	0	0	0	0
ENSG00000234593	75	38	0	0	0	0
ENSG00000235829	0	0	0	0	0	0
ENSG00000287756	0	0	0	0	0	0
ENSG00000175147	363	280	463	598	532	814
ENSG00000171729	275	203	225	240	139	244
ENSG00000204464	0	0	0	0	0	0
ENSG00000215720	0	0	3	0	0	6
ENSG00000116138	3407	7273	6736	4588	2803	5036
ENSG00000251866	0	0	2	0	2	2
ENSG00000272510	0	0	0	1	0	1
ENSG00000116771	190	339	291	78	18	35
ENSG00000237301	16	13	8	43	13	15
ENSG00000197312	3751	4366	3917	2879	3575	5357
ENSG00000215695	24	13	19	11	20	17
ENSG00000237938	785	852	691	634	488	858
ENSG00000116786	9789	10922	9153	9465	7746	9868
ENSG00000162461	45	41	59	58	37	35
ENSG00000224459	0	31	22	0	0	0
ENSG00000162460	8	8	8	37	34	33
ENSG00000224321	1	2	0	1	0	1
ENSG00000233954	194	174	221	192	170	131
ENSG00000162458	1109	1377	1051	1425	1390	1535
ENSG00000183888	4	13	0	13	38	4
ENSG00000233078	0	0	0	0	0	0
ENSG00000179743	1643	1548	1417	1696	1547	1588
ENSG00000065526	3192	3814	3275	2720	3136	5126
ENSG00000270620	0	0	0	0	0	0
ENSG00000116809	1380	1510	1543	1440	1566	1333
ENSG00000234607	77	165	116	198	44	136
ENSG00000185519	56	128	127	137	37	226
ENSG00000224621	5	0	11	7	0	43
ENSG00000237276	13	34	0	13	0	0
ENSG00000234166	0	49	0	9	0	0
ENSG00000142632	372	525	413	415	375	354
ENSG00000186510	581	630	702	644	751	1006
ENSG00000173641	2910	3094	3718	3316	3920	4883
ENSG00000232456	0	0	0	0	0	0
ENSG00000184908	651	720	735	453	435	600
ENSG00000132881	180	223	200	200	166	150
XLOC_009725	7	5	8	18	0	22
ENSG00000233929	1	1	0	0	4	4
ENSG00000142627	5058	5959	6800	6184	6252	6805
ENSG00000227959	338	384	630	627	449	609
ENSG00000037637	8059	8581	8493	11169	10788	15028
ENSG00000055070	1148	1117	925	785	1001	1070
ENSG00000187144	792	902	741	780	579	765
ENSG00000226457	1	0	1	0	0	0
ENSG00000157191	1022	1572	1142	1458	2729	1167
ENSG00000226029	41	57	41	59	90	74
ENSG00000080947	380	271	448	199	139	199
ENSG00000219481	1831	1684	1658	968	1387	1644
ENSG00000186301	65	74	57	50	61	49
ENSG00000206652	1	1	1	14	10	2
ENSG00000261135	44	47	35	37	39	28
ENSG00000285853	5	0	0	4	0	0
ENSG00000224174	0	0	0	0	3	5
ENSG00000233421	57	1	79	129	135	113
ENSG00000277344	0	0	0	0	0	0
ENSG00000225710	0	0	0	0	0	0
ENSG00000271732	0	0	0	0	0	0
ENSG00000215908	445	698	592	459	530	490
ENSG00000283773	2	2	1	3	7	1
ENSG00000282143	0	6	0	0	0	0
ENSG00000207513	1	1	1	1	1	1
ENSG00000215910	70	95	95	45	41	65
ENSG00000177553	0	0	0	0	0	0
ENSG00000177000	709	536	839	397	462	735
ENSG00000011021	8602	7315	5118	7630	5875	4118
ENSG00000276470	0	0	0	1	0	1
ENSG00000278852	0	0	0	0	0	0
ENSG00000175206	129757	135750	160756	103412	114121	89126
ENSG00000275915	1	1	1	1	1	1
ENSG00000120937	199162	186425	210922	158062	149240	132772
ENSG00000280114	7	0	4	26	6	19
ENSG00000236698	60	108	42	85	46	67
ENSG00000268869	24	34	27	44	27	5
ENSG00000279151	0	0	0	0	0	0
ENSG00000186715	117	75	73	111	110	114
ENSG00000282740	0	0	0	0	0	0
ENSG00000058453	1189	1246	993	1048	774	1287
ENSG00000227684	5953	7261	7735	7231	8371	6432
ENSG00000207389	118	1	165	162	156	1
ENSG00000223643	1	0	0	1	0	1
ENSG00000230239	0	0	0	0	0	0
ENSG00000263811	1	0	1	0	0	0
ENSG00000228549	8	220	234	1	473	4
ENSG00000277234	0	0	0	0	0	0
ENSG00000238142	127	151	145	113	172	87
ENSG00000235241	25	11	23	25	35	14
ENSG00000207005	1	1	1	2	89	1
ENSG00000272426	33	27	40	19	30	24
ENSG00000226526	155	115	124	86	112	81
ENSG00000117122	828	805	933	788	788	883
ENSG00000286898	0	4	1	0	5	1
ENSG00000159363	776	1016	734	828	637	878
ENSG00000142623	84	13	84	17	0	34
ENSG00000117115	68	75	141	175	174	210
ENSG00000142619	64	0	23	64	18	0
ENSG00000266634	0	0	0	0	0	0
ENSG00000276747	10	0	0	0	0	0
ENSG00000117118	21128	19688	26454	18117	15019	14233
ENSG00000227751	217	387	300	443	244	626
ENSG00000179051	8969	12065	9069	7816	8528	12625
ENSG00000225387	22	0	0	0	0	33
ENSG00000179023	32	34	32	41	66	46
ENSG00000117154	16	151	0	389	34	91
ENSG00000280222	0	0	0	4	5	14
ENSG00000230035	0	0	0	0	0	0
ENSG00000074964	6748	7709	8605	8288	7867	7602
ENSG00000009709	1391	1211	962	0	110	37
ENSG00000159423	6217	6673	6169	3808	4045	3766
ENSG00000265606	0	0	0	0	0	0
ENSG00000221662	1	1	0	2	0	0
ENSG00000169991	1464	1727	1544	1871	1933	2594
ENSG00000211454	0	24	17	23	0	31
ENSG00000053372	3500	5052	4049	3871	3168	3294
ENSG00000286064	8	8	0	0	0	0
ENSG00000040487	1829	1826	1989	1899	1640	2038
ENSG00000162482	7	56	17	71	75	65
ENSG00000270728	0	0	0	0	0	0
ENSG00000053371	6826	6419	6604	5040	5551	3569
ENSG00000200403	1	0	0	0	0	0
ENSG00000272084	66	54	35	42	46	43
ENSG00000127481	15246	18642	16681	18354	18858	26815
ENSG00000230424	1123	1135	1109	1208	992	1489
ENSG00000127463	1862	2447	2469	2001	1966	2937
ENSG00000162542	244	297	202	423	538	419
ENSG00000188257	6	0	0	0	0	0
ENSG00000158786	4	0	0	0	0	0
ENSG00000169914	1889	2248	1773	1136	1288	2211
XLOC_009833	39	142	105	0	0	0
ENSG00000225986	9	0	0	0	0	0
ENSG00000162543	142	159	106	122	176	183
ENSG00000158816	18	0	0	0	0	0
ENSG00000226664	0	0	0	0	0	0
ENSG00000162545	239	255	354	240	281	337
ENSG00000183114	3	2	3	5	0	7
ENSG00000158825	71	0	0	255	0	73
ENSG00000077549	5354	5878	5564	5268	5204	5887
ENSG00000173436	3922	5492	4811	4168	3109	5399
ENSG00000240490	0	0	0	0	0	0
XLOC_000770	1	2	0	5	1	6
ENSG00000201609	0	0	0	0	0	1
ENSG00000235185	0	0	0	21	0	0
ENSG00000270136	226	0	89	131	160	0
ENSG00000158747	1022	1124	1211	335	396	375
ENSG00000226396	32	21	25	24	33	29
ENSG00000090432	1558	2049	1600	1584	1591	1891
ENSG00000158828	5246	6244	5477	4253	3801	4102
ENSG00000284005	1	1	1	1	1	1
ENSG00000117242	252	247	229	230	197	261
ENSG00000244038	12956	13795	14130	12945	11712	11141
ENSG00000117245	323	423	590	491	142	215
ENSG00000235432	0	0	0	0	0	0
ENSG00000189410	74	151	151	95	93	115
ENSG00000233069	0	0	0	0	5	0
ENSG00000127483	15585	17630	16326	10104	10388	15209
ENSG00000287192	1	4	4	0	0	0
ENSG00000227001	44	58	65	28	48	79
ENSG00000075151	4606	6501	4948	3054	3523	4998
ENSG00000251914	12	5	0	0	6	0
ENSG00000221808	2	3	1	2	2	2
ENSG00000233072	3	9	11	9	10	5
ENSG00000235112	55	83	45	105	69	105
ENSG00000236073	7	1	3	2	2	2
XLOC_009884	107	56	79	47	89	77
ENSG00000187952	22	41	37	12	37	32
ENSG00000117298	838	865	881	663	783	1197
ENSG00000236936	0	0	4	0	0	4
ENSG00000231105	0	0	0	0	0	0
ENSG00000162551	1353	1108	1224	1599	1546	1423
ENSG00000142794	831	706	836	798	638	818
ENSG00000176378	0	0	0	0	0	0
ENSG00000076864	229	189	197	263	294	289
ENSG00000090686	4576	5792	5809	2975	3814	5876
ENSG00000231978	123	93	81	80	129	98
ENSG00000187942	101	35	52	58	41	60
ENSG00000142798	8260	7335	8470	12309	12586	14170
ENSG00000232037	0	5	0	10	25	18
ENSG00000173369	2	0	0	0	0	0
ENSG00000184677	1166	1503	1152	826	1009	1419
ENSG00000237200	7	15	0	22	0	7
ENSG00000225952	136	186	110	125	109	221
ENSG00000133216	375	892	707	619	475	502
ENSG00000265422	0	0	0	0	0	0
ENSG00000264014	0	0	0	1	0	1
ENSG00000219073	6	53	0	108	12	0
ENSG00000285959	106	0	176	200	38	188
ENSG00000273610	0	0	0	0	0	0
ENSG00000201919	0	0	0	0	0	0
ENSG00000142789	0	18	0	0	0	26
ENSG00000278124	0	0	0	0	0	0
ENSG00000201273	0	0	0	0	0	0
ENSG00000228397	7	6	3	3	3	8
ENSG00000218510	19	84	72	29	62	25
ENSG00000070831	35327	33542	38337	27266	27729	24491
ENSG00000285752	4708	3671	4641	3664	3016	3352
ENSG00000285794	1	1	1	1	2	2
ENSG00000230068	73	44	91	20	34	104
ENSG00000271428	0	0	0	1	0	2
ENSG00000162552	491	556	552	107	179	183
ENSG00000285873	90	121	53	33	0	106
ENSG00000179546	2	9	7	0	2	0
ENSG00000240553	1004	1309	765	901	926	891
ENSG00000004487	43892	44897	47934	38749	35931	46182
ENSG00000263793	2	2	2	1	0	1
ENSG00000266802	0	0	0	0	0	1
ENSG00000169641	20460	23347	23674	14363	19351	29363
ENSG00000229010	2	0	0	0	0	0
ENSG00000206935	0	0	0	0	0	0
ENSG00000252578	0	0	0	0	0	0
ENSG00000261326	500	545	394	147	219	234
ENSG00000284726	5	0	0	0	0	0
ENSG00000125944	6675	6920	7744	3421	3982	7232
ENSG00000204219	1397	1206	1154	1833	1376	1211
ENSG00000232482	208	187	112	240	81	175
ENSG00000125945	4232	4311	4147	3296	3339	3348
ENSG00000249087	66	91	100	67	75	47
ENSG00000201405	1	1	1	1	1	1
ENSG00000007968	237	209	280	153	89	165
ENSG00000088280	9679	11006	9592	7739	8165	8913
ENSG00000285802	475	355	333	207	359	305
ENSG00000197880	0	0	0	0	0	132
ENSG00000117318	1291	1377	1369	1186	1205	1201
ENSG00000236810	618	334	740	616	558	490
ENSG00000011007	985	552	374	903	1006	917
ENSG00000057757	5728	5879	5937	8136	6718	6877
ENSG00000142676	23676	20655	18345	26989	27763	21553
ENSG00000188822	0	94	17	0	0	0
ENSG00000229106	2	0	0	0	0	2
ENSG00000232557	0	0	0	0	0	0
ENSG00000117305	3846	4609	4114	3924	4713	3957
ENSG00000179163	3978	3873	3203	3633	3429	3087
ENSG00000011009	2045	1797	2190	1986	1633	1417
ENSG00000117308	808	872	909	776	781	736
ENSG00000215905	0	0	0	0	0	0
XLOC_001000	263	212	192	239	240	401
ENSG00000185436	547	711	729	961	896	694
ENSG00000232298	0	22	0	0	0	0
ENSG00000158055	78	61	97	40	12	71
ENSG00000001460	318	384	487	119	179	199
ENSG00000001461	443	580	388	271	325	451
ENSG00000184454	43	54	22	11	16	54
ENSG00000227312	0	0	0	0	0	0
ENSG00000286061	0	152	0	40	0	103
ENSG00000117602	632	971	652	260	475	686
ENSG00000264443	0	72	62	39	0	48
ENSG00000133226	2013	2173	2232	1334	793	2587
ENSG00000189266	491	516	479	218	232	288
ENSG00000188529	4171	4071	3991	1268	2481	2666
ENSG00000261025	2	2	2	0	2	4
ENSG00000020633	87	10	0	116	76	59
ENSG00000278034	0	0	0	0	0	0
ENSG00000229162	0	0	0	0	0	0
ENSG00000284657	3	0	7	4	0	3
ENSG00000284602	37	45	47	46	64	58
ENSG00000117614	570	733	508	455	552	862
ENSG00000238482	567	646	406	199	306	554
ENSG00000169504	225683	246120	221919	74828	106643	161842
ENSG00000157978	127	185	270	142	150	120
ENSG00000225643	0	27	34	0	28	0
ENSG00000204178	18327	18294	19420	9870	11263	15497
ENSG00000117643	515	514	321	331	312	591
ENSG00000233478	0	0	0	0	0	0
ENSG00000117616	911	1068	871	790	882	1113
ENSG00000272432	8	7	6	2	3	0
ENSG00000261349	22	24	14	22	12	23
ENSG00000187010	14	8	10	0	0	10
ENSG00000224183	78	80	49	44	36	62
ENSG00000259984	0	0	0	0	0	0
ENSG00000183726	6519	7518	6977	3029	4494	5850
ENSG00000188672	83	275	450	602	447	547
ENSG00000238084	14	10	10	1	8	9
ENSG00000236528	24	46	20	33	21	33
ENSG00000182749	414	399	483	676	392	617
ENSG00000162430	1898	1979	2205	1306	1538	2001
ENSG00000255054	0	2	0	2	5	0
ENSG00000228172	15	20	31	14	25	16
ENSG00000117640	1325	2045	1997	1825	1636	2109
ENSG00000127423	2189	2435	2235	1302	859	1003
ENSG00000272478	2	2	1	1	2	1
ENSG00000158006	2402	3207	2857	2640	2385	2827
ENSG00000207237	45	8	5	62	15	30
ENSG00000158014	26	0	6	0	0	13
ENSG00000158008	207	233	247	85	115	129
XLOC_010117	194	188	178	0	47	107
ENSG00000117632	8398	7979	7709	2534	4164	4529
ENSG00000229786	0	0	0	0	0	0
ENSG00000223624	0	0	2	0	0	0
ENSG00000283938	1	1	1	1	1	1
ENSG00000158022	1817	1614	1537	1165	1654	1175
ENSG00000175087	707	937	837	194	211	365
ENSG00000282872	41	28	7	14	0	21
ENSG00000197245	331	405	463	199	137	129
ENSG00000236782	28	31	29	20	12	15
ENSG00000142684	56	115	45	91	101	97
ENSG00000142675	156	74	84	173	155	231
ENSG00000236155	25	7	0	24	0	17
ENSG00000278572	0	0	0	0	0	0
ENSG00000130695	4965	6385	5838	3370	2960	3353
ENSG00000270733	79	72	29	53	61	87
ENSG00000176092	107	120	236	107	142	84
ENSG00000225854	0	0	0	0	0	0
ENSG00000142669	735	968	622	646	547	564
ENSG00000158062	493	440	606	352	435	202
ENSG00000169442	38	0	28	33	6	6
ENSG00000131914	26600	32195	27312	30605	28764	41616
ENSG00000117682	3278	4065	4820	3504	3229	3056
ENSG00000225891	135	293	180	150	220	236
ENSG00000223583	1	0	4	0	0	0
ENSG00000238316	3	0	0	0	0	0
ENSG00000117676	1106	1300	1274	1472	1173	1132
ENSG00000238705	0	0	0	0	0	0
ENSG00000198830	6108	6396	6749	2086	2709	3444
ENSG00000060642	313	125	292	319	363	489
ENSG00000260063	804	918	234	783	1050	975
ENSG00000117713	1322	1806	1685	1260	1420	1971
ENSG00000175793	77	69	110	18	25	11
ENSG00000204160	3011	3768	3167	3644	4217	3686
ENSG00000172746	0	0	0	0	0	0
ENSG00000225294	1	1	0	2	0	0
ENSG00000175707	295	574	255	1089	909	1018
ENSG00000142751	1993	1928	1768	2249	1897	2179
ENSG00000226698	0	0	0	0	0	0
ENSG00000198746	350	295	478	437	448	522
ENSG00000090273	2770	2791	2974	2955	2992	4393
ENSG00000131910	22	4	9	5	0	0
ENSG00000253368	3010	2895	2729	3530	3582	3776
ENSG00000158246	752	817	556	924	930	1038
ENSG00000214973	6	18	7	6	4	3
ENSG00000225159	4	18	11	7	6	5
ENSG00000090020	400	602	412	656	598	1369
ENSG00000243659	3	6	0	0	0	8
ENSG00000142784	3190	3225	3108	3000	4135	4872
ENSG00000252098	0	0	0	0	0	0
ENSG00000174950	9	9	11	13	5	12
ENSG00000181773	39	62	64	50	36	57
ENSG00000142748	184	174	131	2108	2380	2083
ENSG00000142733	80	164	118	97	61	117
ENSG00000186501	585	683	810	682	567	1025
ENSG00000206888	3	3	1	2	2	4
ENSG00000241547	8	7	6	13	6	13
XLOC_010201	77	0	126	476	253	47
ENSG00000142765	263	326	276	371	323	342
ENSG00000237429	87	148	234	79	90	85
XLOC_010221	45	0	0	0	45	15
ENSG00000000938	0	0	0	0	18	0
ENSG00000158195	14493	16348	14781	15214	17238	24734
ENSG00000241169	10	16	5	0	7	43
ENSG00000235912	20	10	8	18	12	16
ENSG00000126705	1149	1112	1413	731	764	766
ENSG00000287244	8	2	6	11	2	4
ENSG00000126709	3548	2879	3660	1405	1455	1029
ENSG00000225886	177	390	123	91	156	83
ENSG00000206767	0	0	0	0	0	0
ENSG00000226662	0	0	0	0	0	0
ENSG00000207095	0	0	0	0	0	0
ENSG00000009780	3479	3122	3113	2103	2058	1731
ENSG00000231344	0	0	1	1	1	2
ENSG00000230833	0	0	0	0	1	2
ENSG00000130775	47	74	48	35	0	71
ENSG00000117758	21234	22159	20166	15057	14567	13850
ENSG00000269971	2	3	2	7	4	3
ENSG00000270031	0	4	11	3	3	1
ENSG00000223062	0	0	1	0	0	0
ENSG00000286433	610	514	492	484	334	468
ENSG00000117751	15453	8685	15172	14586	6944	13247
ENSG00000252947	12	15	10	2	6	7
ENSG00000117748	24069	23784	25968	18165	17159	17432
ENSG00000130768	722	774	648	635	872	637
ENSG00000227050	170	169	272	347	234	221
ENSG00000158156	1659	1727	1440	1667	1381	1423
ENSG00000228589	19	116	70	51	78	99
ENSG00000169403	23	45	106	259	181	81
ENSG00000158161	16578	19449	18193	12503	13852	16271
ENSG00000238231	5	6	7	3	2	4
ENSG00000240750	2	4	2	6	0	2
ENSG00000130770	542	562	490	245	256	442
ENSG00000270605	4	46	28	4	7	5
ENSG00000130766	2267	1972	2163	4622	4479	5484
ENSG00000126698	41990	39503	42157	28508	25736	25079
ENSG00000130772	882	828	1659	1532	1191	1418
ENSG00000206779	15	33	28	13	24	12
ENSG00000204138	1567	1678	868	1022	522	1521
ENSG00000229820	6	1	10	0	4	2
ENSG00000221216	0	0	0	0	0	0
ENSG00000279443	20	5	6	5	13	13
ENSG00000180198	774	445	884	649	874	821
ENSG00000242125	1067	1352	1451	1417	1290	1442
ENSG00000274266	2	2	2	2	3	2
ENSG00000200087	565	496	668	563	559	430
ENSG00000231468	85	58	42	69	56	45
ENSG00000120656	10566	8620	10179	8087	7912	6884
ENSG00000188060	51	60	60	32	37	41
ENSG00000229388	21	37	30	24	35	17
ENSG00000270103	0	0	0	0	0	0
ENSG00000274978	237	217	235	234	243	153
ENSG00000180098	3544	4236	3504	3076	3337	2183
ENSG00000197989	286	348	326	429	391	361
ENSG00000221539	5	8	7	8	8	4
ENSG00000278274	1	1	1	1	1	1
ENSG00000273544	8	14	17	22	15	15
ENSG00000280498	1	1	1	1	1	1
ENSG00000274582	1	1	1	1	1	1
ENSG00000162419	1674	1679	1704	1317	1032	1435
ENSG00000252777	0	0	0	0	0	0
ENSG00000116329	159	242	203	127	89	133
ENSG00000233427	0	0	0	0	0	0
ENSG00000198492	2694	2988	3588	3903	2541	3005
ENSG00000225750	11	30	0	6	9	14
ENSG00000116350	1523	1621	1755	1559	1938	2967
ENSG00000277916	1	1	1	1	2	1
ENSG00000116353	152	166	147	93	172	227
ENSG00000237934	0	0	0	0	0	0
ENSG00000159023	1119	1511	1399	723	705	986
ENSG00000225616	44	42	34	18	12	16
ENSG00000206704	0	1	0	1	0	0
ENSG00000277958	0	4	0	1	3	0
ENSG00000253304	1276	1370	1334	774	823	956
ENSG00000228176	0	0	0	0	0	0
ENSG00000162510	11	19	17	31	11	30
ENSG00000186056	107	64	36	37	88	72
ENSG00000060656	4002	4782	3941	6313	5928	7238
ENSG00000287510	0	0	0	4	0	0
ENSG00000162511	181	454	408	541	531	562
ENSG00000264773	0	0	0	0	2	0
ENSG00000223382	21	13	28	13	30	14
ENSG00000162512	4461	4827	4841	4685	4247	5538
ENSG00000084628	1580	3536	2751	2051	1309	1860
ENSG00000134644	31475	38149	41072	21251	23730	45361
ENSG00000237329	8	17	8	21	13	16
ENSG00000232768	0	0	0	0	0	0
ENSG00000060688	13434	15124	13769	13746	9261	11189
ENSG00000229447	8	4	1	3	6	4
ENSG00000168528	40	35	62	110	116	120
ENSG00000260386	3	0	0	9	2	2
ENSG00000265961	0	0	0	0	0	0
ENSG00000284543	6	0	25	17	27	14
ENSG00000229167	13	23	0	0	45	0
ENSG00000142910	366	406	384	251	263	303
ENSG00000121766	43552	40063	48311	31028	33776	28728
ENSG00000229044	0	0	0	0	0	0
ENSG00000121769	31134	25722	29041	16031	12227	12951
ENSG00000254545	0	0	0	0	6	0
ENSG00000134668	277	410	244	208	270	288
ENSG00000121753	972	939	1067	1017	934	1241
ENSG00000266580	0	0	0	0	0	0
ENSG00000121764	0	22	0	11	9	24
ENSG00000235790	293	314	246	250	206	309
ENSG00000162517	7452	10331	12023	10540	10308	10671
ENSG00000264078	0	0	0	0	26	0
ENSG00000084636	2583	2435	2391	1731	1278	1566
ENSG00000203620	0	12	0	13	0	0
ENSG00000269967	1705	439	262	201	40	378
ENSG00000184007	3742	4644	4276	3109	3323	5363
ENSG00000228634	329	348	379	371	364	819
ENSG00000121774	16631	20000	21317	18695	20448	26500
ENSG00000203325	120	173	68	52	106	80
ENSG00000121775	450	809	774	607	632	780
ENSG00000266203	1	0	0	0	2	0
ENSG00000276493	0	0	0	0	0	0
ENSG00000084652	2582	2899	2815	3207	2736	4766
ENSG00000025800	10912	12547	12856	8760	9295	13797
ENSG00000250135	1	0	0	1	0	1
ENSG00000182866	104	76	67	84	230	0
ENSG00000277617	0	0	0	0	0	0
ENSG00000116478	1924	2281	2340	1322	1120	3462
ENSG00000175130	2148	2389	2418	1978	1965	2556
ENSG00000160050	247	321	279	237	207	245
ENSG00000224066	94	72	103	63	91	77
ENSG00000160051	56	92	46	56	76	39
ENSG00000222046	23	8	11	16	6	0
ENSG00000160055	408	228	327	213	226	124
ENSG00000084623	12249	12269	11753	10185	9782	10659
ENSG00000220785	674	570	692	502	476	573
ENSG00000229259	0	0	0	0	0	0
ENSG00000233775	33	7	10	28	23	10
ENSG00000162526	55	53	62	32	33	30
ENSG00000225828	47	59	63	25	54	69
ENSG00000160058	6243	6695	5210	4210	3751	6079
ENSG00000224333	0	0	0	0	0	0
ENSG00000254553	0	0	0	0	0	0
ENSG00000273274	336	382	436	138	182	223
ENSG00000160062	3409	3119	3488	1930	1976	3110
ENSG00000176261	900	978	969	515	634	521
ENSG00000200591	26	43	14	3	0	0
ENSG00000160097	239	197	282	18	83	54
ENSG00000121905	0	22	0	0	0	0
ENSG00000121900	256	129	137	252	157	197
ENSG00000287691	261	226	187	269	247	383
ENSG00000116514	5285	5718	5458	5816	5351	7300
ENSG00000162522	466	369	580	921	915	1183
ENSG00000134684	2011	2471	2311	2446	3472	3439
ENSG00000116497	1984	1883	2038	1624	1123	1355
ENSG00000162521	19098	18395	19067	13291	9853	14306
ENSG00000162520	358	386	438	84	35	80
ENSG00000224409	0	0	0	24	0	0
ENSG00000142920	227	158	157	136	181	191
ENSG00000284721	0	0	0	0	0	0
ENSG00000116525	339	517	419	272	163	335
ENSG00000279179	8	0	8	4	0	0
ENSG00000160094	2583	2455	3275	1665	1905	2263
ENSG00000270115	1	5	4	10	3	6
ENSG00000239670	0	0	0	0	3	0
ENSG00000236065	281	320	349	269	188	270
ENSG00000004455	19858	21747	23115	18094	20088	16918
ENSG00000276645	0	0	0	0	0	0
ENSG00000121903	863	770	963	653	661	1298
ENSG00000184389	3	0	0	57	3	0
ENSG00000225313	275	438	153	208	165	411
ENSG00000134686	14704	18430	17498	18469	17386	30083
ENSG00000284154	4	1	1	3	1	2
ENSG00000222112	11	13	6	3	4	27
ENSG00000233246	208	237	214	188	372	179
ENSG00000142698	0	0	0	0	4	7
ENSG00000121904	597	834	458	320	374	358
ENSG00000227000	0	0	0	0	0	0
ENSG00000176256	0	0	0	0	0	0
ENSG00000231163	0	0	0	0	0	0
ENSG00000201148	0	0	0	0	0	0
ENSG00000116544	248	126	179	32	233	328
ENSG00000287703	64	0	0	16	0	65
ENSG00000207941	0	0	0	0	0	0
ENSG00000163866	5698	6258	5091	5374	4711	6597
ENSG00000189280	0	16	0	0	0	0
ENSG00000189433	4	0	8	0	11	4
ENSG00000255811	0	0	0	0	0	0
ENSG00000188910	3	0	9	11	0	14
ENSG00000187513	61	32	61	83	77	125
ENSG00000230163	0	0	0	0	0	1
ENSG00000284773	5	5	15	6	45	25
ENSG00000241014	5	5	13	12	6	17
ENSG00000271741	211	337	584	96	5	450
ENSG00000243749	1239	1402	1235	889	995	680
ENSG00000163867	3112	3171	2696	1231	1633	2331
ENSG00000284640	11	24	0	11	9	24
ENSG00000197056	1666	1652	1527	628	897	1027
ENSG00000233940	0	0	0	0	0	0
ENSG00000116560	6366	7174	6932	4246	4833	7244
ENSG00000240374	15	3	0	0	23	9
ENSG00000227409	605	1687	886	506	550	1106
ENSG00000146463	15371	18594	18969	7869	9423	12366
ENSG00000201542	1	0	0	1	4	0
ENSG00000229994	291	206	187	213	225	226
ENSG00000278702	0	0	1	0	1	1
ENSG00000239636	0	0	0	11	32	0
ENSG00000116819	12	4	0	4	12	3
ENSG00000142687	2532	3255	3024	2395	2035	3079
ENSG00000236274	19	7	12	9	21	7
ENSG00000020129	307	441	363	344	298	414
ENSG00000134698	7750	9227	8503	5572	6032	9561
ENSG00000126067	32500	33551	33302	21801	21088	20694
XLOC_010552	0	0	203	0	0	0
ENSG00000142686	55	96	44	14	56	51
ENSG00000092853	982	1022	861	293	255	399
ENSG00000232335	0	0	0	0	0	0
ENSG00000092850	30	30	29	22	35	33
ENSG00000171812	116	103	224	52	52	39
ENSG00000116863	2449	2448	2419	2883	3103	2065
ENSG00000092847	3640	4348	3588	3087	3583	1293
ENSG00000271164	0	0	0	0	0	0
ENSG00000286899	20	8	5	5	0	18
ENSG00000271914	1020	598	997	47	744	186
ENSG00000126070	8859	8969	8935	5737	7243	9852
ENSG00000271554	82	74	117	147	82	65
ENSG00000054116	2892	3848	3297	3137	2740	3359
ENSG00000116871	309	307	404	341	239	253
ENSG00000231849	111	233	134	117	108	223
ENSG00000054118	1958	2885	2141	1552	1921	4102
XLOC_001584	76	37	0	15	2	17
ENSG00000286379	3	3	13	0	10	0
ENSG00000214193	645	658	1051	780	655	944
ENSG00000142694	1992	1747	1973	1382	1473	1245
ENSG00000116883	33	26	12	36	54	86
ENSG00000196182	2583	2385	2857	2400	2569	3164
ENSG00000181817	732	565	720	374	422	471
ENSG00000284705	10	0	0	0	5	0
ENSG00000163873	183	367	137	46	259	274
ENSG00000119535	26	24	28	0	20	0
ENSG00000233621	72	65	168	105	183	213
ENSG00000163874	506	625	685	957	942	937
ENSG00000283724	1	1	0	1	1	0
XLOC_001592	526	605	1016	569	657	785
ENSG00000222821	0	0	0	0	0	0
ENSG00000116885	941	693	823	550	781	386
ENSG00000201448	2	3	2	2	2	0
ENSG00000116898	3592	3913	3116	2237	2223	1902
ENSG00000237749	5	2	1	1	5	3
ENSG00000163877	647	624	672	803	794	1174
ENSG00000232273	22	17	0	13	17	4
ENSG00000163875	3935	3287	3660	2844	2141	2842
ENSG00000263675	2	4	1	1	1	1
ENSG00000169218	103	80	134	10	19	28
ENSG00000116922	961	1252	1196	733	618	943
ENSG00000183317	76	13	37	76	31	116
ENSG00000200421	0	0	0	0	0	0
ENSG00000134690	2207	1931	2006	786	768	1099
ENSG00000163879	715	792	696	440	415	596
ENSG00000134697	9712	10939	9365	4804	6236	8982
ENSG00000230955	5	5	9	13	6	0
ENSG00000204084	1841	1809	2912	2120	2029	3109
ENSG00000252448	0	0	0	0	0	0
ENSG00000222282	0	0	0	0	0	0
ENSG00000185090	76	67	36	44	70	77
ENSG00000233728	2	4	0	2	0	0
ENSG00000196449	2633	2491	2697	3240	2944	3123
ENSG00000197982	3162	3149	2982	2869	2701	2727
ENSG00000188786	1072	1273	1242	1048	1073	1897
ENSG00000235673	0	0	0	0	0	0
ENSG00000183386	325	605	467	575	637	765
ENSG00000183431	13701	16407	14358	12607	11955	15512
ENSG00000185668	19	8	18	9	16	2
ENSG00000275350	19	0	0	23	12	3
ENSG00000200796	0	0	0	0	0	0
ENSG00000183520	5106	6371	5504	3061	3583	3978
ENSG00000116954	1645	1391	1581	1665	1603	2749
ENSG00000273637	0	0	0	0	0	0
ENSG00000228436	717	557	497	338	492	593
ENSG00000214114	3048	2837	3906	1788	2167	2164
ENSG00000274944	22	0	0	0	6	0
ENSG00000131233	0	0	4	0	0	0
ENSG00000158315	0	0	80	0	0	0
ENSG00000199963	0	0	0	0	0	0
ENSG00000207466	0	0	0	0	0	0
ENSG00000235549	0	0	0	0	0	0
ENSG00000174574	13890	18201	9624	12332	7522	8506
ENSG00000168653	74743	71997	75099	40911	39800	32541
ENSG00000183682	338	336	449	1767	1442	2059
ENSG00000237624	5	8	14	5	6	11
ENSG00000243970	87	125	173	41	121	132
ENSG00000163909	24	80	18	28	16	64
ENSG00000225903	0	0	0	0	0	0
ENSG00000116981	11	47	0	71	0	24
ENSG00000116983	205	352	209	73	132	51
ENSG00000284719	9	0	0	0	0	7
ENSG00000284678	0	0	0	0	0	0
ENSG00000084072	5336	6210	6764	6689	5877	5699
ENSG00000225333	0	0	0	0	0	0
ENSG00000252413	0	0	0	0	0	0
ENSG00000116985	197	157	123	635	569	1036
ENSG00000198754	5	8	17	10	7	16
ENSG00000285905	0	0	0	0	0	0
ENSG00000090621	2873	3401	2905	2583	2616	3805
ENSG00000228060	215	262	264	250	230	406
ENSG00000201457	6	10	10	14	14	5
ENSG00000168389	18	89	29	44	27	23
ENSG00000228477	1	3	1	3	0	0
ENSG00000116990	221	399	290	405	372	531
ENSG00000236546	46	53	37	62	38	42
ENSG00000043514	3623	2235	2253	2409	2320	3228
ENSG00000202222	5	4	5	7	4	2
ENSG00000127603	23293	27010	23326	15053	17161	25018
ENSG00000226438	5321	5560	4234	4756	3329	4574
ENSG00000206654	0	0	0	0	0	0
ENSG00000222378	0	0	0	0	0	0
ENSG00000287422	50	156	163	135	92	76
ENSG00000270040	4	6	11	2	3	2
ENSG00000217897	0	0	0	0	0	0
XLOC_010734	52	45	26	40	45	54
ENSG00000131236	33803	37916	37259	30146	27976	29447
ENSG00000131238	4819	1688	4898	3275	1863	1376
ENSG00000049089	631	893	1010	247	296	266
ENSG00000284677	38	0	0	0	25	0
ENSG00000084070	269	420	348	426	376	456
ENSG00000213172	0	0	0	0	0	0
ENSG00000260920	40	57	55	9	4	45
ENSG00000187801	479	382	348	130	147	210
ENSG00000187815	570	564	510	156	371	534
ENSG00000238287	0	0	0	0	0	64
ENSG00000164002	131	192	213	253	202	424
ENSG00000227278	0	0	0	0	0	0
ENSG00000238186	0	4	0	0	0	0
ENSG00000117010	939	573	459	172	178	251
ENSG00000117000	24885	23492	23495	14198	20280	33254
ENSG00000207508	0	0	0	1	0	0
ENSG00000188800	0	0	0	3	0	3
ENSG00000259943	256	253	291	95	70	152
ENSG00000231296	13	19	1	6	19	22
ENSG00000084073	23720	25957	23706	9882	12308	18383
ENSG00000117016	1851	2183	2167	1512	1752	1954
ENSG00000287743	26	12	31	21	17	31
ENSG00000117013	49	29	62	47	26	35
ENSG00000264582	0	0	0	0	0	0
ENSG00000179862	457	511	504	351	448	340
ENSG00000237899	698	700	742	815	532	345
ENSG00000272145	7145	5674	7128	4274	4712	4679
ENSG00000066136	2088	2093	2154	1636	1244	1346
ENSG00000198974	2	3	3	3	0	3
ENSG00000207962	2	1	6	1	0	1
ENSG00000171793	2818	3415	3269	1915	1285	2317
ENSG00000204060	141	131	125	174	136	194
ENSG00000229901	0	0	4	0	0	0
XLOC_001826	41	29	51	29	19	0
ENSG00000127129	13	61	26	56	16	7
ENSG00000197273	14	11	15	49	35	30
ENSG00000281207	3329	3323	2731	2210	1925	2830
ENSG00000171790	57	50	53	41	29	55
ENSG00000010803	86859	84481	88601	58375	63473	62620
ENSG00000235358	115	189	135	112	143	140
ENSG00000215893	1	1	0	0	0	0
ENSG00000287400	937	855	563	414	596	448
ENSG00000213987	3	0	0	2	0	0
ENSG00000286640	85	128	52	93	63	34
XLOC_001831	149	270	0	791	262	0
ENSG00000127124	115	142	146	53	67	90
ENSG00000230881	0	0	0	0	0	0
ENSG00000230638	0	0	0	4	0	0
ENSG00000284895	0	0	0	0	0	230
ENSG00000177181	1142	718	1064	1669	1795	2071
ENSG00000235002	46	25	11	14	72	7
ENSG00000198815	5935	6944	6444	6171	7339	6092
ENSG00000227527	0	0	0	0	0	21
ENSG00000066185	313	518	298	458	394	344
ENSG00000127125	2798	2825	3643	1787	3540	3054
ENSG00000186409	168	237	181	132	96	241
ENSG00000230116	0	0	0	0	0	0
ENSG00000236876	0	0	0	0	2	0
ENSG00000200254	0	0	0	0	0	0
ENSG00000236180	2	0	0	0	0	0
ENSG00000285728	223	211	183	183	222	115
ENSG00000171960	12495	12308	12174	8849	9198	6826
ENSG00000234917	20	39	10	24	10	10
ENSG00000164007	80	67	66	101	86	66
ENSG00000065978	14353	16201	15468	7903	9576	12098
ENSG00000117385	3072	3457	3167	2727	2759	3188
ENSG00000225099	14	10	6	6	7	2
ENSG00000164011	78	159	268	132	56	108
ENSG00000164008	254	338	330	314	106	306
ENSG00000283580	22	70	222	127	104	105
ENSG00000228452	0	0	3	0	0	0
ENSG00000274386	218	14	104	150	82	156
ENSG00000177868	2403	2484	2595	2385	2533	2231
ENSG00000164010	1350	1252	1267	995	1088	1111
ENSG00000228192	117	98	146	61	61	50
ENSG00000186973	46	44	32	39	25	12
ENSG00000253313	137	131	181	219	278	276
ENSG00000117394	8787	9381	8514	32856	35532	51280
ENSG00000284138	6	5	7	17	8	12
ENSG00000227533	172	184	187	637	375	270
ENSG00000283973	0	0	0	1	0	13
ENSG00000207256	0	0	0	0	0	0
ENSG00000117400	21	9	23	34	14	7
ENSG00000287113	10	4	15	16	11	13
ENSG00000234694	19	19	44	19	6	16
ENSG00000066056	152	168	253	419	318	483
ENSG00000117395	1752	2138	2394	2309	2118	1869
ENSG00000284410	0	1	0	1	0	0
ENSG00000243710	309	330	245	62	22	408
ENSG00000199240	0	0	0	0	0	1
ENSG00000179178	250	297	319	797	356	273
ENSG00000117399	796	859	773	247	337	379
ENSG00000066322	607	556	541	493	327	503
ENSG00000283836	1	1	1	1	0	1
ENSG00000159479	1585	2477	1763	1881	1855	1876
ENSG00000229431	79	125	38	32	87	73
ENSG00000198198	476	601	643	502	568	603
ENSG00000229372	5	5	0	0	3	5
ENSG00000274975	0	0	0	1	0	0
ENSG00000178922	360	313	313	250	211	199
ENSG00000229348	12	17	0	0	0	0
ENSG00000142949	2973	3163	3144	3666	3877	6501
ENSG00000117407	27	7	23	10	4	7
ENSG00000117408	1298	1589	1455	1466	1113	1627
ENSG00000066135	4671	5705	5041	3095	3742	5451
ENSG00000284989	0	7	89	0	41	0
ENSG00000236200	92	53	68	59	25	44
ENSG00000126091	308	243	242	139	177	310
ENSG00000229444	0	0	0	0	0	0
ENSG00000283414	0	0	1	2	0	1
ENSG00000233674	0	0	0	0	0	1
ENSG00000224751	14	0	2	0	0	0
ENSG00000283477	1	0	1	0	0	1
ENSG00000271329	52	95	17	87	169	61
ENSG00000196517	443	365	386	455	440	408
ENSG00000117411	3473	3610	4172	3019	3129	3322
ENSG00000159214	113	161	87	115	201	91
ENSG00000230615	123	94	148	124	179	155
ENSG00000227163	0	0	2	0	0	0
ENSG00000271647	0	0	0	1	0	0
ENSG00000285649	54	68	99	50	115	115
ENSG00000132768	745	715	844	822	548	789
ENSG00000117410	3817	3770	3950	3334	3104	3344
ENSG00000178028	171	260	173	163	206	296
ENSG00000117419	23918	24251	25110	20623	21603	19147
ENSG00000233602	5	9	5	2	1	14
ENSG00000200169	17	24	16	19	18	10
ENSG00000198520	74	65	114	135	64	58
ENSG00000199377	121	110	123	110	112	79
ENSG00000187147	2732	2056	2316	2973	2541	2628
ENSG00000263381	0	0	0	0	0	0
ENSG00000126106	373	354	354	299	329	400
ENSG00000142959	27	17	36	24	34	16
ENSG00000222009	17	25	17	25	14	27
ENSG00000173846	170	226	144	291	270	296
ENSG00000188396	13	7	16	7	9	7
ENSG00000117425	20	70	9	60	42	40
ENSG00000202444	25	40	29	21	24	18
ENSG00000070785	3808	4284	4362	2998	3210	3108
ENSG00000229815	205	159	134	178	199	146
ENSG00000253039	0	0	0	0	0	0
ENSG00000186603	115	130	143	8	36	23
ENSG00000280670	45	21	50	59	40	32
ENSG00000162415	7853	6531	10233	11443	8694	9181
ENSG00000234315	0	2	3	1	1	3
ENSG00000281912	8	5	18	31	18	30
ENSG00000132781	486	567	696	562	462	532
ENSG00000132773	544	490	483	468	425	362
ENSG00000070759	507	768	668	563	615	832
ENSG00000236872	0	6	84	7	32	20
ENSG00000126107	260	302	231	252	233	297
ENSG00000126088	3350	3003	3282	1620	1765	1428
ENSG00000225721	29071	27088	25126	34340	25655	23394
ENSG00000142945	5307	6522	6410	2858	2523	2383
ENSG00000142937	49409	42835	49859	53063	48806	43785
ENSG00000264294	1	1	1	1	1	1
ENSG00000200913	61	70	86	44	45	32
ENSG00000202031	11	10	9	12	11	8
ENSG00000207421	1	1	1	1	1	1
ENSG00000281859	1	1	1	1	1	1
ENSG00000281133	0	2	0	0	0	0
ENSG00000159588	42	29	36	21	23	36
ENSG00000281112	28	11	23	11	17	18
ENSG00000132780	2249	2386	2103	1210	1428	2366
ENSG00000281825	0	0	2	0	0	0
ENSG00000117448	11651	10863	13212	12927	11170	10287
ENSG00000132763	683	787	603	229	272	453
ENSG00000117450	224515	240269	233446	205182	191273	166073
ENSG00000159592	17046	16390	17916	12746	12537	16152
ENSG00000225447	2	9	9	5	8	4
ENSG00000234329	21	21	18	9	15	39
ENSG00000159596	2489	2635	2650	1498	1672	1762
ENSG00000197429	2234	2141	2147	1028	1344	1577
ENSG00000230896	86	75	69	26	51	65
ENSG00000086015	1164	2136	1512	1214	1086	1742
ENSG00000232467	0	0	0	0	4	0
ENSG00000117461	7960	8813	8109	1823	2042	2946
ENSG00000278139	0	0	0	0	0	0
ENSG00000226957	0	0	0	0	0	0
ENSG00000233114	15	39	3	0	0	0
ENSG00000227857	0	25	27	0	0	0
ENSG00000117472	8	8	61	0	16	12
ENSG00000250719	0	0	0	0	0	0
ENSG00000085998	1109	861	1216	596	787	773
ENSG00000171357	425	503	499	182	135	411
ENSG00000117481	260	396	762	437	508	467
ENSG00000197587	10	17	5	10	20	20
ENSG00000232022	5	13	15	7	0	0
ENSG00000224863	0	0	0	0	0	0
ENSG00000117480	1144	1248	1328	1655	948	926
ENSG00000282881	0	15	8	0	29	0
ENSG00000269956	18	0	56	0	0	0
ENSG00000162456	4	0	0	0	0	0
ENSG00000079277	942	878	782	480	555	983
ENSG00000142961	87	173	94	78	63	75
ENSG00000085999	1084	1029	1384	755	572	674
ENSG00000132128	9855	9281	9978	8712	8047	7944
ENSG00000173660	73973	73839	77505	64328	64578	50384
XLOC_002034	0	0	0	0	0	0
ENSG00000142973	10	0	0	21	18	11
ENSG00000154198	0	0	0	33	0	0
ENSG00000238145	0	0	0	0	0	0
ENSG00000187048	6	0	0	0	0	0
ENSG00000261196	1	0	0	0	0	0
ENSG00000186377	1030	1048	738	374	302	510
ENSG00000186160	46	0	0	0	0	0
ENSG00000225154	0	0	0	0	0	0
ENSG00000225506	0	248	169	0	116	98
ENSG00000162365	0	0	3	0	0	0
ENSG00000225514	0	0	0	0	0	0
ENSG00000224805	0	0	0	0	0	0
ENSG00000162367	135	136	149	124	219	249
ENSG00000226252	0	0	7	7	8	4
ENSG00000123472	7624	7287	6986	3998	3837	4895
ENSG00000233647	2	1	3	2	5	1
ENSG00000186118	3	7	0	0	0	3
ENSG00000228237	157	324	228	139	60	161
ENSG00000159658	13988	15590	13351	7360	8315	12948
ENSG00000123473	6200	6148	6342	2491	2229	3442
ENSG00000186790	3	2	8	2	0	4
ENSG00000186564	12	2	12	0	2	13
ENSG00000226133	69	43	53	36	21	53
ENSG00000231413	0	0	0	0	0	0
ENSG00000237180	0	0	0	0	0	0
ENSG00000269113	2507	2841	3951	1469	849	2378
ENSG00000223814	29	13	0	0	0	0
ENSG00000225028	0	1	2	0	0	0
ENSG00000162368	33338	37890	17279	11542	7648	16194
ENSG00000225762	0	0	0	69	70	72
ENSG00000242267	0	0	49	44	38	7
ENSG00000279096	0	0	0	0	0	0
ENSG00000223720	0	0	0	0	110	0
ENSG00000117834	69	0	24	58	95	95
ENSG00000272491	2	0	0	0	0	0
ENSG00000132122	6060	6123	5672	4111	2635	5299
ENSG00000224986	17	15	17	4	7	14
ENSG00000206700	0	0	0	0	0	0
ENSG00000235105	83	68	123	64	76	51
ENSG00000223175	0	0	0	0	0	0
ENSG00000234080	2	0	1	0	0	0
ENSG00000284700	0	0	8	0	0	0
ENSG00000142700	27	32	47	0	9	23
ENSG00000162374	56	58	93	30	17	29
ENSG00000230828	0	1	0	0	0	0
ENSG00000237337	0	0	0	0	0	0
ENSG00000186094	26	36	75	47	48	61
ENSG00000287661	33	6	17	0	0	0
ENSG00000162373	5660	6148	5409	7966	6959	7671
ENSG00000286597	0	0	0	0	0	0
ENSG00000229846	0	0	0	0	0	0
ENSG00000230114	0	0	0	0	0	0
ENSG00000225623	0	91	147	0	0	0
ENSG00000237478	0	0	0	0	0	0
ENSG00000215887	0	0	0	0	0	0
ENSG00000279324	0	0	0	1	4	0
ENSG00000233595	0	0	0	0	0	0
ENSG00000123080	19	10	14	0	10	19
ENSG00000185104	97682	108602	109593	84231	78257	88119
ENSG00000225767	1456	2000	908	625	1029	1913
ENSG00000207194	0	0	0	0	0	0
ENSG00000230585	0	0	2	0	0	0
ENSG00000237130	0	0	0	0	0	0
ENSG00000085831	90	135	146	59	47	124
ENSG00000261664	0	3	0	0	0	0
ENSG00000203356	0	0	119	34	0	0
ENSG00000236434	388	489	286	328	397	627
ENSG00000123091	32979	37702	39092	26941	26774	30386
ENSG00000233406	2	1	1	5	0	2
ENSG00000085832	97288	104561	103818	29559	37501	52999
ENSG00000232027	193	288	220	120	148	62
ENSG00000206595	0	0	0	0	0	0
ENSG00000238140	48	28	41	35	67	113
ENSG00000227070	168	0	168	0	270	0
ENSG00000252032	0	0	0	0	0	0
ENSG00000169213	7356	9174	8073	12921	17153	25031
ENSG00000200839	144	0	26	51	114	132
ENSG00000229032	0	5	0	3	3	9
ENSG00000117862	10029	8181	10349	7231	5948	6555
ENSG00000134717	14352	13221	14360	15439	15555	10707
ENSG00000285839	28	26	14	0	21	36
ENSG00000198841	262	272	319	239	299	231
ENSG00000223390	93	188	170	74	74	114
ENSG00000228369	0	0	0	0	0	0
ENSG00000224680	6	0	3	0	11	2
ENSG00000085840	2910	3338	3777	1570	1650	2124
ENSG00000223429	13	9	7	11	15	24
ENSG00000157077	29627	33906	33178	19478	26833	43441
ENSG00000241745	0	0	0	2	0	0
ENSG00000228407	1	3	2	4	2	1
ENSG00000224255	0	0	0	0	2	6
ENSG00000236004	0	0	0	0	0	0
ENSG00000237663	9	10	28	5	0	12
ENSG00000213735	0	0	2	0	7	9
ENSG00000154222	1020	966	975	602	632	830
ENSG00000272100	2	8	2	2	9	10
ENSG00000287078	20	81	39	45	29	37
ENSG00000227742	0	20	41	112	211	81
ENSG00000117859	40887	42701	55083	22522	27078	33604
ENSG00000236973	11	165	95	52	403	77
ENSG00000232846	4	0	2	2	5	4
ENSG00000212624	0	0	0	0	0	0
ENSG00000078618	9180	9761	8946	3972	4664	7755
ENSG00000266993	5	9	5	10	11	15
ENSG00000272175	59	40	38	7	16	56
ENSG00000283899	1	1	1	1	1	1
ENSG00000230604	0	0	0	0	0	0
ENSG00000236290	2	0	0	0	2	0
ENSG00000182183	132	106	0	77	53	53
ENSG00000116157	2378	2151	2589	1167	1076	1170
ENSG00000162377	1128	1309	1207	695	602	1227
ENSG00000134748	1647	1565	2003	1489	1266	1717
ENSG00000134744	11239	11920	11076	6511	8483	8788
XLOC_002208	0	0	370	0	0	0
ENSG00000272371	8	7	2	11	10	15
ENSG00000203995	190	302	178	160	120	379
ENSG00000242391	0	0	0	0	0	0
ENSG00000162378	23914	27760	25122	10950	14399	19520
ENSG00000252018	0	0	0	0	1	0
ENSG00000228929	178	191	186	275	165	108
ENSG00000206627	0	0	0	0	0	0
ENSG00000174348	10	20	20	10	43	160
ENSG00000232993	0	67	0	55	0	0
ENSG00000227644	0	0	0	0	0	0
ENSG00000121310	84	86	125	152	79	140
ENSG00000230953	0	1	0	2	0	0
ENSG00000231866	0	0	0	0	0	0
ENSG00000116171	12656	13381	13247	3481	4322	5908
ENSG00000264834	0	0	0	0	0	1
ENSG00000266188	0	0	0	0	0	0
ENSG00000265815	0	0	0	0	0	0
ENSG00000237279	0	0	0	0	0	0
ENSG00000236360	84	90	60	73	76	78
ENSG00000226147	4	0	1	0	0	1
ENSG00000285954	0	0	0	0	0	32
ENSG00000226938	0	0	0	0	0	0
ENSG00000143006	0	0	0	0	0	0
ENSG00000174332	596	0	93	808	1043	105
ENSG00000239007	0	0	0	0	0	0
ENSG00000162385	2382	2715	2286	1973	2194	2299
ENSG00000226754	109	66	191	241	66	66
ENSG00000157193	197	157	170	78	55	157
ENSG00000234578	0	0	0	0	0	0
ENSG00000228838	0	0	0	0	0	0
ENSG00000232762	0	0	0	0	0	0
ENSG00000225675	0	0	0	0	0	0
ENSG00000157184	959	1127	1114	903	953	1178
ENSG00000236723	17	11	17	10	8	11
ENSG00000162384	982	1041	887	948	878	676
ENSG00000259818	211	190	147	122	124	132
ENSG00000211452	105	48	76	0	0	0
ENSG00000058799	18947	17141	18994	12210	15141	15559
ENSG00000058804	51472	52790	52276	19310	23668	29290
ENSG00000201003	0	3	1	0	0	0
ENSG00000219102	2	0	2	0	0	0
ENSG00000081870	5251	4633	3973	3163	3693	3188
ENSG00000116212	5299	5853	5520	4443	5106	7269
ENSG00000116205	622	647	581	306	438	400
ENSG00000283749	1	0	0	0	0	0
ENSG00000225183	0	0	0	0	0	0
ENSG00000279049	0	0	0	0	0	0
ENSG00000116209	11563	11891	12514	10056	9837	9233
ENSG00000280378	2	17	12	4	2	6
ENSG00000162390	213	272	220	210	112	180
ENSG00000162391	29	115	70	15	0	0
ENSG00000230728	0	0	0	0	0	0
ENSG00000256407	0	0	24	0	0	0
ENSG00000157211	0	0	0	0	26	0
ENSG00000280425	0	0	0	3	5	0
ENSG00000215883	181	153	164	155	90	111
ENSG00000116221	1798	2032	2312	1953	1794	2143
ENSG00000157216	1844	2169	2543	2720	3400	3569
ENSG00000198711	11	26	34	10	44	91
ENSG00000225632	0	0	0	3	0	0
ENSG00000162396	236	213	194	202	222	222
ENSG00000006555	14	0	7	0	7	0
ENSG00000237453	0	8	0	0	0	0
ENSG00000271723	0	3796	4410	3457	1711	2045
ENSG00000184313	140	19	0	0	0	0
ENSG00000243725	8834	5398	4848	4461	5506	6571
ENSG00000169174	121	143	72	39	11	40
ENSG00000116133	2730	3392	3211	1519	1613	2044
ENSG00000233203	171	945	373	213	287	385
ENSG00000287724	0	15	0	0	0	6
ENSG00000242396	0	7	10	0	3	0
ENSG00000231090	11	115	0	377	175	335
ENSG00000231095	0	0	0	6	0	1
ENSG00000265822	0	0	0	0	0	0
ENSG00000234810	5	0	0	0	0	7
ENSG00000231900	0	0	0	0	0	0
ENSG00000232198	0	0	0	0	0	0
ENSG00000199831	0	0	0	0	0	0
ENSG00000252162	0	0	0	0	0	0
ENSG00000272051	0	0	0	0	0	0
ENSG00000233079	0	21	0	0	0	0
ENSG00000230250	0	0	0	0	0	0
ENSG00000227104	0	0	0	0	0	0
ENSG00000162402	22238	27001	21171	10652	14226	24722
ENSG00000157131	0	54	108	0	0	25
ENSG00000187889	666	822	929	1369	1471	1901
ENSG00000235612	0	0	0	0	0	0
ENSG00000260971	8	29	24	11	36	33
ENSG00000284686	501	852	964	172	369	0
ENSG00000229871	0	0	0	0	0	2
ENSG00000223956	22	19	27	73	78	56
ENSG00000162407	21061	24690	26179	13775	18873	20738
ENSG00000236776	94	106	91	93	127	129
ENSG00000224980	0	0	0	0	0	0
ENSG00000225475	0	0	0	0	0	0
ENSG00000162409	6046	6361	5714	1915	2591	4352
XLOC_011306	0	0	32	0	0	8
ENSG00000184292	80	77	95	354	268	349
ENSG00000185839	34	25	41	37	26	35
ENSG00000162601	2705	4372	3714	1722	2434	4026
ENSG00000021852	54	0	0	0	15	0
ENSG00000236341	0	0	0	0	0	0
ENSG00000173406	6473	6354	5412	1965	2994	3683
ENSG00000227935	31	17	59	39	31	24
ENSG00000236888	2	2	6	6	2	2
ENSG00000226759	0	0	0	0	0	0
ENSG00000229887	0	1	0	0	0	0
ENSG00000223416	7	11	11	9	7	5
ENSG00000235038	0	0	0	0	0	0
ENSG00000230546	0	0	0	0	0	0
ENSG00000233216	0	0	4	0	0	0
ENSG00000162600	1410	1582	1511	1474	1280	1242
ENSG00000286918	198	268	287	268	220	147
ENSG00000270209	0	0	0	0	0	0
ENSG00000177606	1041	1099	947	1456	1594	1643
XLOC_002364	142	139	131	189	166	211
ENSG00000234807	131	31	103	120	261	215
ENSG00000272226	0	0	0	0	1	0
ENSG00000231740	63	0	0	0	0	0
ENSG00000232453	39	21	7	42	53	25
ENSG00000237352	22	18	0	62	0	66
ENSG00000228121	0	0	0	0	0	0
ENSG00000241042	0	0	0	0	0	0
ENSG00000235215	0	0	0	0	140	0
ENSG00000224609	0	10	14	4	2	4
ENSG00000270457	0	4	0	0	0	0
ENSG00000134709	2214	4612	5753	1951	3167	4458
ENSG00000172456	1449	1363	1679	2364	2444	2098
ENSG00000266150	0	0	0	0	0	0
ENSG00000226883	0	0	0	0	0	0
XLOC_002459	91	13	109	0	0	0
ENSG00000134716	7323	9044	10386	4584	4934	5801
ENSG00000226476	8	0	6	6	20	11
XLOC_002393	112	108	98	129	121	76
ENSG00000238242	6	117	78	41	34	65
ENSG00000265535	0	0	0	0	0	0
ENSG00000162598	0	0	103	11	40	0
ENSG00000229332	9	15	13	6	9	3
ENSG00000231252	0	32	106	0	0	79
ENSG00000162599	674	620	2326	435	1015	942
ENSG00000237928	24	84	82	0	0	50
ENSG00000237853	0	0	0	0	0	0
ENSG00000287224	0	0	0	0	3	0
ENSG00000223920	0	0	0	0	0	0
ENSG00000162604	2984	3277	2605	2147	2167	2325
XLOC_011422	0	0	0	0	0	0
ENSG00000240563	133	251	207	144	82	98
ENSG00000237227	0	8	11	0	0	0
ENSG00000200174	0	0	1	0	0	1
ENSG00000132854	2235	2645	2079	332	146	521
ENSG00000201153	0	0	0	0	0	0
ENSG00000271200	1299	1217	970	1220	1346	1952
ENSG00000132849	9218	10563	9924	12141	13493	16225
ENSG00000200575	0	0	1	0	0	0
ENSG00000212360	0	0	2	1	0	2
ENSG00000283690	1900	1673	0	0	244	315
ENSG00000236646	0	0	2	0	0	0
ENSG00000242860	1	0	0	0	0	0
ENSG00000263908	0	0	0	0	0	0
ENSG00000162607	3888	4233	3847	1297	1873	2413
ENSG00000229537	8	0	0	0	0	0
ENSG00000286455	0	0	0	0	0	0
ENSG00000230798	32	65	0	0	0	0
ENSG00000187140	21	26	50	2	11	2
ENSG00000125703	1255	1337	1247	325	434	558
ENSG00000116641	6263	7711	6106	2554	3564	5286
ENSG00000270549	0	0	0	2	0	0
ENSG00000132855	26	11	42	4	0	0
ENSG00000278967	0	0	0	0	0	0
ENSG00000213703	5	8	9	6	2	8
ENSG00000235545	316	384	678	299	194	365
XLOC_002591	2	0	0	3	8	0
ENSG00000088035	3940	4499	4567	1596	2055	2340
ENSG00000142856	9644	8277	9779	4235	6113	6249
ENSG00000286429	62	47	92	0	0	74
ENSG00000203965	1373	1365	1601	375	519	760
ENSG00000264271	0	0	0	0	0	0
ENSG00000251720	0	0	0	0	0	0
ENSG00000116652	41	52	41	4	19	11
ENSG00000276884	0	0	0	0	1	0
ENSG00000278287	0	0	0	0	1	0
ENSG00000277565	0	0	0	0	1	0
ENSG00000275823	0	0	0	0	1	0
ENSG00000277689	0	0	0	0	1	0
ENSG00000274199	0	0	0	0	0	0
ENSG00000079739	763	1147	849	1691	1623	2575
ENSG00000244256	4	2	2	3	3	7
ENSG00000284928	22	12	0	0	16	13
ENSG00000177414	0	0	38	18	0	0
ENSG00000158966	3365	3717	3725	1634	1827	2670
ENSG00000264470	3	2	0	1	0	2
ENSG00000223949	1174	1131	1136	1115	1001	1506
ENSG00000185483	4199	4871	4151	1774	2445	3561
ENSG00000177452	0	0	0	0	0	0
XLOC_002597	7630	8781	7705	3673	4319	7147
ENSG00000228056	0	3	0	4	1	2
ENSG00000207190	0	0	0	0	0	0
ENSG00000200508	0	0	0	0	0	0
ENSG00000162437	19966	22999	20100	5397	7644	8758
ENSG00000162434	30312	36129	32654	16884	19536	30446
ENSG00000233877	291	452	255	140	237	276
ENSG00000234784	0	0	1	0	0	2
ENSG00000226891	119	119	105	70	44	55
ENSG00000185031	10	6	6	3	0	2
ENSG00000272506	1	1	5	0	0	2
ENSG00000212257	0	0	0	1	0	0
XLOC_011514	18	31	66	11	12	10
ENSG00000265996	1	1	1	5	2	3
ENSG00000199135	12	646	25	3	465	16
ENSG00000231485	22	37	9	0	63	0
ENSG00000162433	3669	736	3989	1212	6147	8727
ENSG00000231622	0	0	0	0	0	2
ENSG00000116675	1758	1827	2062	772	986	1650
ENSG00000229294	0	0	64	0	0	0
ENSG00000234144	0	1	0	0	0	0
ENSG00000222624	2	1	1	0	0	0
ENSG00000285079	19	0	0	0	0	0
ENSG00000213625	1480	1728	1652	594	3415	1018
ENSG00000116678	3221	3373	3222	516	720	1295
ENSG00000237852	21	106	20	56	0	22
ENSG00000224570	0	0	0	0	0	0
ENSG00000184588	216	183	193	251	239	289
ENSG00000227466	0	0	0	0	0	0
ENSG00000223152	0	0	0	0	0	0
ENSG00000152760	410	533	459	151	137	247
ENSG00000118473	906	799	1137	783	710	854
ENSG00000264720	1	2	2	1	1	2
ENSG00000248458	0	20	0	0	0	0
ENSG00000152763	1078	1059	1173	735	1046	800
ENSG00000231080	0	0	0	0	0	0
ENSG00000198160	1444	1542	1397	1114	1407	1457
ENSG00000203963	0	0	0	0	0	0
ENSG00000252433	0	0	0	0	0	0
ENSG00000275678	0	0	0	0	0	0
ENSG00000162594	18	0	0	19	0	32
ENSG00000253074	0	0	0	0	0	0
ENSG00000081985	82	0	40	266	122	137
ENSG00000116704	6901	8127	7208	3734	4728	5816
ENSG00000116717	572	609	646	551	598	743
ENSG00000142864	3736	4947	3274	2405	2837	6773
ENSG00000223263	223	216	136	146	152	226
ENSG00000229133	2	0	2	3	1	2
XLOC_002718	0	0	0	0	0	0
ENSG00000116745	109	188	145	267	409	257
ENSG00000285473	0	0	0	0	0	0
ENSG00000285407	54	13	24	52	63	0
ENSG00000287453	0	0	0	0	0	0
ENSG00000223883	43	113	199	35	11	77
ENSG00000235446	0	0	0	0	0	0
ENSG00000024526	2372	2099	3532	176	340	509
ENSG00000233589	0	7	0	0	0	0
ENSG00000234264	235	107	53	0	0	0
ENSG00000225167	0	0	0	0	0	0
ENSG00000285041	0	6	0	0	0	0
ENSG00000172380	112121	122314	114627	11860	20061	30169
ENSG00000232284	216	302	244	104	92	191
ENSG00000238778	0	1	3	0	0	2
ENSG00000235055	0	0	0	0	0	0
ENSG00000162595	68	57	91	17	74	51
ENSG00000228431	0	1	0	0	2	0
ENSG00000116729	3299	4621	4163	1719	1606	3138
ENSG00000234383	14	31	25	10	3	11
ENSG00000221203	1	5	3	0	2	3
ENSG00000271992	4	0	2	0	3	3
ENSG00000233020	1	0	0	0	0	1
ENSG00000116761	1772	1807	2057	3514	3990	3750
ENSG00000278636	1	1	3	1	5	2
ENSG00000050628	51	70	39	28	28	9
ENSG00000235782	0	0	0	0	0	0
ENSG00000269933	2	8	0	0	2	1
ENSG00000235079	64	27	31	0	0	5
ENSG00000132485	6121	6569	6189	1674	2352	3664
ENSG00000207721	9	9	4	3	2	2
ENSG00000286863	284	122	215	145	0	160
ENSG00000227207	0	0	0	0	0	0
ENSG00000225087	26	14	121	52	31	44
ENSG00000212366	0	0	0	0	0	1
ENSG00000227016	0	0	0	0	0	12
ENSG00000285808	0	0	0	0	0	0
ENSG00000178965	18	0	15	0	96	5
ENSG00000234497	0	0	4	4	0	0
ENSG00000229956	107	183	96	65	84	124
ENSG00000226324	0	0	0	0	0	0
ENSG00000172260	671	403	875	1071	0	537
ENSG00000231985	0	0	0	0	0	0
ENSG00000271618	0	0	0	0	0	0
ENSG00000228853	0	0	135	0	0	0
ENSG00000233994	3	2	5	5	4	0
ENSG00000033122	2802	1831	2018	2156	2775	3987
ENSG00000270615	0	0	0	0	0	0
ENSG00000287283	0	0	0	0	0	0
ENSG00000240692	0	0	0	0	0	0
ENSG00000229359	0	0	0	0	0	0
ENSG00000237919	110	0	0	73	0	0
ENSG00000066557	31013	34238	32389	8095	11242	13486
ENSG00000244389	5	23	10	2	2	8
ENSG00000116754	15708	16692	15781	5220	8919	12303
ENSG00000228988	741	775	879	574	405	688
ENSG00000118454	22570	21317	19412	13110	14067	16413
ENSG00000197568	1730	1890	1559	2419	1690	2300
ENSG00000226088	0	4	0	0	0	0
ENSG00000162620	109	75	85	144	17	43
ENSG00000259030	1046	903	999	299	259	550
ENSG00000254685	3000	3219	2855	694	781	1130
ENSG00000116783	259	246	149	82	540	48
ENSG00000237324	0	0	0	0	186	0
ENSG00000233894	7	2	0	2	0	1
ENSG00000162621	0	0	67	23	23	102
ENSG00000229943	29	8	12	5	0	0
ENSG00000224127	0	0	34	16	0	0
ENSG00000162624	27	139	47	0	36	36
ENSG00000224149	0	0	5	0	0	0
ENSG00000116791	1549	4106	2018	928	794	2324
ENSG00000162623	1331	1611	1475	733	690	1496
ENSG00000137968	3705	4458	4447	848	2090	3407
ENSG00000224493	2	0	0	0	0	0
ENSG00000252338	2	1	0	0	0	0
ENSG00000213579	0	0	2	0	3	0
ENSG00000154007	0	0	0	0	0	0
ENSG00000225605	0	0	0	0	5	0
ENSG00000272855	2	1	4	0	0	0
ENSG00000223905	25	91	133	38	47	75
ENSG00000184005	8194	9449	8939	2350	3319	4388
ENSG00000226415	768	676	838	1219	1147	870
ENSG00000230863	112	119	13	31	257	193
ENSG00000117054	9209	11407	11669	3510	5180	6751
ENSG00000181227	155	46	51	42	35	42
ENSG00000137955	5816	7214	6742	5698	5080	4494
ENSG00000206620	1	1	1	1	1	1
ENSG00000207241	1	1	1	1	1	1
ENSG00000201487	1	1	1	1	1	1
ENSG00000057468	999	400	798	388	665	514
ENSG00000117069	641	640	564	89	150	76
ENSG00000276081	1	1	0	0	0	0
ENSG00000230498	54	166	170	5	3	2
ENSG00000154027	78	100	132	146	61	194
ENSG00000233099	0	10	0	0	0	0
ENSG00000251767	0	0	0	0	0	0
ENSG00000287647	7	0	0	0	13	0
ENSG00000142892	40362	40982	42041	8914	10669	13951
ENSG00000226084	1042	1035	1071	1266	1158	891
ENSG00000228187	28	51	88	9	0	0
ENSG00000036549	11936	13808	11359	4135	7315	9205
ENSG00000243437	52	104	99	48	90	44
ENSG00000251785	0	0	2	0	0	0
XLOC_002956	0	0	0	0	0	0
ENSG00000077254	19296	24003	21807	7209	9695	14109
ENSG00000232672	0	0	0	0	0	0
ENSG00000180488	5386	6056	6180	3751	4265	4101
ENSG00000222849	0	0	0	0	0	1
ENSG00000219201	1402	1261	1511	1137	825	1311
ENSG00000235613	0	2	2	3	1	0
ENSG00000232015	3	0	9	0	5	0
ENSG00000137965	0	10	77	0	0	28
ENSG00000237413	0	0	0	0	0	0
ENSG00000122420	1878	627	1119	789	67	522
ENSG00000227556	0	0	0	0	0	0
ENSG00000212308	0	0	0	0	0	0
ENSG00000225598	6	0	0	0	0	0
ENSG00000162618	474	268	320	204	358	405
ENSG00000230787	0	0	0	0	0	1
ENSG00000235927	424	203	356	331	509	262
ENSG00000162614	2861	3612	2631	792	1115	1650
ENSG00000162613	16916	17227	15705	6883	8630	13602
ENSG00000162616	1662	1655	1816	761	1040	1118
ENSG00000273338	142	106	121	94	74	22
ENSG00000137960	115	159	122	0	29	17
ENSG00000285928	0	6	0	0	0	0
ENSG00000213561	0	0	0	0	0	0
ENSG00000251958	0	0	0	0	0	0
ENSG00000213560	1	1	6	0	2	1
ENSG00000202263	0	0	0	0	0	0
ENSG00000233290	30	0	0	65	117	63
ENSG00000230817	0	0	0	0	0	0
ENSG00000236268	13	13	13	13	0	7
XLOC_011929	19	38	29	64	81	91
ENSG00000233008	0	44	9	12	82	29
ENSG00000237076	0	0	0	0	0	0
ENSG00000285201	0	0	0	0	0	0
ENSG00000137941	4049	4966	5178	1301	1570	2315
XLOC_003138	504	223	0	0	726	1129
ENSG00000233061	25	58	30	8	27	39
ENSG00000137976	23	0	0	0	0	0
ENSG00000117114	69324	76639	78050	61744	63671	103064
ENSG00000224494	0	0	0	0	0	4
ENSG00000227288	24	50	12	47	50	39
ENSG00000227960	4	6	0	3	0	0
ENSG00000234953	0	0	0	0	0	0
ENSG00000242598	0	0	0	0	0	2
ENSG00000236676	0	0	0	0	0	124
ENSG00000234683	0	0	0	0	0	0
ENSG00000215875	0	11	3	3	3	9
ENSG00000203943	653	676	820	536	288	226
ENSG00000249237	6	3	39	0	17	0
ENSG00000240520	0	19	0	16	0	44
ENSG00000271576	76	99	79	67	83	78
ENSG00000142875	4842	5694	4452	1163	1574	2395
ENSG00000213540	266	393	254	78	129	172
XLOC_011984	27	0	0	0	0	27
ENSG00000180869	5	5	0	0	0	0
ENSG00000153898	335	351	243	23	115	274
ENSG00000171517	803	729	886	216	610	351
ENSG00000117133	13492	13068	13050	6871	6831	9607
ENSG00000174021	17077	15681	16969	12028	13278	9623
ENSG00000285851	364	217	580	44	190	87
ENSG00000122432	107	64	137	36	31	56
ENSG00000117151	1331	1729	1727	724	849	692
ENSG00000284882	44	28	23	43	59	27
ENSG00000117155	5017	5078	5667	1211	1453	2276
ENSG00000280099	54	85	85	33	42	67
ENSG00000162643	573	655	664	70	59	41
ENSG00000055732	1543	1258	1341	1028	963	1175
ENSG00000097096	11764	13814	12101	5439	6313	9701
ENSG00000162642	2467	2242	1952	1833	2078	2253
ENSG00000142871	710	1029	773	1442	1523	2681
ENSG00000117174	3253	3322	3812	968	2120	4488
ENSG00000142867	1362	1562	1473	681	917	1342
ENSG00000223653	1330	1143	1068	862	892	888
ENSG00000153904	284348	97334	279676	27984	114918	59213
ENSG00000199459	4	3	1	1	0	7
ENSG00000273264	3	0	0	1	2	0
ENSG00000282057	416	542	598	195	204	411
ENSG00000272691	3	3	0	3	5	3
ENSG00000171502	3778	2222	1898	727	1113	1189
ENSG00000201620	0	0	0	0	0	0
ENSG00000229505	0	0	0	0	0	0
ENSG00000016490	216	172	105	20	0	39
ENSG00000016602	0	0	0	0	0	0
ENSG00000224466	2	0	0	0	0	0
ENSG00000236915	183	402	201	0	0	92
ENSG00000153923	35	0	0	0	0	0
ENSG00000285210	243	164	341	63	44	132
ENSG00000122417	2172	2383	2024	781	747	898
XLOC_012104	6	16	20	0	0	6
ENSG00000278281	0	0	1	0	0	0
ENSG00000261737	1279	1584	1102	961	802	993
ENSG00000097033	17385	19520	18825	8215	12117	6283
ENSG00000183291	17197	42645	45130	10016	20698	34836
ENSG00000284240	0	0	0	4	0	0
ENSG00000227290	30	0	87	0	0	0
ENSG00000267734	34	45	27	12	23	32
ENSG00000153936	5976	6442	5980	1638	2692	4152
ENSG00000267561	1398	646	822	125	349	356
ENSG00000235251	2	0	0	0	0	0
ENSG00000225568	35	19	32	17	18	24
ENSG00000267272	31	9	17	49	16	57
ENSG00000143013	5346	4538	4577	2209	2311	3994
ENSG00000137947	17347	21578	21562	15915	16264	15649
ENSG00000237505	84	42	44	30	23	31
ENSG00000279778	0	4	4	0	0	0
ENSG00000270507	0	0	0	0	0	0
ENSG00000286758	7	16	14	0	6	11
ENSG00000239504	0	0	0	0	0	0
ENSG00000230053	1	0	0	0	0	0
ENSG00000274321	0	0	0	0	0	0
ENSG00000065243	112309	112486	113003	26058	28217	61856
ENSG00000237959	0	0	0	0	0	0
ENSG00000207234	1	2	4	0	2	2
ENSG00000241975	35	52	54	21	22	45
ENSG00000235308	0	0	0	0	0	0
ENSG00000137944	13090	13609	13136	6328	6832	7845
ENSG00000213516	1459	851	1416	318	751	1316
ENSG00000117226	28	44	79	0	13	8
XLOC_003360	2000	1813	697	144	727	1104
ENSG00000202385	0	0	0	0	0	0
ENSG00000286802	78	254	184	61	117	110
XLOC_003366	0	11	0	210	0	0
ENSG00000117228	81	87	41	108	29	84
ENSG00000234518	57	54	92	91	34	66
ENSG00000162645	873	560	687	531	452	702
ENSG00000213512	0	0	0	0	0	0
ENSG00000154451	28	31	27	29	27	21
ENSG00000237568	0	0	0	0	0	0
ENSG00000183347	25	0	23	16	0	0
ENSG00000225492	0	0	0	0	0	9
ENSG00000162654	1106	1521	1084	614	713	975
ENSG00000284734	41	4	162	87	67	63
ENSG00000284637	0	0	0	0	0	0
ENSG00000287406	0	100	363	0	85	172
ENSG00000212459	0	0	0	0	0	0
ENSG00000229201	0	0	0	0	0	0
ENSG00000287076	16	0	32	0	0	0
ENSG00000252797	0	0	0	0	0	0
ENSG00000228175	12	16	8	10	11	9
ENSG00000162664	2409	2329	2219	1018	1310	1614
ENSG00000286548	289	500	223	0	318	213
ENSG00000197147	3888	4247	3940	2128	3202	4496
ENSG00000231999	311	287	497	115	165	89
ENSG00000230735	364	638	0	0	185	219
ENSG00000171488	7604	9310	9268	1940	3011	3975
ENSG00000271949	0	0	0	0	0	0
ENSG00000226394	0	0	0	0	0	0
ENSG00000231613	5	0	0	0	0	0
ENSG00000272931	14	6	11	1	10	8
ENSG00000171492	619	692	764	159	265	328
ENSG00000233593	62	118	93	64	36	31
ENSG00000285532	0	0	0	0	0	0
ENSG00000225446	0	2	2	3	0	0
ENSG00000272094	0	6	8	7	0	6
ENSG00000232882	7	13	1	4	0	2
XLOC_012260	412	402	354	199	255	425
ENSG00000122482	14639	15307	14289	5091	8516	10301
ENSG00000229067	1	0	1	1	0	0
ENSG00000162669	6170	7182	8061	3337	4216	3348
ENSG00000206817	0	0	0	0	0	0
ENSG00000215873	0	0	0	0	0	0
ENSG00000097046	2671	3013	2616	418	844	1085
ENSG00000172031	260	186	232	451	115	231
ENSG00000230667	13	11	6	5	4	11
ENSG00000273487	3	0	3	0	0	0
ENSG00000069702	4540	4698	3625	788	1095	1568
ENSG00000239794	0	0	1	0	0	0
ENSG00000189195	334	516	409	195	244	256
ENSG00000224678	0	0	0	0	0	0
ENSG00000233401	0	0	2	0	0	0
ENSG00000162676	18	44	12	12	20	28
ENSG00000203910	0	0	0	0	0	0
ENSG00000233125	0	0	0	0	0	0
ENSG00000174842	10300	10325	9516	2813	3660	5287
ENSG00000122484	7249	6617	7444	2442	3164	4206
ENSG00000067208	16409	18626	17728	10218	10014	10965
ENSG00000223787	4	4	7	0	6	2
ENSG00000229992	2	16	4	0	1	1
ENSG00000201317	3	3	1	0	2	3
ENSG00000225505	7	122	92	25	0	0
ENSG00000234202	0	2	0	2	1	2
ENSG00000223896	0	0	0	0	0	0
ENSG00000143033	3690	4239	4258	2079	2062	4869
ENSG00000122483	2637	2385	1982	1064	1327	1433
ENSG00000117500	6200	5828	5376	1511	2489	2810
ENSG00000237003	0	0	0	0	0	0
ENSG00000225297	0	1	0	0	0	0
ENSG00000223745	234	233	244	218	252	171
ENSG00000229567	1	0	0	0	0	0
ENSG00000117505	4449	5324	4620	1849	2152	2845
ENSG00000212601	422	378	513	317	517	717
ENSG00000137942	38866	40533	35012	22527	33674	52184
ENSG00000137936	494	606	533	352	383	530
ENSG00000224093	110	261	74	116	167	357
ENSG00000211575	1	1	3	2	0	3
ENSG00000260464	2	17	2	5	1	4
ENSG00000067334	1468	1983	1783	701	721	793
ENSG00000023909	690	563	825	390	839	945
ENSG00000198691	537	516	363	24	179	139
ENSG00000122406	80932	76912	83370	94046	89802	78577
ENSG00000154511	5207	4957	4923	1352	1589	3397
ENSG00000206680	1	1	1	1	1	1
ENSG00000207523	12	16	23	24	17	10
ENSG00000207022	0	0	1	2	2	0
ENSG00000229052	0	0	2	1	0	0
ENSG00000137962	13384	12983	12327	2792	5011	7874
ENSG00000264963	0	0	0	0	4	0
XLOC_003606	38	28	33	5	10	5
ENSG00000226835	0	7	17	0	10	5
ENSG00000178596	0	0	0	0	0	0
ENSG00000236098	0	0	14	0	0	0
ENSG00000232918	0	0	0	2	0	0
ENSG00000117525	1243	773	1130	958	1838	2672
ENSG00000286692	298	1441	786	445	1110	1106
ENSG00000117528	4986	5251	4692	2945	3714	4173
ENSG00000224081	145	131	291	378	384	453
ENSG00000232857	0	0	0	0	1	0
ENSG00000263526	0	0	0	0	0	1
ENSG00000143036	1916	2974	2647	6213	6525	5567
ENSG00000172339	429	559	478	304	340	360
ENSG00000230427	222	245	367	84	129	192
ENSG00000287919	41	24	20	67	16	15
ENSG00000228971	13	0	0	4	0	16
ENSG00000271252	0	0	0	0	0	0
ENSG00000228502	125	124	135	121	116	120
ENSG00000117519	154808	157652	162818	115172	117999	123177
ENSG00000235501	5650	6897	5313	4043	4266	5286
ENSG00000226026	276	265	239	330	530	265
ENSG00000152078	8069	9371	7709	8667	9404	12375
ENSG00000271092	564	672	1547	923	830	64
ENSG00000231992	48	45	41	131	168	241
ENSG00000206679	0	0	0	0	0	0
ENSG00000122481	5804	5882	5017	2346	3314	3525
ENSG00000228852	0	3	0	0	8	0
ENSG00000137970	5144	6360	5340	5307	5371	4339
XLOC_012489	0	0	504	275	0	0
ENSG00000233557	3	0	1	3	0	1
ENSG00000226053	465	97	0	132	0	24
ENSG00000117569	30632	32903	31491	10597	12751	15885
ENSG00000188641	3379	3116	3976	2027	2081	3522
ENSG00000232878	0	0	0	0	0	0
ENSG00000232542	0	0	0	0	0	0
ENSG00000228057	0	0	0	3	0	0
ENSG00000226128	0	0	0	0	0	0
ENSG00000230718	0	0	0	0	0	0
ENSG00000235777	0	0	0	0	0	0
ENSG00000270911	0	0	2	0	0	0
ENSG00000225206	37	17	38	8	13	23
ENSG00000259946	0	4	2	4	4	0
ENSG00000284247	0	0	0	0	0	1
ENSG00000284202	0	2	0	0	0	0
ENSG00000117598	627	695	732	490	750	908
ENSG00000232825	0	0	5	3	0	0
ENSG00000227034	0	0	2	2	0	2
ENSG00000117600	1135	1192	905	404	538	590
ENSG00000280040	293	218	420	125	67	146
ENSG00000162627	44706	49253	48616	29744	28703	29471
ENSG00000099260	585	639	538	140	292	373
ENSG00000156869	4166	4522	4861	4316	3307	4557
ENSG00000162688	51398	46464	49102	17983	24697	30970
ENSG00000228084	39	33	63	35	37	45
ENSG00000283761	2967	9206	1147	2165	2240	2273
ENSG00000117620	790	1754	1279	257	731	1171
ENSG00000212248	0	1	1	0	3	2
ENSG00000202259	0	0	0	0	0	0
ENSG00000156875	45868	31284	50390	15174	25396	30945
ENSG00000241073	0	0	0	0	0	8
ENSG00000156876	4399	4144	3696	1200	1734	1865
ENSG00000226952	0	0	0	0	0	0
ENSG00000223906	0	0	0	0	0	0
ENSG00000079335	5634	5066	5485	2625	2656	4113
ENSG00000234332	37	70	45	15	36	81
ENSG00000228086	0	69	0	0	0	0
ENSG00000122435	2077	1966	1984	674	866	1107
ENSG00000122477	2483	2427	2238	494	445	644
ENSG00000137992	4849	5503	4575	1453	2250	3254
ENSG00000271415	0	0	0	2	0	2
ENSG00000225169	16	24	8	0	0	8
ENSG00000285530	0	7	0	0	42	18
ENSG00000230287	0	0	1	0	0	0
ENSG00000224616	145	97	175	56	56	110
ENSG00000137996	3824	4976	5129	2169	2481	3983
ENSG00000207750	1	0	2	1	0	1
ENSG00000162692	17766	17766	18466	5543	6930	7725
XLOC_003985	0	627	58	0	0	0
ENSG00000162694	5544	5157	5665	1230	1764	2340
XLOC_003971	16	38	26	0	21	13
ENSG00000273204	315	266	210	58	76	80
ENSG00000162695	7758	9222	7755	5445	6737	9876
ENSG00000230946	0	0	0	0	0	0
ENSG00000117543	5343	4970	4858	3683	4718	4521
ENSG00000235795	9	14	0	0	4	21
ENSG00000233184	953	1133	983	458	448	414
ENSG00000231671	0	0	0	0	0	0
ENSG00000225938	129	170	126	27	29	59
ENSG00000170989	527	763	657	280	283	601
ENSG00000118733	84	105	99	9	10	24
ENSG00000252717	0	0	0	0	0	0
ENSG00000271277	0	0	0	0	0	0
ENSG00000162699	0	0	0	0	0	0
ENSG00000226715	1400	1295	998	179	1536	1125
[truncated: 60,531 more rows]
